# Supplementary material for: Probabilistic analysis of COVID-19 patients’ individual length of stay in Swiss intensive care units
Source: PLoS One. 2021 Feb 19;16(2):e0247265. doi: 10.1371/journal.pone.0247265 (PMC7894868; doi:10.1371/journal.pone.0247265)
Supplement: S1 Data — (ZIP) [file pone.0247265.s002.zip]

Archive with 5 entries (5 files):
- S2_Data/covid19_covariates.txt
- S2_Data/mdsi_variables.txt
- S2_Data/minimal_data.rda
- S2_Data/README.txt
- S2_Data/replication_data.txt
