# Supplementary material for: Probabilistic analysis of COVID-19 patients’ individual length of stay in Swiss intensive care units
Source: PLoS One. 2021 Feb 19;16(2):e0247265. doi: 10.1371/journal.pone.0247265 (PMC7894868; doi:10.1371/journal.pone.0247265)
Supplement: S1 Data — (ZIP) [file pone.0247265.s002.zip › S2_Data/covid19_covariates.txt]

"age" "saps_ii" "nems" "los_days"
10 6 20 0
25 6 20 0
28 6 20 0
28 9 20 0
30 11 20 0
31 13 20 0
31 13 20 1
32 13 20 1
32 13 20 1
32 13 20 1
33 13 20 1
33 13 23 1
33 13 23 1
33 13 23 1
34 13 23 1
35 13 23 1
36 13 23 1
37 13 23 1
37 13 23 1
37 13 23 1
37 13 23 1
38 13 23 1
39 13 23 1
39 13 23 1
39 13 23 1
41 13 23 1
41 13 23 1
41 13 23 1
41 13 23 1
42 13 23 1
42 13 23 1
42 13 23 1
42 13 23 1
42 13 23 1
42 13 23 1
42 13 23 1
43 13 23 1
43 14 23 1
43 14 23 1
44 15 23 1
44 15 23 1
45 15 23 2
45 16 23 2
45 17 23 2
45 18 23 2
45 18 23 2
45 18 23 2
45 18 23 2
45 18 23 2
46 18 23 2
46 18 23 2
46 18 23 2
46 18 23 2
46 18 23 2
47 18 23 2
47 18 23 2
47 18 23 2
47 18 23 2
47 18 23 2
47 18 23 2
47 18 23 2
47 18 23 2
48 18 23 2
48 18 23 2
48 18 23 2
48 19 23 2
48 19 23 2
49 19 23 2
49 20 23 2
49 20 23 2
49 20 23 2
49 20 23 3
49 20 23 3
49 21 23 3
49 21 23 3
50 21 23 3
50 21 23 3
50 21 23 3
50 21 23 3
50 21 23 3
50 21 23 3
50 22 23 3
50 22 23 3
50 22 23 3
51 22 23 3
51 22 23 3
51 22 23 3
51 22 23 3
51 22 23 4
51 22 23 4
51 22 23 4
52 23 23 4
52 23 23 4
52 23 23 4
52 23 23 4
52 23 23 4
52 23 23 4
52 23 23 4
52 24 23 4
52 24 23 4
52 24 23 4
53 24 23 4
53 24 23 4
53 24 23 4
53 24 23 4
53 24 23 4
53 24 23 4
53 24 23 4
53 24 23 5
54 24 23 5
54 25 23 5
54 25 23 5
54 25 23 5
54 25 23 5
54 26 23 5
54 26 23 5
54 26 23 5
54 26 23 5
54 26 29 5
54 26 29 5
54 27 30 5
54 27 30 5
54 27 30 5
54 27 30 5
54 27 30 5
55 27 30 5
55 27 32 6
55 27 32 6
55 27 32 6
55 28 32 6
55 28 32 6
55 28 32 6
55 29 32 6
55 29 32 6
55 29 32 6
55 29 32 6
55 29 32 6
55 29 32 6
55 29 32 6
55 29 32 6
55 29 32 6
56 30 32 6
56 30 32 6
56 30 32 6
56 30 32 6
56 30 32 7
56 30 32 7
56 31 32 7
56 31 32 7
56 31 32 7
56 31 32 7
56 31 32 7
56 31 32 7
56 31 32 7
56 31 32 7
56 32 32 7
57 32 32 7
57 32 32 7
57 32 32 7
57 32 32 7
57 33 32 7
57 33 32 7
57 33 32 7
57 33 32 7
57 33 32 7
57 33 32 7
57 34 32 7
57 34 32 7
57 34 32 8
57 34 32 8
57 34 32 8
57 34 32 8
57 35 32 8
57 35 32 8
57 35 32 8
57 35 32 8
57 35 32 8
58 35 32 8
58 35 32 8
58 35 32 8
58 36 32 8
58 37 32 8
58 37 32 8
58 37 32 8
58 37 32 9
58 37 32 9
58 38 32 9
58 38 32 9
58 38 32 9
58 38 32 9
58 39 32 9
59 39 32 9
59 39 32 9
59 39 32 9
59 40 32 9
59 40 32 9
59 40 32 9
59 41 32 9
59 41 32 9
59 41 32 9
59 41 32 9
59 41 32 9
59 41 32 9
59 42 32 10
59 42 32 10
59 42 32 10
59 43 32 10
59 43 32 10
59 43 32 10
59 44 32 10
59 44 32 10
60 44 32 10
60 44 32 10
60 44 32 10
60 45 32 10
60 45 32 10
60 45 32 10
60 45 32 10
60 45 32 10
60 45 32 11
60 45 32 11
60 45 32 11
60 45 32 11
60 45 32 11
61 45 32 11
61 45 32 11
61 45 32 11
61 45 32 11
61 45 32 11
61 45 32 11
61 45 32 11
61 45 32 11
61 45 32 11
61 45 32 12
61 46 32 12
61 46 32 12
61 46 32 12
61 46 32 12
61 46 32 12
61 47 32 12
61 47 32 12
62 47 32 12
62 47 32 12
62 47 32 12
62 48 32 12
62 48 32 12
62 48 32 12
62 48 32 12
62 48 32 12
62 48 32 12
62 48 32 12
62 48 32 12
62 48 32 12
62 48 32 13
62 48 32 13
62 48 32 13
62 48 32 13
62 48 32 13
62 48 32 13
62 48 32 13
62 48 32 13
62 48 32 13
62 48 32 13
62 48 32 13
62 48 32 13
63 48 32 13
63 48 32 13
63 49 32 13
63 49 32 13
63 49 32 13
63 49 32 13
63 49 32 13
63 49 32 14
63 50 32 14
63 50 32 14
63 50 32 14
63 50 32 14
63 50 32 14
63 50 32 14
63 50 32 14
64 50 32 15
64 50 32 15
64 50 32 15
64 50 32 15
64 50 32 15
64 50 32 15
64 50 32 15
64 50 32 15
64 50 32 15
64 50 32 15
64 50 32 15
64 50 32 15
64 51 32 15
64 51 32 15
65 51 32 15
65 51 32 15
65 51 32 15
65 51 32 15
65 51 32 15
65 51 38 15
65 51 38 15
65 51 38 15
65 52 38 15
65 52 39 15
65 52 39 16
65 52 39 16
65 52 39 16
66 52 39 16
66 52 39 16
66 52 39 16
66 53 39 16
66 53 39 16
66 53 39 16
66 53 39 16
66 53 39 16
66 53 39 16
66 53 39 16
66 53 39 16
66 53 39 16
66 53 39 16
66 53 39 17
66 53 39 17
66 53 39 17
66 53 39 17
66 53 39 17
67 53 39 17
67 53 39 17
67 53 39 17
67 53 39 17
67 53 39 17
67 53 39 18
67 53 39 18
67 53 39 18
67 53 39 18
67 53 39 18
67 53 39 18
67 53 39 18
67 53 39 18
67 53 39 18
67 54 39 18
67 54 39 18
67 54 39 18
68 54 39 18
68 54 39 18
68 54 39 18
68 54 39 18
68 54 39 18
68 54 39 18
68 55 39 18
68 55 39 18
68 55 39 18
68 55 39 19
68 55 39 19
68 55 39 19
68 55 39 19
68 55 39 19
68 55 39 19
69 55 39 19
69 55 39 19
69 55 39 19
69 55 39 19
69 55 39 20
69 55 39 20
69 55 39 20
69 55 39 20
69 56 39 20
69 56 39 20
69 56 39 20
69 56 39 20
69 56 39 20
69 56 39 21
69 56 39 21
69 56 39 21
69 56 39 21
69 56 39 21
69 56 39 21
69 56 39 21
70 56 39 21
70 56 39 21
70 56 39 21
70 56 39 22
70 56 39 22
70 56 39 22
70 56 39 22
70 56 39 22
70 56 39 22
70 56 39 22
70 56 39 23
70 56 39 23
70 56 39 23
70 56 39 23
70 56 39 23
70 56 39 23
70 56 39 24
70 56 39 24
70 56 39 24
70 56 39 24
70 56 39 24
71 56 39 24
71 56 39 24
71 56 39 24
71 56 39 24
71 57 39 24
71 57 39 24
71 57 39 24
71 57 39 24
71 57 39 25
71 57 39 25
71 57 39 25
72 57 39 25
72 57 39 25
72 57 39 26
72 57 39 26
72 57 39 26
72 57 39 26
72 57 39 26
72 57 39 26
72 58 39 26
72 58 39 27
72 58 39 27
72 58 39 27
72 58 39 27
72 58 39 28
72 58 39 28
72 58 39 28
73 58 39 28
73 58 39 28
73 58 39 28
73 58 39 29
73 58 39 29
73 59 39 29
73 59 39 29
73 59 39 29
73 59 39 29
73 59 39 29
74 59 39 29
74 59 39 29
74 59 39 30
74 59 39 30
74 59 39 30
74 59 39 30
74 59 39 31
74 59 39 31
74 59 39 31
75 59 39 31
75 59 39 31
75 59 39 31
75 59 39 31
75 59 39 32
75 59 39 32
75 59 39 33
75 59 39 33
75 60 39 33
75 60 39 34
75 60 39 34
75 60 39 34
75 60 39 36
75 60 39 36
75 60 39 37
75 60 39 37
76 61 39 37
76 61 39 38
76 61 39 38
76 61 39 38
76 61 39 40
76 61 39 40
76 62 39 40
76 62 39 40
76 62 39 41
76 62 39 41
76 62 39 41
77 62 39 41
77 62 39 43
77 62 39 43
77 62 39 45
77 62 39 47
77 62 39 47
77 62 39 48
77 63 39 52
77 63 39 65
77 63 39 70
77 63 39 NA
77 63 39 NA
77 63 39 NA
78 63 39 NA
78 63 39 NA
78 63 39 NA
78 63 39 NA
78 63 39 NA
78 64 39 NA
78 64 39 NA
78 64 39 NA
78 64 39 NA
78 64 39 NA
78 64 39 NA
78 64 39 NA
78 64 39 NA
78 64 39 NA
78 64 39 NA
79 64 39 NA
79 65 39 NA
79 65 39 NA
79 65 39 NA
79 65 39 NA
79 65 39 NA
79 65 39 NA
79 65 39 NA
79 66 39 NA
79 66 39 NA
79 66 39 NA
79 66 39 NA
79 66 39 NA
79 66 39 NA
79 67 39 NA
79 67 39 NA
80 67 39 NA
80 68 39 NA
80 68 39 NA
80 68 39 NA
80 68 39 NA
80 68 39 NA
80 68 39 NA
81 69 39 NA
81 69 39 NA
81 69 39 NA
81 69 39 NA
81 69 39 NA
81 70 39 NA
81 70 39 NA
82 70 39 NA
82 70 39 NA
82 70 39 NA
82 71 39 NA
82 71 39 NA
82 71 39 NA
82 71 44 NA
83 72 45 NA
83 72 45 NA
83 72 45 NA
83 73 45 NA
83 73 45 NA
83 73 45 NA
83 73 45 NA
84 74 NA NA
84 74 NA NA
84 74 NA NA
84 74 NA NA
85 75 NA NA
85 75 NA NA
85 75 NA NA
85 75 NA NA
85 76 NA NA
86 76 NA NA
86 77 NA NA
87 79 NA NA
88 81 NA NA
92 83 NA NA
