# Supplementary material for: Probabilistic analysis of COVID-19 patients’ individual length of stay in Swiss intensive care units
Source: PLoS One. 2021 Feb 19;16(2):e0247265. doi: 10.1371/journal.pone.0247265 (PMC7894868; doi:10.1371/journal.pone.0247265)
Supplement: S1 Data — (ZIP) [file pone.0247265.s002.zip › S2_Data/mdsi_variables.txt]

"age" "saps_ii" "nems" "los_days"
16 6 9 0.005
16 6 9 0.005
16 6 9 0.0166666666666666
17 8 9 0.0166666666666666
17 9 9 0.0333333333333333
17 9 9 0.0366666666666666
17 10 9 0.0383333333333333
17 11 9 0.0483333333333335
17 11 9 0.05
18 13 12 0.0583333333333333
18 13 12 0.0633333333333334
18 13 12 0.0683333333333333
18 14 12 0.0766666666666667
18 14 12 0.0883333333333334
18 15 12 0.0916666666666667
18 15 12 0.101666666666667
19 15 12 0.103333333333333
19 15 12 0.115
19 15 12 0.133333333333333
20 16 12 0.138333333333333
20 16 12 0.138333333333333
20 16 12 0.178333333333333
20 16 12 0.195
21 17 12 0.195
21 17 12 0.208333333333333
21 17 12 0.288333333333333
21 17 12 0.296666666666667
22 18 12 0.311666666666667
22 18 12 0.316666666666667
22 18 12 0.338333333333333
22 18 12 0.34
23 18 12 0.361666666666667
23 18 12 0.365
23 18 12 0.385
23 18 12 0.418333333333333
23 18 12 0.426666666666667
24 18 12 0.43
25 19 12 0.443333333333333
25 19 12 0.456666666666667
25 19 15 0.471666666666667
25 19 15 0.476666666666667
25 19 15 0.485
26 19 15 0.49
26 20 15 0.5
26 20 15 0.501666666666667
26 20 15 0.503333333333333
26 20 15 0.505
27 20 15 0.51
27 20 15 0.51
27 20 15 0.51
27 20 15 0.513333333333333
27 20 15 0.515
27 20 15 0.526666666666667
27 20 15 0.533333333333333
28 21 15 0.538333333333333
28 21 15 0.538333333333333
28 21 15 0.54
28 21 15 0.555
29 21 17 0.556666666666667
29 21 17 0.56
29 21 18 0.566666666666667
29 21 18 0.566666666666667
29 21 18 0.578333333333333
29 21 18 0.578333333333333
29 22 18 0.581666666666667
29 22 18 0.583333333333333
30 22 18 0.585
30 22 18 0.593333333333333
30 22 18 0.601666666666667
30 22 18 0.605
30 22 18 0.605
30 22 18 0.61
30 22 18 0.611666666666667
30 22 18 0.613333333333333
30 23 18 0.616666666666667
30 23 18 0.618333333333333
31 23 18 0.618333333333333
31 23 18 0.621666666666667
31 23 18 0.628333333333333
31 23 18 0.63
31 23 18 0.631666666666667
32 23 18 0.631666666666667
32 23 18 0.635
32 23 18 0.641666666666667
32 24 18 0.643333333333333
33 24 18 0.646666666666667
33 24 18 0.651666666666667
33 24 18 0.656666666666667
33 24 18 0.658333333333333
33 24 18 0.66
33 24 18 0.666666666666667
34 24 18 0.67
34 24 18 0.673333333333333
34 24 18 0.68
34 24 18 0.68
34 24 18 0.681666666666667
34 24 18 0.683333333333333
35 24 18 0.686666666666667
35 24 18 0.693333333333333
35 24 18 0.696666666666667
35 24 18 0.696666666666667
35 24 18 0.703333333333333
35 24 18 0.708333333333333
35 24 18 0.743333333333333
36 24 18 0.743333333333333
36 24 18 0.746666666666667
36 25 18 0.783333333333333
36 25 18 0.785
36 25 18 0.815
36 25 18 0.865
36 25 18 0.871666666666667
36 25 18 0.888333333333333
36 25 18 0.9
36 25 18 0.91
36 25 18 0.938333333333333
36 25 18 0.968333333333333
37 25 18 0.98
37 25 18 1.04
37 25 18 1.08
37 25 18 1.10333333333333
37 25 18 1.11666666666667
37 25 18 1.14333333333333
37 25 18 1.17666666666667
37 26 18 1.20166666666667
37 26 18 1.36833333333333
37 26 18 1.40166666666667
37 26 18 1.44
38 26 18 1.45166666666667
38 26 18 1.455
38 26 18 1.47
38 26 18 1.47166666666667
38 26 18 1.47166666666667
38 26 18 1.47333333333333
38 26 18 1.48166666666667
38 26 18 1.49833333333333
38 26 18 1.50166666666667
38 26 18 1.50333333333333
39 26 18 1.50833333333333
39 26 18 1.51333333333333
39 26 18 1.515
39 26 18 1.52333333333333
39 26 18 1.525
39 26 18 1.525
39 27 18 1.52666666666667
39 27 18 1.52833333333333
39 27 18 1.53166666666667
39 27 18 1.53333333333333
40 27 18 1.535
40 27 18 1.54
40 27 18 1.54166666666667
40 27 18 1.555
40 27 18 1.55666666666667
40 27 18 1.55666666666667
40 27 18 1.56833333333333
40 27 18 1.59
40 27 18 1.59166666666667
41 27 18 1.59333333333333
41 27 18 1.59833333333333
41 27 18 1.61333333333333
41 27 18 1.62166666666667
41 27 18 1.62333333333333
41 27 18 1.62833333333333
41 27 18 1.63
41 27 18 1.63166666666667
41 28 18 1.63166666666667
42 28 18 1.63833333333333
42 28 18 1.64333333333333
42 28 18 1.65
42 28 18 1.65
42 28 18 1.65166666666667
42 28 18 1.65166666666667
42 28 18 1.66166666666667
42 28 18 1.66333333333333
42 28 18 1.66833333333333
42 28 18 1.67333333333333
42 28 18 1.67833333333333
42 28 18 1.68
42 28 18 1.685
43 29 18 1.68666666666667
43 29 18 1.68666666666667
43 29 18 1.69
43 29 18 1.69
43 29 18 1.7
43 29 18 1.70166666666667
43 29 18 1.76166666666667
43 29 18 1.78333333333333
43 29 18 1.79166666666667
43 29 18 1.79666666666667
44 29 18 1.79833333333333
44 29 18 1.8
44 29 18 1.80833333333333
44 29 18 1.84666666666667
44 29 18 1.85666666666667
44 29 18 1.88333333333333
44 29 18 1.92
44 29 18 1.94333333333333
44 29 18 1.96
45 29 18 1.97
45 29 18 1.99333333333333
45 29 18 2.02833333333333
45 29 18 2.04166666666667
45 29 18 2.04166666666667
45 29 18 2.12333333333333
45 29 18 2.16333333333333
45 29 18 2.18666666666667
45 29 18 2.33666666666667
45 29 18 2.36
45 29 18 2.39
45 29 18 2.415
45 29 18 2.42833333333333
45 29 18 2.44166666666667
46 29 18 2.45
46 29 18 2.45
46 29 18 2.47333333333333
46 29 18 2.48666666666667
46 30 18 2.48666666666667
46 30 18 2.52
46 30 18 2.53333333333333
46 30 18 2.55833333333333
46 30 18 2.55833333333333
46 30 18 2.56166666666667
46 30 18 2.56666666666667
46 30 18 2.56833333333333
46 30 18 2.57333333333333
46 30 18 2.58166666666667
46 30 18 2.58833333333333
46 30 18 2.595
46 30 18 2.59666666666667
47 30 18 2.59666666666667
47 30 18 2.60333333333333
47 30 18 2.605
47 30 18 2.61166666666667
47 30 18 2.61333333333333
47 30 18 2.61666666666667
47 30 18 2.62
47 30 18 2.635
47 30 18 2.63666666666667
47 30 18 2.63833333333333
47 30 18 2.63833333333333
47 30 18 2.64
47 30 18 2.64666666666667
47 30 18 2.64666666666667
48 31 18 2.65
48 31 18 2.65166666666667
48 31 18 2.66333333333333
48 31 18 2.66833333333333
48 31 18 2.66833333333333
48 31 18 2.68166666666667
48 31 18 2.68333333333333
48 31 18 2.68333333333333
48 31 18 2.685
48 31 18 2.685
48 31 18 2.68833333333333
48 31 18 2.695
48 31 18 2.69666666666667
49 31 18 2.705
49 31 18 2.70833333333333
49 31 18 2.71166666666667
49 31 18 2.725
49 31 18 2.725
49 31 18 2.735
49 31 18 2.73666666666667
49 31 18 2.74
49 31 18 2.74333333333333
49 31 18 2.755
49 31 18 2.77
49 31 18 2.80833333333333
49 31 18 2.81166666666667
49 31 18 2.81333333333333
49 31 18 2.82
49 31 18 2.835
49 31 18 2.86833333333333
49 31 18 2.87333333333333
49 31 18 2.88166666666667
50 31 18 2.94666666666667
50 31 18 2.94833333333333
50 31 18 2.94833333333333
50 31 18 2.95166666666667
50 31 18 3
50 31 18 3.02666666666667
50 31 18 3.03333333333333
50 31 18 3.04666666666667
50 31 18 3.04833333333333
50 31 18 3.08333333333333
50 31 18 3.10166666666667
50 32 18 3.105
50 32 18 3.15166666666667
50 32 18 3.16833333333333
51 32 18 3.29
51 32 18 3.295
51 32 18 3.3
51 32 18 3.30333333333333
51 32 18 3.395
51 32 18 3.4
51 32 18 3.455
51 32 18 3.46166666666667
51 32 18 3.46666666666667
51 32 18 3.47166666666667
51 32 18 3.47833333333333
51 32 18 3.48666666666667
51 32 18 3.50333333333333
51 32 18 3.505
51 32 18 3.51166666666667
51 32 18 3.51166666666667
51 32 18 3.53
51 32 18 3.535
51 32 18 3.54666666666667
51 32 18 3.54666666666667
51 32 18 3.55
51 32 18 3.57
52 32 18 3.57166666666667
52 32 18 3.58166666666667
52 32 18 3.58166666666667
52 32 18 3.58333333333333
52 33 18 3.585
52 33 18 3.59
52 33 18 3.59166666666667
52 33 18 3.595
52 33 18 3.60166666666667
52 33 18 3.60666666666667
52 33 18 3.61166666666667
52 33 18 3.62166666666667
52 33 18 3.635
52 33 18 3.64333333333333
52 33 18 3.64333333333333
52 33 18 3.645
52 33 18 3.65
52 33 18 3.65166666666667
52 33 18 3.65333333333333
52 33 18 3.65666666666667
52 33 18 3.66
52 33 18 3.66166666666667
52 33 18 3.67
52 33 18 3.69166666666667
52 33 18 3.695
53 33 18 3.69833333333333
53 33 18 3.70333333333333
53 33 18 3.705
53 33 18 3.70833333333333
53 33 18 3.71
53 33 18 3.71166666666667
53 33 18 3.73
53 33 18 3.73
53 33 18 3.74166666666667
53 33 18 3.74166666666667
53 34 18 3.74833333333333
53 34 18 3.77
53 34 18 3.79833333333333
53 34 18 3.81166666666667
53 34 18 3.81666666666667
53 34 18 3.82
53 34 18 3.82833333333333
53 34 18 3.89
53 34 18 3.89666666666667
53 34 18 3.915
54 34 18 3.94166666666667
54 34 18 3.96166666666667
54 34 18 3.985
54 34 18 3.99
54 34 18 4.00333333333333
54 34 18 4.00333333333333
54 34 18 4.03333333333333
54 34 18 4.04166666666667
54 34 18 4.045
54 34 18 4.09166666666667
54 34 18 4.095
54 34 18 4.11
54 34 18 4.17166666666667
54 35 18 4.32166666666667
54 35 18 4.38833333333333
54 35 18 4.41
54 35 18 4.445
54 35 18 4.45166666666667
54 35 18 4.46666666666667
54 35 18 4.49833333333333
54 35 18 4.5
54 35 18 4.5
54 35 18 4.50333333333333
54 35 18 4.505
54 35 18 4.505
54 35 18 4.51
54 35 18 4.51
55 35 18 4.51333333333333
55 35 18 4.51833333333333
55 35 18 4.52333333333333
55 35 18 4.535
55 35 18 4.53833333333333
55 35 18 4.53833333333333
55 35 18 4.54166666666667
55 35 18 4.54333333333333
55 35 18 4.54666666666667
55 35 18 4.54666666666667
55 35 18 4.55166666666667
55 35 18 4.555
55 35 18 4.55666666666667
55 35 18 4.56
55 35 18 4.58166666666667
55 35 18 4.58333333333333
55 36 18 4.58666666666667
55 36 20 4.59
55 36 20 4.59166666666667
55 36 20 4.595
55 36 20 4.595
55 36 21 4.59833333333333
55 36 21 4.60666666666667
55 36 21 4.62
55 36 21 4.62333333333333
56 36 21 4.625
56 36 21 4.62833333333333
56 36 21 4.63833333333333
56 36 21 4.64
56 36 21 4.645
56 36 21 4.665
56 36 21 4.67
56 36 21 4.67166666666667
56 36 21 4.675
56 36 21 4.67666666666667
56 36 21 4.67833333333333
56 36 21 4.685
56 36 21 4.685
56 36 21 4.695
56 36 22 4.69666666666667
56 36 22 4.70166666666667
56 36 22 4.73
56 36 22 4.735
56 36 22 4.73666666666667
56 36 22 4.75333333333333
56 36 22 4.75333333333333
56 36 22 4.78166666666667
56 36 22 4.78833333333333
56 36 22 4.79833333333333
56 36 22 4.80166666666667
57 36 22 4.81666666666667
57 36 23 4.83
57 36 23 4.85666666666667
57 36 23 4.875
57 36 23 4.88166666666667
57 36 23 4.90833333333333
57 36 23 4.94666666666667
57 36 23 5.01333333333333
57 36 23 5.03333333333333
57 36 23 5.06833333333333
57 37 23 5.08833333333333
57 37 23 5.14333333333333
57 37 23 5.20166666666667
57 37 23 5.205
57 37 23 5.22
57 37 23 5.25
57 37 23 5.28833333333333
57 37 23 5.295
57 37 23 5.43
57 37 23 5.43
57 37 23 5.45166666666667
58 37 23 5.46666666666667
58 37 23 5.47666666666667
58 37 23 5.47666666666667
58 37 23 5.48
58 37 24 5.48666666666667
58 37 24 5.48666666666667
58 37 24 5.49166666666667
58 37 24 5.49833333333333
58 37 24 5.50166666666667
58 37 24 5.50333333333333
58 37 24 5.51
58 37 24 5.51666666666667
58 37 24 5.51666666666667
58 37 24 5.51833333333333
58 37 24 5.51833333333333
58 37 24 5.52833333333333
58 37 24 5.53166666666667
58 37 24 5.53333333333333
58 37 24 5.54
58 38 24 5.54333333333333
58 38 25 5.55666666666667
58 38 25 5.55666666666667
58 38 25 5.56
58 38 25 5.56666666666667
58 38 25 5.56666666666667
58 38 25 5.57666666666667
58 38 25 5.58
59 38 25 5.58
59 38 25 5.59333333333333
59 38 25 5.59666666666667
59 38 25 5.6
59 38 25 5.6
59 38 25 5.60833333333333
59 38 25 5.625
59 38 25 5.63
59 38 25 5.63333333333333
59 38 25 5.64
59 38 25 5.64333333333333
59 38 25 5.64666666666667
59 38 25 5.65
59 38 25 5.65333333333333
59 38 25 5.65333333333333
59 38 25 5.65666666666667
59 38 25 5.67
59 38 25 5.67333333333333
59 38 25 5.67333333333333
59 38 25 5.67666666666667
59 38 25 5.68166666666667
59 38 25 5.685
59 39 25 5.685
59 39 25 5.69
59 39 25 5.70166666666667
59 39 25 5.70166666666667
59 39 25 5.705
59 39 25 5.72333333333333
59 39 25 5.755
59 39 25 5.75666666666667
59 39 25 5.80333333333333
59 39 25 5.85166666666667
59 39 25 5.88333333333333
59 39 25 5.895
59 39 25 5.9
59 39 25 5.905
59 39 25 5.92333333333333
60 39 25 5.925
60 39 25 5.97166666666667
60 39 25 5.97833333333333
60 39 25 5.98833333333333
60 39 25 5.99666666666667
60 39 25 6.00833333333333
60 39 25 6.09666666666667
60 39 25 6.12
60 39 25 6.12666666666667
60 39 25 6.425
60 39 25 6.43666666666667
60 39 25 6.445
60 39 25 6.46833333333333
60 39 25 6.47833333333333
60 39 25 6.47833333333333
60 39 25 6.48
60 39 25 6.485
60 39 25 6.49
60 40 25 6.5
60 40 25 6.50166666666667
60 40 25 6.50166666666667
60 40 25 6.505
60 40 25 6.505
60 40 25 6.50833333333333
60 40 25 6.50833333333333
60 40 25 6.51333333333333
60 40 25 6.51333333333333
61 40 25 6.525
61 40 25 6.52666666666667
61 40 25 6.52833333333333
61 40 25 6.535
61 40 26 6.54
61 40 26 6.545
61 40 26 6.54833333333333
61 40 26 6.565
61 40 26 6.57
61 40 26 6.57166666666667
61 40 26 6.57833333333333
61 40 26 6.58
61 40 26 6.58
61 40 26 6.58833333333333
61 40 27 6.59666666666667
61 40 27 6.59833333333333
61 40 27 6.6
61 40 27 6.6
61 40 27 6.60333333333333
61 40 27 6.60666666666667
61 40 27 6.60833333333333
61 40 27 6.61333333333333
61 40 27 6.61666666666667
61 40 27 6.62333333333333
61 40 27 6.62333333333333
61 40 27 6.63
61 40 27 6.63166666666667
61 41 27 6.63166666666667
61 41 27 6.635
61 41 27 6.64166666666667
61 41 27 6.64166666666667
61 41 27 6.64333333333333
61 41 27 6.645
61 41 27 6.64833333333333
61 41 27 6.64833333333333
61 41 27 6.65
61 41 27 6.655
61 41 27 6.655
61 41 27 6.65666666666667
61 41 27 6.66333333333333
62 41 27 6.66666666666667
62 41 27 6.66666666666667
62 41 27 6.66833333333333
62 41 27 6.66833333333333
62 41 27 6.67333333333333
62 41 27 6.68
62 41 27 6.68
62 41 27 6.685
62 41 27 6.68666666666667
62 41 27 6.68666666666667
62 41 27 6.68833333333333
62 41 27 6.69
62 41 27 6.69
62 41 27 6.70166666666667
62 41 27 6.705
62 41 27 6.70833333333333
62 41 27 6.70833333333333
62 41 27 6.71
62 41 27 6.715
62 41 27 6.735
62 41 27 6.73833333333333
62 41 27 6.74333333333333
62 41 27 6.75833333333333
62 41 27 6.83
62 41 27 6.83666666666667
62 41 27 6.855
62 41 27 6.86166666666667
63 42 27 6.87166666666667
63 42 27 6.885
63 42 27 6.91
63 42 27 6.925
63 42 27 6.92666666666667
63 42 27 6.94666666666667
63 42 27 7.04166666666667
63 42 27 7.05333333333333
63 42 27 7.12833333333333
63 42 27 7.14333333333333
63 42 27 7.21166666666667
63 42 27 7.235
63 42 27 7.385
63 42 27 7.41833333333333
63 42 27 7.43833333333333
63 42 27 7.44166666666667
63 42 27 7.45166666666667
63 42 27 7.45833333333333
63 42 27 7.465
63 42 27 7.465
63 42 27 7.49166666666667
63 42 27 7.49666666666667
63 42 27 7.505
63 42 27 7.50666666666667
63 42 27 7.51
63 42 27 7.51333333333333
63 42 27 7.51333333333333
63 42 27 7.51333333333333
63 42 27 7.52
63 42 27 7.52
63 42 27 7.52666666666667
63 42 27 7.53
63 42 27 7.53333333333333
63 42 27 7.535
63 42 27 7.535
63 43 27 7.53666666666667
63 43 27 7.54
63 43 27 7.54
63 43 27 7.54166666666667
63 43 27 7.54166666666667
64 43 27 7.54833333333333
64 43 27 7.55333333333333
64 43 27 7.55333333333333
64 43 27 7.55666666666667
64 43 27 7.55666666666667
64 43 27 7.585
64 43 27 7.585
64 43 27 7.59166666666667
64 43 27 7.6
64 43 27 7.60166666666667
64 43 27 7.61
64 43 27 7.61166666666667
64 43 27 7.615
64 43 27 7.61666666666667
64 43 27 7.62
64 43 27 7.63
64 43 27 7.63333333333333
64 43 27 7.63333333333333
64 43 27 7.635
64 43 27 7.63833333333333
64 43 27 7.64
64 43 27 7.64166666666667
64 43 27 7.64666666666667
64 43 27 7.64833333333333
64 43 27 7.655
64 43 27 7.65666666666667
64 43 27 7.665
64 43 27 7.67166666666667
64 43 27 7.67166666666667
64 43 27 7.67333333333333
64 43 27 7.67833333333333
64 43 27 7.685
64 43 27 7.68833333333333
64 43 27 7.69166666666667
64 43 27 7.69166666666667
64 43 27 7.70166666666667
64 44 27 7.70166666666667
64 44 27 7.71
64 44 27 7.71333333333333
64 44 27 7.72333333333333
64 44 27 7.72333333333333
64 44 27 7.73166666666667
65 44 27 7.73333333333333
65 44 27 7.73833333333333
65 44 27 7.76166666666667
65 44 27 7.765
65 44 27 7.78
65 44 27 7.78833333333333
65 44 27 7.79166666666667
65 44 27 7.84666666666667
65 44 27 7.84666666666667
65 44 27 7.90333333333333
65 44 27 7.92166666666667
65 44 27 7.94166666666667
65 44 27 7.95666666666667
65 44 27 7.965
65 44 27 7.96666666666667
65 44 27 8.065
65 44 27 8.43
65 44 27 8.435
65 44 27 8.44166666666667
65 44 27 8.44166666666667
65 44 27 8.45333333333333
65 44 27 8.46
65 44 27 8.47166666666667
65 44 27 8.475
65 44 27 8.475
65 44 27 8.48166666666667
65 44 27 8.495
65 44 27 8.5
65 44 27 8.5
65 44 27 8.51333333333333
65 44 27 8.51333333333333
65 44 27 8.51333333333333
65 44 27 8.51666666666667
65 44 27 8.525
65 44 27 8.535
65 44 27 8.545
65 44 27 8.545
65 44 27 8.54833333333333
65 44 27 8.555
65 45 27 8.565
65 45 27 8.56666666666667
65 45 27 8.57
65 45 27 8.58333333333333
66 45 27 8.59
66 45 27 8.60333333333333
66 45 27 8.605
66 45 27 8.60666666666667
66 45 27 8.61666666666667
66 45 27 8.61833333333333
66 45 27 8.62
66 45 27 8.62166666666667
66 45 27 8.625
66 45 27 8.625
66 45 27 8.63333333333333
66 45 27 8.635
66 45 27 8.63666666666667
66 45 27 8.64
66 45 27 8.65166666666667
66 45 27 8.65333333333333
66 45 27 8.65833333333333
66 45 27 8.66
66 45 27 8.66666666666667
66 45 27 8.66833333333333
66 45 27 8.67
66 45 27 8.675
66 45 27 8.68
66 45 27 8.68333333333333
66 45 27 8.685
66 45 27 8.695
66 45 27 8.72333333333333
66 45 27 8.72666666666667
66 45 27 8.72833333333333
66 45 27 8.73166666666667
66 45 27 8.76666666666667
66 45 27 8.825
66 46 27 8.82666666666667
66 46 27 8.83
66 46 27 8.88333333333333
66 46 27 8.91
67 46 27 8.98166666666667
67 46 27 9.005
67 46 27 9.04
67 46 27 9.06166666666667
67 46 27 9.07
67 46 27 9.08833333333333
67 46 27 9.09333333333333
67 46 27 9.095
67 46 27 9.31
67 46 27 9.335
67 46 27 9.345
67 46 27 9.36
67 46 27 9.43666666666667
67 46 27 9.44666666666667
67 46 27 9.46666666666667
67 46 27 9.475
67 46 27 9.47666666666667
67 46 27 9.47833333333333
67 46 27 9.5
67 46 27 9.51
67 46 27 9.515
67 46 27 9.51833333333333
67 46 27 9.51833333333333
67 46 27 9.52
67 46 27 9.52166666666667
67 46 27 9.52333333333333
67 46 27 9.53666666666667
67 46 27 9.54166666666667
67 46 27 9.54666666666667
67 46 27 9.54833333333333
67 46 27 9.55166666666667
67 46 27 9.55333333333333
67 46 27 9.555
67 46 27 9.58
67 47 27 9.58666666666667
67 47 27 9.59333333333333
67 47 27 9.595
67 47 27 9.605
67 47 27 9.61
67 47 27 9.61
68 47 27 9.61666666666667
68 47 27 9.62
68 47 27 9.625
68 47 27 9.63166666666667
68 47 27 9.63166666666667
68 47 27 9.63833333333333
68 47 27 9.64
68 47 27 9.64166666666667
68 47 27 9.645
68 47 27 9.65166666666667
68 47 27 9.66666666666667
68 47 27 9.66833333333333
68 47 27 9.67
68 47 27 9.675
68 47 27 9.67833333333333
68 47 27 9.69333333333333
68 47 27 9.69833333333333
68 47 27 9.69833333333333
68 47 27 9.7
68 47 27 9.71333333333333
68 47 27 9.71666666666667
68 47 27 9.71833333333333
68 47 27 9.74666666666667
68 47 27 9.76833333333333
68 47 27 9.76833333333333
68 47 27 9.77166666666667
68 47 27 9.77333333333333
68 47 27 9.78166666666667
68 47 27 9.80333333333333
68 47 27 9.81666666666667
68 48 27 9.855
68 48 27 9.86166666666667
68 48 27 9.88833333333333
68 48 27 9.92666666666667
68 48 27 10.03
68 48 27 10.0383333333333
68 48 27 10.0516666666667
68 48 27 10.0933333333333
68 48 28 10.1583333333333
68 48 28 10.2116666666667
68 48 28 10.2233333333333
68 48 28 10.325
68 48 29 10.45
68 48 29 10.45
68 48 29 10.4566666666667
68 48 29 10.4566666666667
69 48 30 10.4583333333333
69 48 30 10.4766666666667
69 48 30 10.4933333333333
69 48 30 10.5
69 48 30 10.5
69 48 30 10.51
69 48 30 10.52
69 48 30 10.52
69 48 30 10.5283333333333
69 48 30 10.5433333333333
69 48 30 10.55
69 48 30 10.555
69 49 30 10.5566666666667
69 49 30 10.565
69 49 30 10.565
69 49 30 10.565
69 49 30 10.5833333333333
69 49 30 10.5833333333333
69 49 30 10.59
69 49 30 10.5933333333333
69 49 30 10.6
69 49 30 10.6
69 49 30 10.6033333333333
69 49 30 10.6066666666667
69 49 30 10.6066666666667
69 49 31 10.6066666666667
69 49 31 10.6133333333333
69 49 31 10.6133333333333
69 49 31 10.615
69 49 32 10.6166666666667
69 49 32 10.6183333333333
69 49 32 10.6183333333333
69 49 32 10.6216666666667
69 49 32 10.625
69 49 32 10.635
69 49 32 10.6433333333333
69 49 32 10.6483333333333
69 49 32 10.6633333333333
69 49 32 10.6666666666667
69 49 32 10.6666666666667
69 49 32 10.6733333333333
70 50 32 10.6783333333333
70 50 32 10.6783333333333
70 50 32 10.69
70 50 32 10.695
70 50 32 10.695
70 50 32 10.72
70 50 32 10.72
70 50 32 10.7283333333333
70 50 32 10.7383333333333
70 50 32 10.7416666666667
70 50 32 10.7516666666667
70 50 32 10.7516666666667
70 50 32 10.8066666666667
70 50 32 10.82
70 50 32 10.9
70 50 32 10.92
70 50 32 10.9233333333333
70 50 32 10.93
70 50 32 10.93
70 50 32 10.9833333333333
70 50 32 11.0333333333333
70 50 32 11.0383333333333
70 50 32 11.0416666666667
70 50 32 11.0683333333333
70 50 32 11.0733333333333
70 50 32 11.1016666666667
70 50 32 11.1083333333333
70 50 32 11.1183333333333
70 50 32 11.195
70 50 32 11.3766666666667
70 50 32 11.435
70 50 32 11.4716666666667
70 51 32 11.4783333333333
70 51 32 11.4783333333333
70 51 32 11.4816666666667
70 51 32 11.4833333333333
70 51 32 11.4883333333333
70 51 32 11.495
70 51 32 11.4983333333333
70 51 32 11.51
70 51 32 11.5116666666667
70 51 32 11.5133333333333
70 51 32 11.5383333333333
70 51 32 11.5383333333333
70 51 32 11.545
70 51 32 11.5483333333333
70 51 32 11.5483333333333
70 51 32 11.55
70 51 32 11.55
70 51 32 11.55
71 51 32 11.5533333333333
71 51 32 11.5683333333333
71 51 32 11.5683333333333
71 51 32 11.5716666666667
71 51 32 11.5866666666667
71 51 32 11.5933333333333
71 51 32 11.595
71 51 32 11.6
71 51 32 11.6116666666667
71 51 32 11.6133333333333
71 51 32 11.62
71 51 32 11.63
71 51 32 11.64
71 51 32 11.6433333333333
71 51 32 11.645
71 52 32 11.65
71 52 32 11.6516666666667
71 52 32 11.6533333333333
71 52 32 11.66
71 52 32 11.6666666666667
71 52 32 11.6683333333333
71 52 32 11.685
71 52 32 11.6966666666667
71 52 33 11.6983333333333
71 52 33 11.7
71 52 33 11.7
71 52 33 11.7066666666667
71 52 33 11.7083333333333
71 52 33 11.72
71 52 33 11.73
71 52 33 11.7316666666667
71 52 33 11.7383333333333
71 52 33 11.745
71 52 33 11.745
71 52 33 11.7533333333333
71 52 33 11.7883333333333
71 52 33 11.7966666666667
71 52 33 11.815
71 52 33 11.8166666666667
71 52 33 11.825
71 52 33 11.83
71 52 33 11.8316666666667
71 52 33 11.87
72 52 33 11.9283333333333
72 52 34 11.9716666666667
72 52 34 11.9733333333333
72 52 34 12.0283333333333
72 52 34 12.11
72 52 34 12.3066666666667
72 52 34 12.3216666666667
72 52 34 12.3633333333333
72 52 34 12.46
72 53 34 12.4616666666667
72 53 34 12.4766666666667
72 53 34 12.4866666666667
72 53 34 12.495
72 53 34 12.5066666666667
72 53 34 12.5383333333333
72 53 34 12.5383333333333
72 53 34 12.54
72 53 34 12.545
72 53 34 12.5466666666667
72 53 34 12.55
72 53 34 12.5516666666667
72 53 34 12.555
72 53 34 12.56
72 53 34 12.5633333333333
72 53 34 12.5783333333333
72 53 34 12.58
72 53 34 12.5833333333333
72 53 34 12.5883333333333
72 53 34 12.5966666666667
72 53 34 12.61
72 53 34 12.6116666666667
72 53 34 12.6133333333333
72 53 34 12.6166666666667
72 54 34 12.6266666666667
72 54 34 12.63
72 54 34 12.63
72 54 34 12.645
72 54 34 12.6466666666667
72 54 34 12.65
72 54 34 12.65
72 54 34 12.655
72 54 34 12.6616666666667
72 54 34 12.6616666666667
72 54 34 12.6683333333333
72 54 34 12.6783333333333
72 54 34 12.7
72 54 34 12.7033333333333
72 54 34 12.7366666666667
72 54 34 12.7616666666667
72 54 34 12.7683333333333
72 54 34 12.79
72 54 34 12.815
72 54 34 12.8166666666667
72 54 34 12.8333333333333
72 55 34 12.85
72 55 34 12.8733333333333
72 55 34 12.9333333333333
72 55 34 13.0116666666667
72 55 34 13.0283333333333
72 55 34 13.215
72 55 34 13.4083333333333
72 55 34 13.4716666666667
72 55 34 13.4766666666667
73 55 34 13.48
73 55 34 13.495
73 55 34 13.4983333333333
73 55 34 13.5033333333333
73 55 34 13.51
73 55 34 13.5133333333333
73 55 34 13.5183333333333
73 55 34 13.53
73 55 34 13.54
73 55 34 13.5416666666667
73 55 34 13.5533333333333
73 55 34 13.56
73 55 34 13.585
73 55 34 13.595
73 55 34 13.605
73 55 34 13.6216666666667
73 55 34 13.6216666666667
73 55 34 13.6333333333333
73 55 34 13.6816666666667
73 55 34 13.7083333333333
73 55 34 13.72
73 55 34 13.765
73 55 34 13.78
73 56 34 13.8416666666667
73 56 34 13.8716666666667
73 56 34 13.9033333333333
73 56 34 13.975
73 56 34 13.9983333333333
73 56 34 14.0116666666667
73 56 34 14.03
73 56 34 14.185
73 56 34 14.2966666666667
73 56 34 14.4166666666667
73 56 34 14.4183333333333
73 56 34 14.4316666666667
74 56 34 14.435
74 56 34 14.4433333333333
74 56 34 14.455
74 56 34 14.4733333333333
74 56 34 14.4966666666667
74 56 34 14.505
74 56 34 14.5233333333333
74 56 34 14.5233333333333
74 56 34 14.5266666666667
74 56 34 14.5316666666667
74 56 34 14.5433333333333
74 56 34 14.545
74 56 34 14.55
74 56 34 14.5633333333333
74 56 34 14.5883333333333
74 56 34 14.5966666666667
74 56 34 14.6166666666667
74 56 34 14.625
74 56 34 14.6283333333333
74 57 34 14.6283333333333
74 57 34 14.6316666666667
74 57 34 14.6333333333333
74 57 34 14.6566666666667
74 57 34 14.6616666666667
74 57 34 14.6666666666667
74 57 34 14.67
74 57 34 14.6783333333333
74 57 34 14.6783333333333
74 57 34 14.6833333333333
74 57 34 14.6933333333333
74 57 34 14.695
74 57 34 14.735
74 57 34 14.745
74 57 34 14.7516666666667
74 57 34 14.77
74 57 34 14.7766666666667
74 57 34 14.8083333333333
74 57 34 14.825
75 57 34 14.83
75 57 34 14.9133333333333
75 57 34 15.0383333333333
75 57 34 15.05
75 57 34 15.2866666666667
75 57 34 15.41
75 57 34 15.4316666666667
75 58 34 15.465
75 58 34 15.48
75 58 34 15.485
75 58 34 15.485
75 58 34 15.5066666666667
75 58 34 15.5116666666667
75 58 34 15.5133333333333
75 58 34 15.5183333333333
75 58 34 15.5433333333333
75 58 34 15.5516666666667
75 58 34 15.5583333333333
75 58 34 15.5733333333333
75 58 34 15.5766666666667
75 58 34 15.5833333333333
75 58 34 15.5916666666667
75 58 34 15.5933333333333
75 59 34 15.5966666666667
75 59 34 15.6016666666667
75 59 34 15.6033333333333
75 59 34 15.6133333333333
75 59 34 15.6383333333333
75 59 34 15.6416666666667
75 59 34 15.6483333333333
75 59 34 15.65
75 59 34 15.6616666666667
75 59 34 15.6716666666667
75 59 34 15.6866666666667
75 59 34 15.6966666666667
75 59 34 15.6966666666667
75 59 34 15.7216666666667
75 59 34 15.725
75 59 34 15.815
75 59 34 15.8983333333333
76 59 34 15.9016666666667
76 59 34 15.96
76 59 34 15.995
76 59 34 16.41
76 59 34 16.4833333333333
76 59 34 16.485
76 59 34 16.4866666666667
76 59 34 16.5
76 59 34 16.5033333333333
76 59 34 16.5033333333333
76 59 34 16.51
76 59 34 16.5283333333333
76 59 34 16.5433333333333
76 59 34 16.565
76 60 34 16.5683333333333
76 60 34 16.6066666666667
76 60 34 16.6333333333333
76 60 34 16.64
76 60 34 16.6583333333333
76 60 34 16.6733333333333
76 60 34 16.6733333333333
76 60 34 16.6866666666667
76 60 34 16.6866666666667
76 60 34 16.725
76 60 34 16.7366666666667
76 60 34 16.79
76 60 34 16.84
76 60 34 16.845
76 60 34 16.8816666666667
76 60 34 16.985
76 60 34 16.9883333333333
76 60 34 17.15
76 60 34 17.1616666666667
76 60 34 17.2233333333333
76 61 34 17.4033333333333
76 61 34 17.4366666666667
76 61 34 17.4583333333333
76 61 34 17.485
76 61 34 17.4983333333333
77 61 34 17.5066666666667
77 61 34 17.515
77 61 34 17.515
77 61 34 17.535
77 61 34 17.5583333333333
77 61 34 17.575
77 61 34 17.5983333333333
77 61 34 17.655
77 61 34 17.6783333333333
77 61 34 17.6833333333333
77 61 34 17.7066666666667
77 61 35 17.7666666666667
77 61 36 17.9716666666667
77 61 36 18.0233333333333
77 61 36 18.0766666666667
77 61 36 18.0816666666667
77 61 36 18.1933333333333
77 62 37 18.2716666666667
77 62 38 18.4583333333333
77 62 38 18.4633333333333
77 62 38 18.4866666666667
77 62 38 18.5
77 62 38 18.5033333333333
77 62 38 18.51
77 62 38 18.515
77 62 38 18.515
77 62 38 18.5166666666667
78 62 38 18.52
78 62 39 18.5433333333333
78 62 39 18.55
78 62 39 18.5533333333333
78 62 39 18.5833333333333
78 62 39 18.595
78 62 39 18.6116666666667
78 62 39 18.625
78 62 39 18.6383333333333
78 62 39 18.6383333333333
78 63 39 18.6533333333333
78 63 39 18.66
78 63 39 18.6616666666667
78 63 39 18.6683333333333
78 63 39 18.67
78 63 39 18.68
78 63 39 18.7083333333333
78 63 39 18.765
78 63 39 18.7783333333333
78 63 39 18.9833333333333
78 63 39 19
78 63 39 19.04
78 63 39 19.075
78 63 39 19.2616666666667
78 63 39 19.3733333333333
78 64 39 19.3883333333333
78 64 39 19.4783333333333
78 64 39 19.48
78 64 39 19.4983333333333
78 64 39 19.5283333333333
78 64 39 19.5483333333333
78 64 39 19.56
78 64 39 19.5766666666667
78 64 39 19.6
78 64 39 19.6033333333333
78 64 39 19.6116666666667
78 64 39 19.6116666666667
78 64 39 19.6166666666667
78 64 39 19.63
78 64 39 19.645
78 64 39 19.65
78 64 39 19.7633333333333
78 64 39 19.875
78 64 39 19.8983333333333
79 64 39 19.92
79 64 39 19.9333333333333
79 64 39 19.9683333333333
79 65 39 19.9766666666667
79 65 39 19.9783333333333
79 65 39 19.9916666666667
79 65 39 19.9983333333333
79 65 39 20.0483333333333
79 65 39 20.115
79 65 39 20.4
79 65 39 20.45
79 65 39 20.5016666666667
79 65 39 20.5233333333333
79 65 39 20.5383333333333
79 66 39 20.5416666666667
79 66 39 20.5433333333333
79 66 39 20.5433333333333
79 66 39 20.57
79 66 39 20.5766666666667
79 66 39 20.5833333333333
79 66 39 20.6133333333333
79 66 39 20.615
79 66 39 20.6216666666667
79 66 39 20.6366666666667
79 66 39 20.6466666666667
79 66 39 20.6716666666667
79 66 39 20.6816666666667
80 66 39 20.72
80 66 39 20.7566666666667
80 66 39 20.7883333333333
80 67 39 20.8116666666667
80 67 39 20.9
80 67 39 20.9333333333333
80 67 39 20.97
80 67 39 21.12
80 67 39 21.445
80 67 39 21.4816666666667
80 67 39 21.4866666666667
80 67 39 21.5116666666667
80 67 39 21.525
80 67 39 21.54
80 67 39 21.5666666666667
80 67 39 21.5683333333333
80 67 39 21.61
80 67 39 21.6183333333333
80 68 39 21.6366666666667
80 68 39 21.6383333333333
80 68 39 21.6583333333333
80 68 39 21.6766666666667
80 68 39 21.6833333333333
80 68 39 21.7583333333333
80 68 39 21.8333333333333
80 68 39 22.4616666666667
80 68 39 22.48
80 68 39 22.4983333333333
80 68 39 22.5366666666667
80 68 39 22.555
80 68 39 22.56
80 69 39 22.57
80 69 39 22.595
80 69 39 22.6183333333333
80 69 39 22.6233333333333
80 69 39 22.625
80 69 39 22.6633333333333
80 69 39 22.675
80 69 39 22.81
80 69 39 22.8466666666667
80 69 39 22.8633333333333
80 69 39 22.87
80 69 39 23.0433333333333
80 69 39 23.4266666666667
80 69 39 23.4516666666667
81 69 39 23.5
81 69 39 23.51
81 69 39 23.54
81 69 39 23.56
81 70 39 23.59
81 70 39 23.61
81 70 39 23.6166666666667
81 70 39 23.6216666666667
81 70 39 23.625
81 70 39 23.6383333333333
81 70 39 23.645
81 70 39 23.6483333333333
81 70 39 23.65
81 70 39 23.6716666666667
81 70 39 23.69
81 70 39 23.7466666666667
81 70 39 23.875
81 70 39 24.0283333333333
81 71 39 24.4466666666667
81 71 39 24.4933333333333
81 71 39 24.5016666666667
81 71 39 24.5933333333333
81 71 39 24.5933333333333
81 71 39 24.66
81 71 39 24.68
81 71 39 24.7433333333333
81 71 39 24.875
81 72 39 25.3516666666667
81 72 39 25.4583333333333
81 72 39 25.4916666666667
82 72 39 25.51
82 72 39 25.58
82 72 39 25.6183333333333
82 72 39 25.63
82 72 39 25.645
82 72 39 25.645
82 73 39 25.6483333333333
82 73 39 25.65
82 73 39 25.6616666666667
82 73 39 25.6716666666667
82 73 39 25.6766666666667
82 73 39 25.705
82 73 39 25.8083333333333
82 73 39 25.8583333333333
82 73 39 25.8733333333333
82 73 39 25.8783333333333
82 73 39 26.2933333333333
82 73 39 26.3883333333333
82 73 39 26.4066666666667
82 73 39 26.6566666666667
82 73 39 26.6733333333333
82 74 39 26.6833333333333
82 74 39 26.7116666666667
82 74 39 26.88
82 74 39 26.8816666666667
82 75 39 27.315
82 75 39 27.3966666666667
82 75 39 27.525
82 75 39 27.5566666666667
82 75 39 27.5783333333333
82 75 39 27.6033333333333
82 75 39 27.6716666666667
83 75 39 27.6916666666667
83 76 39 27.7166666666667
83 76 39 27.8883333333333
83 76 39 28.3016666666667
83 76 39 28.425
83 76 39 28.47
83 76 39 28.5633333333333
83 77 39 28.5833333333333
83 77 39 28.6566666666667
83 77 39 28.6616666666667
83 77 39 29.0016666666667
83 77 39 29.2216666666667
83 77 39 29.5
83 77 39 29.5
83 77 39 29.5216666666667
83 77 39 29.53
83 77 39 29.6616666666667
83 77 39 29.71
83 78 39 29.7383333333333
83 78 39 29.7966666666667
83 78 39 29.9166666666667
83 78 39 30.4966666666667
83 79 39 30.5633333333333
83 79 39 30.6083333333333
83 79 39 30.6333333333333
83 79 40 30.6533333333333
83 79 40 30.68
83 80 40 30.7266666666667
83 80 40 30.8433333333333
83 80 40 31.035
83 80 40 31.075
83 80 40 31.325
83 80 40 31.4616666666667
83 80 40 31.5666666666667
84 81 40 31.695
84 81 40 32.5116666666667
84 81 40 32.5316666666667
84 81 40 32.5533333333333
84 82 40 32.92
84 82 40 33.5683333333333
84 82 40 33.5966666666667
84 82 40 33.6
84 82 40 33.8516666666667
84 82 40 33.9816666666667
84 82 40 34.51
84 82 40 34.5416666666667
84 83 40 34.555
84 83 40 34.5683333333333
84 83 40 34.6216666666667
84 83 40 34.6816666666667
84 83 40 35.4016666666667
84 83 40 35.5816666666667
84 83 40 35.595
84 84 40 35.6266666666667
84 84 40 35.64
84 84 44 35.655
84 84 44 35.6783333333333
84 84 44 35.985
84 84 44 36.1133333333333
84 85 44 36.5083333333333
84 85 44 36.55
84 85 44 36.605
84 85 44 36.665
84 85 44 36.695
84 85 44 36.9033333333333
85 86 44 36.9033333333333
85 86 44 37.0333333333333
85 86 44 37.5566666666667
85 86 44 37.6333333333333
85 86 44 38.2416666666667
85 86 44 38.4183333333333
85 86 44 38.5116666666667
85 86 44 38.5133333333333
85 87 44 38.5966666666667
85 87 44 38.61
85 87 44 38.6883333333333
85 88 44 38.9916666666667
85 88 44 39.1533333333333
85 88 44 39.37
85 88 44 39.5483333333333
85 88 44 39.5933333333333
85 88 44 39.6133333333333
85 88 44 39.6633333333333
85 89 44 39.7033333333333
85 89 44 40.0983333333333
85 90 44 40.52
86 90 44 40.52
86 90 44 40.58
86 91 44 40.635
86 91 45 41.0466666666667
86 91 45 41.4483333333333
86 92 45 41.605
86 92 45 42.5816666666667
86 92 45 42.6416666666667
86 92 45 42.6416666666667
86 93 45 42.6666666666667
86 93 45 42.88
86 93 45 43.5266666666667
86 93 45 43.6766666666667
86 93 45 43.845
86 93 45 44.495
86 93 45 44.5816666666667
86 93.1 45 44.7283333333333
86 94 45 45.015
86 94 45 45.4083333333333
87 95 45 46.415
87 95 45 46.6166666666667
87 95 45 47.6166666666667
87 96 45 47.6883333333333
87 96 45 47.7466666666667
87 97 45 48.2716666666667
87 97 45 48.4433333333333
88 97 45 48.5783333333333
88 97 45 49.4216666666667
88 97 45 49.535
88 97 45 49.5566666666667
88 97 45 49.5733333333333
88 98 45 49.6033333333333
88 98 45 49.7
88 98 45 50.51
88 99 45 50.685
89 99 45 51.4833333333333
89 100 45 53.5516666666667
89 100 45 54.6466666666667
89 100 45 54.8516666666667
89 101 45 55.4716666666667
89 101 45 55.5516666666667
89 101 45 55.5783333333333
89 102 45 57.2883333333333
89 102 45 61.615
90 102 50 62.5116666666667
90 102 50 62.6
90 102 50 63.58
91 103 50 63.6333333333333
91 103 50 63.6633333333333
91 104 50 66.2783333333333
91 104 50 67.555
91 104 50 68.6966666666667
92 105 50 71.7916666666667
93 106 50 78.575
93 108 50 85.51
94 110 50 89.565
94 110 51 118.698333333333
