# Supplementary material for: Probabilistic analysis of COVID-19 patients’ individual length of stay in Swiss intensive care units
Source: PLoS One. 2021 Feb 19;16(2):e0247265. doi: 10.1371/journal.pone.0247265 (PMC7894868; doi:10.1371/journal.pone.0247265)
Supplement: S1 Data — (ZIP) [file pone.0247265.s002.zip › S2_Data/README.txt]

#-------------------------------------------------------------------------------
Minimal replication data for

 Probabilistic analysis of COVID-19 patients’ individual length of stay in
 Swiss intensive care units; https://doi.org/10.1101/2020.09.29.20203612 

by

 Alexander Henzi, Gian-Reto Kleger, Matthias P. Hilty and Pedro D. Wendel 
 Garcia on behalf of RISC-19-ICU Investigators for Switzerland, Johanna F.
 Ziegel

Datasets formatted and exported by Alexander Henzi, January 2021

#-------------------------------------------------------------------------------
Variable descriptions

- region (Northern and Eastern Switzerland (ne), Western Switzerland and 
  Ticino (wt))
- age (patient age at admission to ICU (years), discretized)
- sex (female (f), male (m))
- nems (Nine Equivalents of nursing Manpower use Score (NEMS), discretized)
- saps_ii (Simplified Acute Physiology Score (SAPS II), discretized)
- los_days (patient length of stay (days))
- crps_dim (Continuous Ranked Probability Score (CRPS) of DIM forecasts)
- crps_ecdf (CRPS of ECDF forecast)
- pit_dim (Probability Integral Transform (PIT) of DIM forecasts)
- pit_dim (PIT of ECDF forecast)
- cdf_days_t (predictive CDF evaluated at t days, t = 0, 0.5, 1, ...)
- patient_id (integers 1-473)

#-------------------------------------------------------------------------------
Datasets

All ".txt"" files contain headers and are tab delimited. The file
"minimal_data.rda" contains exactly the same data as the txt.files but stored
as "data.frame"s in a ".rda" file for convenience.

- replication_data.txt: Contains patient information and predictive CDFs (on 
  a reduced grid) on which the figures in the paper are based.
- mdsi_variables.txt: Contains raw data for age, saps_ii, nems, and los_days for
  the patients in the training dataset (used in Table 1 in the article). 
  The columns are sorted increasingly for each variable.
- covid19_covariates.txt: Contains raw data for age, saps_ii, nems, and los_days
  for the patients in the Covid-19 dataset (used in Table 1 in the article).
  The columns are sorted increasingly for each variable.
  
The patients 1-4 in Figure 1 in the article are those with patient_id 
27, 156, 166, 173 in replication_data.txt.

#-------------------------------------------------------------------------------
