# Supplementary material for: Probabilistic analysis of COVID-19 patients’ individual length of stay in Swiss intensive care units
Source: PLoS One. 2021 Feb 19;16(2):e0247265. doi: 10.1371/journal.pone.0247265 (PMC7894868; doi:10.1371/journal.pone.0247265)
Supplement: S1 Data — (ZIP) [file pone.0247265.s002.zip › S2_Data/replication_data.txt]

"patient_id" "region" "age" "sex" "nems" "saps_ii" "los_days" "crps_dim" "crps_ecdf" "pit_dim" "pit_ecdf" "cdf_days_0" "cdf_days_0.5" "cdf_days_1" "cdf_days_1.5" "cdf_days_2" "cdf_days_2.5" "cdf_days_3" "cdf_days_3.5" "cdf_days_4" "cdf_days_4.5" "cdf_days_5" "cdf_days_5.5" "cdf_days_6" "cdf_days_6.5" "cdf_days_7" "cdf_days_7.5" "cdf_days_8" "cdf_days_8.5" "cdf_days_9" "cdf_days_9.5" "cdf_days_10" "cdf_days_10.5" "cdf_days_11" "cdf_days_11.5" "cdf_days_12" "cdf_days_12.5" "cdf_days_13" "cdf_days_13.5" "cdf_days_14" "cdf_days_14.5" "cdf_days_15" "cdf_days_15.5" "cdf_days_16" "cdf_days_16.5" "cdf_days_17" "cdf_days_17.5" "cdf_days_18" "cdf_days_18.5" "cdf_days_19" "cdf_days_19.5" "cdf_days_20" "cdf_days_20.5" "cdf_days_21" "cdf_days_21.5" "cdf_days_22" "cdf_days_22.5" "cdf_days_23" "cdf_days_23.5" "cdf_days_24" "cdf_days_24.5" "cdf_days_25" "cdf_days_25.5" "cdf_days_26" "cdf_days_26.5" "cdf_days_27" "cdf_days_27.5" "cdf_days_28" "cdf_days_28.5" "cdf_days_29" "cdf_days_29.5" "cdf_days_30" "cdf_days_30.5" "cdf_days_31" "cdf_days_31.5" "cdf_days_32" "cdf_days_32.5" "cdf_days_33" "cdf_days_33.5" "cdf_days_34" "cdf_days_34.5" "cdf_days_35" "cdf_days_35.5" "cdf_days_36" "cdf_days_36.5" "cdf_days_37" "cdf_days_37.5" "cdf_days_38" "cdf_days_38.5" "cdf_days_39" "cdf_days_39.5" "cdf_days_40" "cdf_days_40.5" "cdf_days_41" "cdf_days_41.5" "cdf_days_42" "cdf_days_42.5" "cdf_days_43" "cdf_days_43.5" "cdf_days_44" "cdf_days_44.5" "cdf_days_45" "cdf_days_45.5" "cdf_days_46" "cdf_days_46.5" "cdf_days_47" "cdf_days_47.5" "cdf_days_48" "cdf_days_48.5" "cdf_days_49" "cdf_days_49.5" "cdf_days_50" "cdf_days_50.5" "cdf_days_51" "cdf_days_51.5" "cdf_days_52" "cdf_days_52.5" "cdf_days_53" "cdf_days_53.5" "cdf_days_54" "cdf_days_54.5" "cdf_days_55" "cdf_days_55.5" "cdf_days_56" "cdf_days_56.5" "cdf_days_57" "cdf_days_57.5" "cdf_days_58" "cdf_days_58.5" "cdf_days_59" "cdf_days_59.5" "cdf_days_60" "cdf_days_60.5" "cdf_days_61" "cdf_days_61.5" "cdf_days_62" "cdf_days_62.5" "cdf_days_63" "cdf_days_63.5" "cdf_days_64" "cdf_days_64.5" "cdf_days_65" "cdf_days_65.5" "cdf_days_66" "cdf_days_66.5" "cdf_days_67" "cdf_days_67.5" "cdf_days_68" "cdf_days_68.5" "cdf_days_69" "cdf_days_69.5" "cdf_days_70" "cdf_days_70.5" "cdf_days_71" "cdf_days_71.5" "cdf_days_72" "cdf_days_72.5" "cdf_days_73" "cdf_days_73.5" "cdf_days_74" "cdf_days_74.5" "cdf_days_75" "cdf_days_75.5" "cdf_days_76" "cdf_days_76.5" "cdf_days_77" "cdf_days_77.5" "cdf_days_78" "cdf_days_78.5" "cdf_days_79" "cdf_days_79.5" "cdf_days_80" "cdf_days_80.5" "cdf_days_81" "cdf_days_81.5" "cdf_days_82" "cdf_days_82.5" "cdf_days_83" "cdf_days_83.5" "cdf_days_84" "cdf_days_84.5" "cdf_days_85" "cdf_days_85.5" "cdf_days_86" "cdf_days_86.5" "cdf_days_87" "cdf_days_87.5" "cdf_days_88" "cdf_days_88.5" "cdf_days_89" "cdf_days_89.5" "cdf_days_90" "cdf_days_90.5" "cdf_days_91" "cdf_days_91.5" "cdf_days_92" "cdf_days_92.5" "cdf_days_93" "cdf_days_93.5" "cdf_days_94" "cdf_days_94.5" "cdf_days_95" "cdf_days_95.5" "cdf_days_96" "cdf_days_96.5" "cdf_days_97" "cdf_days_97.5" "cdf_days_98" "cdf_days_98.5" "cdf_days_99" "cdf_days_99.5" "cdf_days_100"
1 "ne" "(40,64]" "m" "(20,30]" "[0,30]" 24 10.2307979070807 9.15850435444905 0.91234 0.879099678456592 0 0.02163 0.07054 0.07905 0.13115 0.14471 0.1946 0.21408 0.25512 0.26447 0.31477 0.33425 0.37662 0.38692 0.44616 0.46088 0.51237 0.52003 0.55853 0.57719 0.60955 0.62261 0.65576 0.66359 0.70227 0.70624 0.72301 0.72677 0.7405 0.74586 0.76395 0.77087 0.79032 0.79308 0.81038 0.8135 0.81886 0.82438 0.84373 0.84663 0.85753 0.85898 0.87428 0.87798 0.88759 0.88841 0.896280000000001 0.89941 0.91234 0.91377 0.921430000000001 0.922560000000001 0.92564 0.92733 0.93226 0.93226 0.93772 0.93925 0.942040000000001 0.94473 0.94672 0.94746 0.94829 0.95051 0.95202 0.95202 0.95336 0.95336 0.95737 0.95737 0.96107 0.962239999999999 0.965349999999999 0.965349999999999 0.967509999999999 0.967549999999999 0.968379999999999 0.968949999999999 0.9721 0.973689999999999 0.975939999999999 0.976619999999999 0.977509999999999 0.978649999999999 0.978749999999999 0.978749999999999 0.981369999999999 0.981369999999999 0.982319999999999 0.983439999999999 0.983449999999999 0.984229999999999 0.984229999999999 0.984369999999999 0.985499999999999 0.985499999999999 0.9876 0.98809 0.98819 0.98829 0.99037 0.99037 0.99151 0.9922 0.9922 0.9922 0.9922 0.9922 0.99293 0.99293 0.99301 0.99306 0.99333 0.99333 0.99333 0.99455 0.99455 0.99455 0.99455 0.99455 0.99455 0.99455 0.99455 0.99455 0.99469 0.99469 0.995 0.995 0.99564 0.99564 0.99564 0.99564 0.99564 0.99593 0.99593 0.99593 0.99681 0.99681 0.99725 0.99725 0.99725 0.99725 0.99725 0.99725 0.99849 0.99849 0.99849 0.99849 0.99849 0.99849 0.99849 0.99849 0.99849 0.99849 0.99849 0.99849 0.99849 0.99849 0.9987 0.9987 0.9987 0.9987 0.9987 0.9987 0.9987 0.9987 0.9987 0.9987 0.9987 0.9987 0.9987 0.9987 0.99917 0.99917 0.99917 0.99917 0.99917 0.99917 0.99917 0.99917 0.99937 0.99937 0.99937 0.99937 0.99937 0.99937 0.99937 0.99937 0.99937 0.99937 0.99937 0.99937 0.99937 0.99937 0.99937 0.99937 0.99937 0.99937 0.99937 0.99937 0.99937
2 "ne" "(40,64]" "m" "(20,30]" "[0,30]" 2 2.56333808224133 4.76967262883276 0.22868 0.127974276527331 0 0.05821 0.14236 0.15646 0.22868 0.2467 0.30799 0.3292 0.39154 0.40454 0.44424 0.46335 0.52106 0.52765 0.56984 0.57725 0.63165 0.65728 0.68417 0.69309 0.72145 0.72638 0.75403 0.76327 0.78589 0.78813 0.81428 0.8147 0.82569 0.82994 0.8462 0.84878 0.87397 0.87441 0.88323 0.88332 0.8845 0.88561 0.90256 0.90724 0.90962 0.90968 0.91778 0.923190000000001 0.930690000000001 0.930720000000001 0.93502 0.9361 0.94597 0.95018 0.95777 0.95777 0.95955 0.9598 0.96225 0.96225 0.96383 0.96398 0.96604 0.96692 0.96996 0.97008 0.97011 0.97116 0.9719 0.9719 0.97192 0.97192 0.9758 0.9758 0.97884 0.9791 0.97991 0.97991 0.98231 0.98231 0.9824 0.98242 0.98486 0.98594 0.9863 0.98634 0.98639 0.98653 0.98653 0.98653 0.990509999999999 0.990509999999999 0.99079 0.990989999999999 0.990989999999999 0.991089999999999 0.991089999999999 0.991109999999999 0.991329999999999 0.991329999999999 0.99291 0.99294 0.99294 0.99294 0.9938 0.9938 0.9944 0.9947 0.9947 0.9947 0.9947 0.9947 0.99519 0.99519 0.99521 0.99524 0.9953 0.9953 0.9953 0.99756 0.99756 0.99756 0.99756 0.99756 0.99756 0.99756 0.99756 0.99756 0.99761 0.99761 0.99769 0.99769 0.99795 0.99795 0.99795 0.99795 0.99795 0.99805 0.99805 0.99805 0.99839 0.99839 0.99858 0.99858 0.99858 0.99858 0.99858 0.99858 0.99949 0.99949 0.99949 0.99949 0.99949 0.99949 0.99949 0.99949 0.99949 0.99949 0.99949 0.99949 0.99949 0.99949 0.99955 0.99955 0.99955 0.99955 0.99955 0.99955 0.99955 0.99955 0.99955 0.99955 0.99955 0.99955 0.99955 0.99955 0.99968 0.99968 0.99968 0.99968 0.99968 0.99968 0.99968 0.99968 0.99979 0.99979 0.99979 0.99979 0.99979 0.99979 0.99979 0.99979 0.99979 0.99979 0.99979 0.99979 0.99979 0.99979 0.99979 0.99979 0.99979 0.99979 0.99979 0.99979 0.99979
3 "ne" "(40,64]" "m" "(30,40]" "[0,30]" 3 4.669667282352 4.06521603719289 0.13796 0.179421221864952 0 0.01308 0.04646 0.05911 0.09087 0.0996199999999999 0.13796 0.14885 0.18192 0.19552 0.23605 0.24694 0.28249 0.29171 0.34729 0.35696 0.40915 0.41517 0.45162 0.46397 0.50222 0.51473 0.55541 0.56895 0.60936 0.61869 0.64898 0.65783 0.67524 0.68322 0.70518 0.71331 0.73413 0.73782 0.75362 0.760130000000001 0.7696 0.77587 0.7901 0.79552 0.81395 0.8176 0.83555 0.83795 0.84754 0.85069 0.8608 0.86398 0.87281 0.87498 0.87841 0.88088 0.8904 0.89199 0.89594 0.89716 0.9023 0.90495 0.90775 0.91037 0.91501 0.91608 0.92153 0.92331 0.92437 0.92437 0.92821 0.92821 0.93151 0.93151 0.934990000000001 0.935730000000001 0.94085 0.9414 0.94666 0.9472 0.94882 0.95055 0.95443 0.95621 0.95976 0.96073 0.963039999999999 0.964309999999999 0.965409999999999 0.965409999999999 0.96761 0.96761 0.968819999999999 0.969509999999999 0.970359999999999 0.97225 0.97225 0.973309999999999 0.974099999999999 0.974099999999999 0.97615 0.97815 0.97871 0.97924 0.98319 0.98319 0.9843 0.98486 0.98486 0.98486 0.98486 0.98486 0.98581 0.98581 0.98681 0.98769 0.98895 0.98895 0.98895 0.98917 0.98917 0.98917 0.98917 0.98917 0.98917 0.98917 0.98917 0.98917 0.98975 0.98975 0.99081 0.99081 0.99352 0.99352 0.99352 0.99352 0.99352 0.99431 0.99431 0.99431 0.9952 0.9952 0.99609 0.99609 0.99609 0.99609 0.99609 0.99609 0.9967 0.9967 0.9967 0.9967 0.9967 0.9967 0.9967 0.9967 0.9967 0.9967 0.9967 0.9967 0.9967 0.9967 0.99758 0.99758 0.99758 0.99758 0.99758 0.99758 0.99758 0.99758 0.99758 0.99758 0.99758 0.99758 0.99758 0.99758 0.99853 0.99853 0.99853 0.99853 0.99853 0.99853 0.99853 0.99853 0.99934 0.99934 0.99934 0.99934 0.99934 0.99934 0.99934 0.99934 0.99934 0.99934 0.99934 0.99934 0.99934 0.99934 0.99934 0.99934 0.99934 0.99934 0.99934 0.99934 0.99934
4 "ne" "(40,64]" "m" "(30,40]" "[0,30]" 5 2.54111768456 2.97475944555302 0.30113 0.282315112540193 0 0.02045 0.06325 0.07185 0.12115 0.13383 0.18297 0.2029 0.24365 0.25383 0.30113 0.31785 0.35689 0.36762 0.42474 0.43763 0.48938 0.49762 0.5361 0.55154 0.58911 0.60223 0.63644 0.64635 0.68885 0.69403 0.70995 0.71583 0.7288 0.73546 0.75339 0.76083 0.78063 0.78401 0.80063 0.80471 0.81238 0.81782 0.83515 0.838059999999999 0.85131 0.8528 0.86845 0.870969999999999 0.88058 0.88142 0.89073 0.89508 0.90808 0.90957 0.91579 0.917340000000001 0.921 0.922640000000001 0.92845 0.92863 0.93517 0.93649 0.93952 0.94234 0.94375 0.94433 0.94537 0.94747 0.94896 0.94896 0.94985 0.94985 0.95313 0.95313 0.95679 0.95806 0.96229 0.96232 0.96492 0.96505 0.96631 0.966789999999999 0.97004 0.97171 0.9741 0.97446 0.975639999999999 0.976589999999999 0.976749999999999 0.976749999999999 0.979319999999999 0.979319999999999 0.980639999999999 0.982049999999999 0.982119999999999 0.983009999999999 0.983009999999999 0.983219999999999 0.984069999999999 0.984069999999999 0.986329999999999 0.98691 0.987039999999999 0.987139999999999 0.989449999999999 0.989449999999999 0.99076 0.99161 0.99161 0.99161 0.99161 0.99161 0.99238 0.99238 0.99255 0.99285 0.99318 0.99318 0.99318 0.99405 0.99405 0.99405 0.99405 0.99405 0.99405 0.99405 0.99405 0.99405 0.99421 0.99421 0.99449 0.99449 0.99525 0.99525 0.99525 0.99525 0.99525 0.99555 0.99555 0.99555 0.99658 0.99658 0.9971 0.9971 0.9971 0.9971 0.9971 0.9971 0.99841 0.99841 0.99841 0.99841 0.99841 0.99841 0.99841 0.99841 0.99841 0.99841 0.99841 0.99841 0.99841 0.99841 0.99872 0.99872 0.99872 0.99872 0.99872 0.99872 0.99872 0.99872 0.99872 0.99872 0.99872 0.99872 0.99872 0.99872 0.99913 0.99913 0.99913 0.99913 0.99913 0.99913 0.99913 0.99913 0.99938 0.99938 0.99938 0.99938 0.99938 0.99938 0.99938 0.99938 0.99938 0.99938 0.99938 0.99938 0.99938 0.99938 0.99938 0.99938 0.99938 0.99938 0.99938 0.99938 0.99938
5 "ne" "(40,64]" "m" "(20,30]" "[0,30]" 3 2.101166526928 4.06521603719289 0.30506 0.179421221864952 0 0.05619 0.14022 0.15248 0.22461 0.24361 0.30506 0.32567 0.38823 0.40137 0.44056 0.46012 0.51771 0.52448 0.56731 0.57493 0.63067 0.65544 0.68242 0.69102 0.71836 0.72362 0.75032 0.75943 0.78235 0.78516 0.81238 0.8128 0.82384 0.82797 0.84522 0.84797 0.87334 0.87378 0.88263 0.88272 0.88391 0.88502 0.90203 0.90671 0.90922 0.90928 0.917630000000001 0.922760000000001 0.930380000000001 0.930410000000001 0.93441 0.93559 0.94558 0.94979 0.95709 0.9571 0.95874 0.95901 0.96161 0.96161 0.96344 0.96359 0.96569 0.9666 0.96966 0.96978 0.96981 0.97086 0.9716 0.9716 0.97163 0.97163 0.97561 0.97561 0.97868 0.979 0.97983 0.97983 0.98211 0.98211 0.98221 0.98223 0.9844 0.9855 0.98586 0.9859 0.98598 0.98612 0.98612 0.98612 0.990159999999999 0.990159999999999 0.990449999999999 0.990649999999999 0.990649999999999 0.990779999999999 0.990779999999999 0.990799999999999 0.991019999999999 0.991019999999999 0.99282 0.99285 0.99285 0.99285 0.99371 0.99371 0.99435 0.99466 0.99466 0.99466 0.99466 0.99466 0.99515 0.99515 0.99517 0.9952 0.99526 0.99526 0.99526 0.99752 0.99752 0.99752 0.99752 0.99752 0.99752 0.99752 0.99752 0.99752 0.99757 0.99757 0.99765 0.99765 0.99791 0.99791 0.99791 0.99791 0.99791 0.99801 0.99801 0.99801 0.99835 0.99835 0.99854 0.99854 0.99854 0.99854 0.99854 0.99854 0.99946 0.99946 0.99946 0.99946 0.99946 0.99946 0.99946 0.99946 0.99946 0.99946 0.99946 0.99946 0.99946 0.99946 0.99953 0.99953 0.99953 0.99953 0.99953 0.99953 0.99953 0.99953 0.99953 0.99953 0.99953 0.99953 0.99953 0.99953 0.99966 0.99966 0.99966 0.99966 0.99966 0.99966 0.99966 0.99966 0.99977 0.99977 0.99977 0.99977 0.99977 0.99977 0.99977 0.99977 0.99977 0.99977 0.99977 0.99977 0.99977 0.99977 0.99977 0.99977 0.99977 0.99977 0.99977 0.99977 0.99977
6 "ne" "(64,80]" "m" "(30,40]" "[0,30]" 15 3.62402721543433 3.56666941339868 0.73989 0.726688102893891 0 0.01733 0.05841 0.06829 0.11079 0.12344 0.16676 0.18384 0.21973 0.23179 0.27691 0.293 0.33379 0.34344 0.40078 0.41293 0.4648 0.47192 0.51141 0.52586 0.56204 0.57567 0.6122 0.62259 0.66239 0.66865 0.69162 0.69885 0.71309 0.71959 0.73989 0.74939 0.76947 0.7726 0.78812 0.79277 0.80088 0.8063 0.82243 0.82622 0.83954 0.84146 0.85799 0.86022 0.86891 0.87065 0.880470000000001 0.88452 0.895630000000001 0.89751 0.904360000000001 0.906470000000001 0.9114 0.913330000000001 0.91809 0.91853 0.923580000000001 0.92576 0.928690000000001 0.93134 0.93397 0.93468 0.93687 0.93888 0.94001 0.94001 0.94194 0.94194 0.94476 0.94476 0.9479 0.9493 0.9541 0.95428 0.95826 0.9585 0.95976 0.96076 0.96495 0.96644 0.969219999999999 0.969919999999999 0.97171 0.972589999999999 0.97305 0.97305 0.975239999999999 0.975239999999999 0.976649999999999 0.978019999999999 0.978219999999999 0.979659999999999 0.979659999999999 0.980229999999999 0.981279999999999 0.981279999999999 0.983399999999999 0.98429 0.98454 0.98494 0.98774 0.98774 0.98902 0.9896 0.9896 0.9896 0.9896 0.9896 0.99029 0.99029 0.99069 0.99111 0.99169 0.99169 0.99169 0.99246 0.99246 0.99246 0.99246 0.99246 0.99246 0.99246 0.99246 0.99246 0.99272 0.99272 0.99324 0.99324 0.99461 0.99461 0.99461 0.99461 0.99461 0.99511 0.99511 0.99511 0.99605 0.99605 0.996799999999999 0.996799999999999 0.996799999999999 0.996799999999999 0.996799999999999 0.996799999999999 0.99785 0.99785 0.99785 0.99785 0.99785 0.99785 0.99785 0.99785 0.99785 0.99785 0.99785 0.99785 0.99785 0.99785 0.99845 0.99845 0.99845 0.99845 0.99845 0.99845 0.99845 0.99845 0.99845 0.99845 0.99845 0.99845 0.99845 0.99845 0.99897 0.99897 0.99897 0.99897 0.99897 0.99897 0.99897 0.99897 0.99935 0.99935 0.99935 0.99935 0.99935 0.99935 0.99935 0.99935 0.99935 0.99935 0.99935 0.99935 0.99935 0.99935 0.99935 0.99935 0.99935 0.99935 0.99935 0.99935 0.99935
7 "wt" "(64,80]" "f" "(30,40]" "(60,90]" 6 2.99647660907133 2.5843843115766 0.27808 0.335691318327974 0 0.01243 0.04516 0.05743 0.08827 0.09635 0.13405 0.14568 0.18025 0.19283 0.23226 0.24351 0.27808 0.28788 0.34393 0.35278 0.40178 0.40743 0.44057 0.45152 0.49009 0.50194 0.54609 0.56159 0.60273 0.61068 0.6401 0.64858 0.66691 0.67632 0.70158 0.70939 0.7296 0.73405 0.74855 0.75618 0.76615 0.7718 0.78641 0.7928 0.80977 0.81316 0.83048 0.83244 0.84245 0.84522 0.85564 0.85859 0.86663 0.86885 0.87282 0.87567 0.88506 0.88631 0.89035 0.89166 0.897150000000001 0.90039 0.90292 0.905940000000001 0.91083 0.91133 0.91613 0.91813 0.91985 0.91985 0.92351 0.92351 0.92618 0.92618 0.93056 0.93111 0.93595 0.93653 0.941569999999999 0.942369999999999 0.943859999999999 0.946109999999999 0.95125 0.95279 0.95616 0.9573 0.960409999999999 0.961599999999999 0.96285 0.96285 0.96516 0.96516 0.96686 0.96757 0.968299999999999 0.97008 0.97008 0.9713 0.97198 0.97198 0.97362 0.97541 0.97618 0.97711 0.98104 0.98104 0.98224 0.98276 0.98276 0.98276 0.98276 0.98276 0.98349 0.98349 0.98537 0.98633 0.98798 0.98798 0.98798 0.9882 0.9882 0.9882 0.9882 0.9882 0.9882 0.9882 0.9882 0.9882 0.98881 0.98881 0.9901 0.9901 0.99294 0.99294 0.99294 0.99294 0.99294 0.9941 0.9941 0.9941 0.99503 0.99503 0.99596 0.99596 0.99596 0.99596 0.99596 0.99596 0.99652 0.99652 0.99652 0.99652 0.99652 0.99652 0.99652 0.99652 0.99652 0.99652 0.99652 0.99652 0.99652 0.99652 0.99765 0.99765 0.99765 0.99765 0.99765 0.99765 0.99765 0.99765 0.99765 0.99765 0.99765 0.99765 0.99765 0.99765 0.99852 0.99852 0.99852 0.99852 0.99852 0.99852 0.99852 0.99852 0.99934 0.99934 0.99934 0.99934 0.99934 0.99934 0.99934 0.99934 0.99934 0.99934 0.99934 0.99934 0.99934 0.99934 0.99934 0.99934 0.99934 0.99934 0.99934 0.99934 0.99934
8 "wt" "(40,64]" "m" "(30,40]" "(30,60]" 10 2.76643155769583 2.12248934908999 0.38558 0.544051446945338 0 0.00544 0.0274 0.03596 0.05134 0.05419 0.07958 0.0858 0.11127 0.12621 0.15573 0.16739 0.20548 0.21519 0.25955 0.26309 0.30537 0.31089 0.34529 0.35176 0.38558 0.39435 0.42853 0.44254 0.48815 0.49662 0.53679 0.54397 0.5654 0.57443 0.61023 0.61142 0.63359 0.63911 0.6586 0.66966 0.68629 0.69546 0.72029 0.72673 0.74829 0.75077 0.76616 0.76764 0.77616 0.77786 0.78798 0.789259999999999 0.80133 0.80205 0.80408 0.80487 0.82895 0.83043 0.83268 0.83944 0.84661 0.84796 0.84866 0.85115 0.86033 0.86048 0.872 0.87651 0.87811 0.87811 0.88238 0.88238 0.88561 0.88561 0.88979 0.88979 0.89628 0.89815 0.90794 0.91181 0.91324 0.91529 0.92011 0.92138 0.9277 0.9282 0.93449 0.93789 0.93922 0.93922 0.94886 0.94886 0.95232 0.95256 0.95572 0.95673 0.95673 0.95797 0.9582 0.9582 0.95919 0.96167 0.96443 0.96714 0.97259 0.97259 0.974519999999999 0.974719999999999 0.974719999999999 0.974719999999999 0.974719999999999 0.974719999999999 0.975029999999999 0.975029999999999 0.97858 0.979799999999999 0.98319 0.98319 0.98319 0.98321 0.98321 0.98321 0.98321 0.98321 0.98321 0.98321 0.98321 0.98321 0.984539999999999 0.984539999999999 0.9874 0.9874 0.991509999999999 0.991509999999999 0.991509999999999 0.991509999999999 0.991509999999999 0.992869999999999 0.992869999999999 0.992869999999999 0.993359999999999 0.993359999999999 0.994119999999999 0.994119999999999 0.994119999999999 0.994119999999999 0.994119999999999 0.994119999999999 0.994329999999999 0.994329999999999 0.994329999999999 0.994329999999999 0.994329999999999 0.994329999999999 0.994329999999999 0.994329999999999 0.994329999999999 0.994329999999999 0.994329999999999 0.994329999999999 0.994329999999999 0.994329999999999 0.995339999999999 0.995339999999999 0.995339999999999 0.995339999999999 0.995339999999999 0.995339999999999 0.995339999999999 0.995339999999999 0.995339999999999 0.995339999999999 0.995339999999999 0.995339999999999 0.995339999999999 0.995339999999999 0.996259999999999 0.996259999999999 0.996259999999999 0.996259999999999 0.996259999999999 0.996259999999999 0.996259999999999 0.996259999999999 0.99934 0.99934 0.99934 0.99934 0.99934 0.99934 0.99934 0.99934 0.99934 0.99934 0.99934 0.99934 0.99934 0.99934 0.99934 0.99934 0.99934 0.99934 0.99934 0.99934 0.99934
9 "wt" "(64,80]" "f" "(30,40]" "(60,90]" 6 2.43188103574967 2.5843843115766 0.3252 0.335691318327974 0 0.01684 0.05599 0.06599 0.10719 0.11863 0.16553 0.18265 0.21982 0.23081 0.27544 0.28985 0.3252 0.33587 0.39315 0.40607 0.45939 0.46589 0.50238 0.51822 0.55772 0.57082 0.60848 0.62046 0.66292 0.66884 0.68959 0.6969 0.71049 0.71864 0.73737 0.74775 0.76552 0.76884 0.78528 0.79012 0.79711 0.80335 0.81974 0.82389 0.83906 0.84228 0.85864 0.86104 0.86999 0.87188 0.88085 0.8845 0.8953 0.89687 0.90221 0.90478 0.909670000000001 0.911610000000001 0.91585 0.916100000000001 0.922120000000001 0.924370000000001 0.927430000000001 0.92983 0.93292 0.93399 0.93567 0.93746 0.93831 0.93831 0.94009 0.94009 0.94325 0.94325 0.94684 0.94796 0.95349 0.95373 0.95675 0.9569 0.95844 0.959809999999999 0.96321 0.96429 0.96743 0.9681 0.9698 0.97136 0.97181 0.97181 0.97302 0.97302 0.97447 0.975979999999999 0.976149999999999 0.97758 0.97758 0.97809 0.97921 0.97921 0.98103 0.98242 0.98269 0.98298 0.98691 0.98691 0.988059999999999 0.98896 0.98896 0.98896 0.98896 0.98896 0.99001 0.99001 0.99052 0.991 0.9915 0.9915 0.9915 0.99224 0.99224 0.99224 0.99224 0.99224 0.99224 0.99224 0.99224 0.99224 0.9925 0.9925 0.99342 0.99342 0.99471 0.99471 0.99471 0.99471 0.99471 0.99522 0.99522 0.99522 0.99628 0.99628 0.996879999999999 0.996879999999999 0.996879999999999 0.996879999999999 0.996879999999999 0.996879999999999 0.99796 0.99796 0.99796 0.99796 0.99796 0.99796 0.99796 0.99796 0.99796 0.99796 0.99796 0.99796 0.99796 0.99796 0.99845 0.99845 0.99845 0.99845 0.99845 0.99845 0.99845 0.99845 0.99845 0.99845 0.99845 0.99845 0.99845 0.99845 0.99909 0.99909 0.99909 0.99909 0.99909 0.99909 0.99909 0.99909 0.99934 0.99934 0.99934 0.99934 0.99934 0.99934 0.99934 0.99934 0.99934 0.99934 0.99934 0.99934 0.99934 0.99934 0.99934 0.99934 0.99934 0.99934 0.99934 0.99934 0.99934
10 "wt" "(40,64]" "m" "(30,40]" "(30,60]" 4 6.84850571956417 3.46790414008678 0.08677 0.230868167202572 0 0.00343 0.02132 0.02626 0.03719 0.03882 0.05649 0.06332 0.08677 0.10148 0.12496 0.13394 0.16327 0.17352 0.21829 0.22115 0.25225 0.25732 0.28476 0.28971 0.32273 0.32779 0.36096 0.3756 0.42704 0.43064 0.47675 0.48998 0.51372 0.51994 0.55643 0.55706 0.58083 0.58634 0.60448 0.62442 0.64176 0.65133 0.67207 0.67883 0.70069 0.70281 0.72204 0.72327 0.7316 0.73261 0.743 0.74405 0.76238 0.76242 0.76429 0.76453 0.8069 0.81785 0.81954 0.82536 0.8308 0.83222 0.83256 0.83544 0.84436 0.84438 0.85977 0.8646 0.86664 0.86664 0.87346 0.87346 0.87871 0.87871 0.88228 0.88228 0.88896 0.89064 0.89872 0.90183 0.90272 0.90425 0.90949 0.91015 0.91635 0.91685 0.92312 0.92733 0.92823 0.92823 0.93709 0.93709 0.94416 0.94434 0.95159 0.95285 0.95285 0.95404 0.95426 0.95426 0.95497 0.95693 0.95956 0.96177 0.97 0.97 0.9726 0.9728 0.9728 0.9728 0.9728 0.9728 0.973099999999999 0.973099999999999 0.97648 0.97756 0.98111 0.98111 0.98111 0.98115 0.98115 0.98115 0.98115 0.98115 0.98115 0.98115 0.98115 0.98115 0.98254 0.98254 0.9874 0.9874 0.991489999999999 0.991489999999999 0.991489999999999 0.991489999999999 0.991489999999999 0.99282 0.99282 0.99282 0.993279999999999 0.993279999999999 0.99391 0.99391 0.99391 0.99391 0.99391 0.99391 0.99413 0.99413 0.99413 0.99413 0.99413 0.99413 0.99413 0.99413 0.99413 0.99413 0.99413 0.99413 0.99413 0.99413 0.99507 0.99507 0.99507 0.99507 0.99507 0.99507 0.99507 0.99507 0.99507 0.99507 0.99507 0.99507 0.99507 0.99507 0.995809999999999 0.995809999999999 0.995809999999999 0.995809999999999 0.995809999999999 0.995809999999999 0.995809999999999 0.995809999999999 0.99934 0.99934 0.99934 0.99934 0.99934 0.99934 0.99934 0.99934 0.99934 0.99934 0.99934 0.99934 0.99934 0.99934 0.99934 0.99934 0.99934 0.99934 0.99934 0.99934 0.99934
11 "wt" "(40,64]" "m" "(30,40]" "(30,60]" 6 9.7730189720705 2.5843843115766 0.05852 0.335691318327974 0 0.00101 0.00637 0.00773 0.00977 0.00998 0.01446 0.01711 0.02589 0.03399 0.04419 0.04849 0.05852 0.06281 0.08057 0.08109 0.09511 0.09826 0.11979 0.12066 0.14092 0.14227 0.15806 0.16633 0.23668 0.23703 0.28929 0.31541 0.35136 0.35384 0.386 0.38601 0.39997 0.40083 0.41679 0.448 0.4609 0.47075 0.48551 0.48853 0.50893 0.50987 0.54153 0.54161 0.54791 0.54837 0.56173 0.56178 0.58981 0.58982 0.59048 0.59058 0.66022 0.70058 0.70131 0.70449 0.70556 0.70623 0.70632 0.70723 0.726 0.726 0.7511 0.76068 0.76243 0.76243 0.77338 0.77338 0.78452 0.78452 0.78617 0.78617 0.79162 0.79228 0.7962 0.80169 0.80206 0.80311 0.80624 0.80648 0.83906 0.83927 0.85228 0.85465 0.85499 0.85499 0.86168 0.86168 0.91067 0.91073 0.93146 0.932 0.932 0.93261 0.93269 0.93269 0.93309 0.9338 0.93623 0.93839 0.95753 0.95753 0.960319999999999 0.96044 0.96044 0.96044 0.96044 0.96044 0.96086 0.96086 0.96377 0.96438 0.96943 0.96943 0.96943 0.96945 0.96945 0.96945 0.96945 0.96945 0.96945 0.96945 0.96945 0.96945 0.970549999999999 0.970549999999999 0.9862 0.9862 0.991189999999999 0.991189999999999 0.991189999999999 0.991189999999999 0.991189999999999 0.99242 0.99242 0.99242 0.992819999999999 0.992819999999999 0.993449999999999 0.993449999999999 0.993449999999999 0.993449999999999 0.993449999999999 0.993449999999999 0.993619999999999 0.993619999999999 0.993619999999999 0.993619999999999 0.993619999999999 0.993619999999999 0.993619999999999 0.993619999999999 0.993619999999999 0.993619999999999 0.993619999999999 0.993619999999999 0.993619999999999 0.993619999999999 0.99444 0.99444 0.99444 0.99444 0.99444 0.99444 0.99444 0.99444 0.99444 0.99444 0.99444 0.99444 0.99444 0.99444 0.995129999999999 0.995129999999999 0.995129999999999 0.995129999999999 0.995129999999999 0.995129999999999 0.995129999999999 0.995129999999999 0.99934 0.99934 0.99934 0.99934 0.99934 0.99934 0.99934 0.99934 0.99934 0.99934 0.99934 0.99934 0.99934 0.99934 0.99934 0.99934 0.99934 0.99934 0.99934 0.99934 0.99934
12 "wt" "(64,80]" "f" "(30,40]" "(60,90]" 10 2.13242883116517 2.12248934908999 0.47919 0.544051446945338 0 0.01042 0.0439 0.05478 0.082 0.09055 0.1267 0.13714 0.16896 0.18127 0.21912 0.23075 0.267 0.27645 0.32944 0.33748 0.38844 0.39406 0.42693 0.43957 0.47919 0.49164 0.53231 0.54733 0.58919 0.59798 0.63197 0.64067 0.65885 0.6691 0.69398 0.70141 0.72173 0.72606 0.74075 0.74785 0.75817 0.76403 0.78004 0.78674 0.80288 0.80725 0.82422 0.82691 0.83647 0.83935 0.84834 0.85078 0.8588 0.86049 0.86371 0.86594 0.87638 0.87757 0.8812 0.8829 0.88818 0.89139 0.893710000000001 0.89693 0.90229 0.90309 0.90887 0.91115 0.9127 0.9127 0.91628 0.91628 0.91896 0.91896 0.923260000000001 0.92387 0.92891 0.93012 0.93629 0.93689 0.93806 0.94006 0.94516 0.94643 0.95486 0.95613 0.959149999999999 0.96018 0.961349999999999 0.961349999999999 0.96361 0.96361 0.965 0.96561 0.96667 0.96868 0.96868 0.97015 0.97074 0.97074 0.97231 0.9743 0.9753 0.97645 0.98015 0.98015 0.9815 0.98202 0.98202 0.98202 0.98202 0.98202 0.98278 0.98278 0.98497 0.9862 0.98767 0.98767 0.98767 0.98787 0.98787 0.98787 0.98787 0.98787 0.98787 0.98787 0.98787 0.98787 0.9885 0.9885 0.990109999999999 0.990109999999999 0.992709999999999 0.992709999999999 0.992709999999999 0.992709999999999 0.992709999999999 0.993899999999999 0.993899999999999 0.993899999999999 0.994719999999999 0.994719999999999 0.995579999999999 0.995579999999999 0.995579999999999 0.995579999999999 0.995579999999999 0.995579999999999 0.99607 0.99607 0.99607 0.99607 0.99607 0.99607 0.99607 0.99607 0.99607 0.99607 0.99607 0.99607 0.99607 0.99607 0.99737 0.99737 0.99737 0.99737 0.99737 0.99737 0.99737 0.99737 0.99737 0.99737 0.99737 0.99737 0.99737 0.99737 0.99842 0.99842 0.99842 0.99842 0.99842 0.99842 0.99842 0.99842 0.99934 0.99934 0.99934 0.99934 0.99934 0.99934 0.99934 0.99934 0.99934 0.99934 0.99934 0.99934 0.99934 0.99934 0.99934 0.99934 0.99934 0.99934 0.99934 0.99934 0.99934
13 "wt" "(40,64]" "f" "(30,40]" "[0,30]" 6 1.9299086563345 2.5843843115766 0.3971 0.335691318327974 0 0.02633 0.07696 0.08416 0.14269 0.16224 0.21518 0.23439 0.27669 0.28335 0.3307 0.35106 0.3971 0.40886 0.46682 0.47897 0.53425 0.54413 0.58281 0.59904 0.63159 0.64339 0.67397 0.68268 0.71588 0.72005 0.73899 0.74116 0.7558 0.75988 0.77784 0.78332 0.80294 0.80539 0.82135 0.82312 0.8289 0.83367 0.85567 0.85724 0.86643 0.86693 0.88222 0.88548 0.8937 0.89439 0.90339 0.90644 0.919100000000001 0.92091 0.92834 0.92904 0.93253 0.93365 0.93914 0.93917 0.94341 0.94416 0.94795 0.9503 0.95267 0.95333 0.95368 0.95557 0.95674 0.95674 0.95726 0.95726 0.96079 0.96079 0.96556 0.96705 0.96921 0.96934 0.971959999999999 0.971959999999999 0.972569999999999 0.972889999999999 0.975699999999999 0.977269999999999 0.979119999999999 0.979359999999999 0.979889999999999 0.980469999999999 0.980619999999999 0.980619999999999 0.984889999999999 0.984889999999999 0.985709999999999 0.986479999999999 0.986509999999999 0.986949999999999 0.986949999999999 0.987009999999999 0.987479999999999 0.987479999999999 0.98939 0.98971 0.98976 0.98977 0.99111 0.99111 0.99219 0.99287 0.99287 0.99287 0.99287 0.99287 0.99351 0.99351 0.99358 0.99363 0.99381 0.99381 0.99381 0.99509 0.99509 0.99509 0.99509 0.99509 0.99509 0.99509 0.99509 0.99509 0.99514 0.99514 0.99529 0.99529 0.99576 0.99576 0.99576 0.99576 0.99576 0.99598 0.99598 0.99598 0.99682 0.99682 0.997209999999999 0.997209999999999 0.997209999999999 0.997209999999999 0.997209999999999 0.997209999999999 0.99852 0.99852 0.99852 0.99852 0.99852 0.99852 0.99852 0.99852 0.99852 0.99852 0.99852 0.99852 0.99852 0.99852 0.99872 0.99872 0.99872 0.99872 0.99872 0.99872 0.99872 0.99872 0.99872 0.99872 0.99872 0.99872 0.99872 0.99872 0.99911 0.99911 0.99911 0.99911 0.99911 0.99911 0.99911 0.99911 0.99936 0.99936 0.99936 0.99936 0.99936 0.99936 0.99936 0.99936 0.99936 0.99936 0.99936 0.99936 0.99936 0.99936 0.99936 0.99936 0.99936 0.99936 0.99936 0.99936 0.99936
14 "ne" "(40,64]" "m" "(30,40]" "[0,30]" 10 2.0332099743475 2.12248934908999 0.51617 0.544051446945338 0 0.014 0.05068 0.0626 0.09652 0.10653 0.14597 0.15658 0.19081 0.2048 0.24467 0.25673 0.2924 0.30338 0.35968 0.36895 0.42078 0.42643 0.46471 0.47775 0.51617 0.52926 0.56867 0.58194 0.62411 0.63188 0.65936 0.66784 0.6845 0.69257 0.71296 0.72231 0.74173 0.74527 0.7604 0.76724 0.77557 0.78216 0.79833 0.80367 0.81966 0.82286 0.84036 0.84293 0.85162 0.85451 0.864520000000001 0.86781 0.87691 0.87927 0.88387 0.88637 0.89452 0.89632 0.90042 0.90136 0.90741 0.9101 0.91291 0.91633 0.92058 0.92146 0.92553 0.92725 0.92818 0.92818 0.93124 0.93124 0.9348 0.9348 0.93849 0.93952 0.94421 0.94476 0.94956 0.95005 0.95141 0.95306 0.9571 0.95846 0.96181 0.96273 0.96482 0.965979999999999 0.96698 0.96698 0.968899999999999 0.968899999999999 0.970299999999999 0.971109999999999 0.971789999999999 0.97346 0.97346 0.97441 0.97537 0.97537 0.97748 0.97916 0.97968 0.98011 0.98427 0.98427 0.98529 0.98597 0.98597 0.98597 0.98597 0.98597 0.98684 0.98684 0.98774 0.98829 0.98941 0.98941 0.98941 0.98969 0.98969 0.98969 0.98969 0.98969 0.98969 0.98969 0.98969 0.98969 0.99015 0.99015 0.99115 0.99115 0.99373 0.99373 0.99373 0.99373 0.99373 0.99444 0.99444 0.99444 0.99533 0.99533 0.99617 0.99617 0.99617 0.99617 0.99617 0.99617 0.99683 0.99683 0.99683 0.99683 0.99683 0.99683 0.99683 0.99683 0.99683 0.99683 0.99683 0.99683 0.99683 0.99683 0.99782 0.99782 0.99782 0.99782 0.99782 0.99782 0.99782 0.99782 0.99782 0.99782 0.99782 0.99782 0.99782 0.99782 0.9987 0.9987 0.9987 0.9987 0.9987 0.9987 0.9987 0.9987 0.99934 0.99934 0.99934 0.99934 0.99934 0.99934 0.99934 0.99934 0.99934 0.99934 0.99934 0.99934 0.99934 0.99934 0.99934 0.99934 0.99934 0.99934 0.99934 0.99934 0.99934
15 "ne" "(40,64]" "m" "(20,30]" "[0,30]" 5 1.75814768459817 2.97475944555302 0.4044 0.282315112540193 0 0.04344 0.11631 0.1273 0.19765 0.21566 0.2751 0.29463 0.35083 0.3603 0.4044 0.42439 0.4779 0.48632 0.53485 0.54525 0.60187 0.62288 0.65377 0.66674 0.69314 0.70079 0.72704 0.73568 0.75953 0.76361 0.78794 0.78872 0.80046 0.80372 0.82256 0.82645 0.84914 0.85003 0.8623 0.86253 0.86432 0.86621 0.88653 0.89015 0.89354 0.89383 0.906620000000001 0.91227 0.92023 0.92034 0.92596 0.92744 0.93838 0.94258 0.94882 0.9491 0.95185 0.95231 0.95573 0.95573 0.95767 0.95794 0.96044 0.96186 0.9646 0.96483 0.96491 0.96632 0.9673 0.9673 0.9674 0.9674 0.97177 0.97177 0.97531 0.97581 0.97684 0.97684 0.97931 0.97931 0.97942 0.97946 0.98184 0.98353 0.98398 0.98402 0.98413 0.984339999999999 0.984359999999999 0.984359999999999 0.988899999999999 0.988899999999999 0.989309999999999 0.989509999999999 0.989509999999999 0.989659999999999 0.989659999999999 0.989699999999999 0.989919999999999 0.989919999999999 0.99178 0.99183 0.99184 0.99184 0.99278 0.99278 0.99362 0.99396 0.99396 0.99396 0.99396 0.99396 0.99447 0.99447 0.99449 0.99452 0.99467 0.99467 0.99467 0.99666 0.99666 0.99666 0.99666 0.99666 0.99666 0.99666 0.99666 0.99666 0.99671 0.99671 0.9968 0.9968 0.99711 0.99711 0.99711 0.99711 0.99711 0.99727 0.99727 0.99727 0.997799999999999 0.997799999999999 0.998009999999999 0.998009999999999 0.998009999999999 0.998009999999999 0.998009999999999 0.998009999999999 0.99921 0.99921 0.99921 0.99921 0.99921 0.99921 0.99921 0.99921 0.99921 0.99921 0.99921 0.99921 0.99921 0.99921 0.99931 0.99931 0.99931 0.99931 0.99931 0.99931 0.99931 0.99931 0.99931 0.99931 0.99931 0.99931 0.99931 0.99931 0.99952 0.99952 0.99952 0.99952 0.99952 0.99952 0.99952 0.99952 0.99966 0.99966 0.99966 0.99966 0.99966 0.99966 0.99966 0.99966 0.99966 0.99966 0.99966 0.99966 0.99966 0.99966 0.99966 0.99966 0.99966 0.99966 0.99966 0.99966 0.99966
16 "ne" "(40,64]" "m" "(30,40]" "[0,30]" 6 2.77862980768083 2.5843843115766 0.2924 0.335691318327974 0 0.014 0.05068 0.0626 0.09652 0.10653 0.14597 0.15658 0.19081 0.2048 0.24467 0.25673 0.2924 0.30338 0.35968 0.36895 0.42078 0.42643 0.46471 0.47775 0.51617 0.52926 0.56867 0.58194 0.62411 0.63188 0.65936 0.66784 0.6845 0.69257 0.71296 0.72231 0.74173 0.74527 0.7604 0.76724 0.77557 0.78216 0.79833 0.80367 0.81966 0.82286 0.84036 0.84293 0.85162 0.85451 0.864520000000001 0.86781 0.87691 0.87927 0.88387 0.88637 0.89452 0.89632 0.90042 0.90136 0.90741 0.9101 0.91291 0.91633 0.92058 0.92146 0.92553 0.92725 0.92818 0.92818 0.93124 0.93124 0.9348 0.9348 0.93849 0.93952 0.94421 0.94476 0.94956 0.95005 0.95141 0.95306 0.9571 0.95846 0.96181 0.96273 0.96482 0.965979999999999 0.96698 0.96698 0.968899999999999 0.968899999999999 0.970299999999999 0.971109999999999 0.971789999999999 0.97346 0.97346 0.97441 0.97537 0.97537 0.97748 0.97916 0.97968 0.98011 0.98427 0.98427 0.98529 0.98597 0.98597 0.98597 0.98597 0.98597 0.98684 0.98684 0.98774 0.98829 0.98941 0.98941 0.98941 0.98969 0.98969 0.98969 0.98969 0.98969 0.98969 0.98969 0.98969 0.98969 0.99015 0.99015 0.99115 0.99115 0.99373 0.99373 0.99373 0.99373 0.99373 0.99444 0.99444 0.99444 0.99533 0.99533 0.99617 0.99617 0.99617 0.99617 0.99617 0.99617 0.99683 0.99683 0.99683 0.99683 0.99683 0.99683 0.99683 0.99683 0.99683 0.99683 0.99683 0.99683 0.99683 0.99683 0.99782 0.99782 0.99782 0.99782 0.99782 0.99782 0.99782 0.99782 0.99782 0.99782 0.99782 0.99782 0.99782 0.99782 0.9987 0.9987 0.9987 0.9987 0.9987 0.9987 0.9987 0.9987 0.99934 0.99934 0.99934 0.99934 0.99934 0.99934 0.99934 0.99934 0.99934 0.99934 0.99934 0.99934 0.99934 0.99934 0.99934 0.99934 0.99934 0.99934 0.99934 0.99934 0.99934
17 "ne" "[0,40]" "m" "(30,40]" "[0,30]" 11 2.47709817356483 2.24960832015109 0.6885 0.590996784565916 0 0.03012 0.08712 0.0959300000000001 0.15922 0.17741 0.23156 0.25096 0.29792 0.30662 0.35147 0.37106 0.42083 0.42998 0.48661 0.49911 0.55306 0.56638 0.60242 0.61916 0.64816 0.65943 0.6885 0.69744 0.73009 0.73369 0.75311 0.75541 0.76912 0.77264 0.79025 0.79551 0.81601 0.81949 0.83298 0.83458 0.83907 0.84322 0.862719999999999 0.864479999999999 0.87291 0.87351 0.88719 0.89274 0.90155 0.90207 0.908960000000001 0.91224 0.92331 0.9252 0.9331 0.93385 0.93697 0.93797 0.9422 0.9422 0.94606 0.946739999999999 0.95023 0.95254 0.9547 0.955199999999999 0.95546 0.95769 0.95915 0.95915 0.9596 0.9596 0.96307 0.96307 0.96663 0.96749 0.97007 0.97007 0.972859999999999 0.972859999999999 0.97339 0.97364 0.976939999999999 0.97826 0.979479999999999 0.979649999999999 0.980189999999999 0.980759999999999 0.980819999999999 0.980819999999999 0.984659999999999 0.984659999999999 0.985359999999999 0.98603 0.986059999999999 0.986629999999999 0.986629999999999 0.98674 0.98729 0.98729 0.98944 0.98981 0.98987 0.98997 0.99131 0.99131 0.99234 0.99278 0.99278 0.99278 0.99278 0.99278 0.9934 0.9934 0.99344 0.99354 0.99372 0.99372 0.99372 0.99507 0.99507 0.99507 0.99507 0.99507 0.99507 0.99507 0.99507 0.99507 0.99518 0.99518 0.99537 0.99537 0.99603 0.99603 0.99603 0.99603 0.99603 0.99629 0.99629 0.99629 0.99711 0.99711 0.997549999999999 0.997549999999999 0.997549999999999 0.997549999999999 0.997549999999999 0.997549999999999 0.99887 0.99887 0.99887 0.99887 0.99887 0.99887 0.99887 0.99887 0.99887 0.99887 0.99887 0.99887 0.99887 0.99887 0.99911 0.99911 0.99911 0.99911 0.99911 0.99911 0.99911 0.99911 0.99911 0.99911 0.99911 0.99911 0.99911 0.99911 0.99938 0.99938 0.99938 0.99938 0.99938 0.99938 0.99938 0.99938 0.99956 0.99956 0.99956 0.99956 0.99956 0.99956 0.99956 0.99956 0.99956 0.99956 0.99956 0.99956 0.99956 0.99956 0.99956 0.99956 0.99956 0.99956 0.99956 0.99956 0.99956
18 "ne" "(40,64]" "m" "(30,40]" "(60,90]" 11 4.03726357959967 2.24960832015109 0.26159 0.590996784565916 0 0.00261 0.01349 0.01658 0.02328 0.02395 0.03569 0.03972 0.05608 0.07007 0.08327 0.08901 0.10852 0.11645 0.14739 0.14823 0.17211 0.17603 0.20229 0.20428 0.23248 0.23583 0.26159 0.27531 0.34415 0.34581 0.39196 0.41126 0.44195 0.44706 0.48277 0.48305 0.50004 0.5028 0.52442 0.54934 0.56496 0.57316 0.59154 0.59728 0.62082 0.62205 0.64864 0.64937 0.65492 0.65584 0.66426 0.66451 0.68541 0.685580000000001 0.68658 0.68689 0.7354 0.75493 0.75642 0.76088 0.76435 0.76505 0.76545 0.7668 0.78048 0.78048 0.80455 0.81219 0.81412 0.81412 0.82344 0.82344 0.83103 0.83103 0.83371 0.83375 0.84066 0.84163 0.84899 0.85362 0.85454 0.8554 0.85909 0.85968 0.89102 0.89128 0.90198 0.90549 0.90617 0.90617 0.91616 0.91616 0.92927 0.9294 0.94417 0.94493 0.94493 0.94622 0.94637 0.94637 0.94691 0.94807 0.9505 0.9528 0.96568 0.96568 0.968479999999999 0.96861 0.96861 0.96861 0.96861 0.96861 0.96877 0.96877 0.972 0.97292 0.97773 0.97773 0.97773 0.97775 0.97775 0.97775 0.97775 0.97775 0.97775 0.97775 0.97775 0.97775 0.979239999999999 0.979239999999999 0.98643 0.98643 0.991189999999999 0.991189999999999 0.991189999999999 0.991189999999999 0.991189999999999 0.99244 0.99244 0.99244 0.99284 0.99284 0.993469999999999 0.993469999999999 0.993469999999999 0.993469999999999 0.993469999999999 0.993469999999999 0.99364 0.99364 0.99364 0.99364 0.99364 0.99364 0.99364 0.99364 0.99364 0.99364 0.99364 0.99364 0.99364 0.99364 0.9945 0.9945 0.9945 0.9945 0.9945 0.9945 0.9945 0.9945 0.9945 0.9945 0.9945 0.9945 0.9945 0.9945 0.995209999999999 0.995209999999999 0.995209999999999 0.995209999999999 0.995209999999999 0.995209999999999 0.995209999999999 0.995209999999999 0.99934 0.99934 0.99934 0.99934 0.99934 0.99934 0.99934 0.99934 0.99934 0.99934 0.99934 0.99934 0.99934 0.99934 0.99934 0.99934 0.99934 0.99934 0.99934 0.99934 0.99934
19 "ne" "(40,64]" "m" "(30,40]" "(30,60]" 18 4.309530486408 5.11535751629257 0.39377 0.784565916398714 0 0.00029 0.0015 0.00199 0.00279 0.0028 0.00484 0.00665 0.01352 0.01802 0.02307 0.02534 0.02935 0.02996 0.04109 0.04109 0.05255 0.05411 0.07391 0.07433 0.09233 0.09275 0.10396 0.11022 0.18104 0.18109 0.2261 0.25544 0.29176 0.29351 0.31829 0.31829 0.32978 0.33003 0.34087 0.382 0.39377 0.40237 0.41353 0.41531 0.43202 0.43268 0.45841 0.45859 0.46529 0.46557 0.47968 0.47968 0.51405 0.51405 0.51451 0.51454 0.58825 0.6357 0.63621 0.63878 0.63954 0.63976 0.63985 0.64018 0.67019 0.67019 0.70356 0.71233 0.71293 0.71293 0.72628 0.72628 0.7364 0.7364 0.73726 0.73726 0.74401 0.74437 0.7473 0.75232 0.75255 0.75329 0.75549 0.75565 0.80108 0.80123 0.81578 0.81802 0.81814 0.81814 0.82689 0.82689 0.90106 0.90111 0.9244 0.92494 0.92494 0.92543 0.92549 0.92549 0.92582 0.9264 0.92884 0.93064 0.95124 0.95124 0.95379 0.95387 0.95387 0.95387 0.95387 0.95387 0.95422 0.95422 0.95665 0.95716 0.96263 0.96263 0.96263 0.96263 0.96263 0.96263 0.96263 0.96263 0.96263 0.96263 0.96263 0.96263 0.96341 0.96341 0.9862 0.9862 0.991189999999999 0.991189999999999 0.991189999999999 0.991189999999999 0.991189999999999 0.99242 0.99242 0.99242 0.992819999999999 0.992819999999999 0.993449999999999 0.993449999999999 0.993449999999999 0.993449999999999 0.993449999999999 0.993449999999999 0.993619999999999 0.993619999999999 0.993619999999999 0.993619999999999 0.993619999999999 0.993619999999999 0.993619999999999 0.993619999999999 0.993619999999999 0.993619999999999 0.993619999999999 0.993619999999999 0.993619999999999 0.993619999999999 0.99444 0.99444 0.99444 0.99444 0.99444 0.99444 0.99444 0.99444 0.99444 0.99444 0.99444 0.99444 0.99444 0.99444 0.995129999999999 0.995129999999999 0.995129999999999 0.995129999999999 0.995129999999999 0.995129999999999 0.995129999999999 0.995129999999999 0.99934 0.99934 0.99934 0.99934 0.99934 0.99934 0.99934 0.99934 0.99934 0.99934 0.99934 0.99934 0.99934 0.99934 0.99934 0.99934 0.99934 0.99934 0.99934 0.99934 0.99934
20 "ne" "[0,40]" "f" "(20,30]" "[0,30]" 4 1.28859274011533 3.46790414008678 0.5459 0.230868167202572 0 0.14675 0.28371 0.32745 0.42365 0.43092 0.47987 0.49584 0.5459 0.56551 0.60139 0.62868 0.67682 0.67735 0.70004 0.7153 0.74861 0.77109 0.79289 0.79514 0.8318 0.83234 0.85712 0.86381 0.87576 0.87915 0.8932 0.8932 0.89651 0.90528 0.9171 0.91765 0.94824 0.94824 0.94993 0.94993 0.950020000000001 0.950060000000001 0.96151 0.96794 0.96843 0.96843 0.97045 0.97173 0.97367 0.97367 0.97492 0.97499 0.98127 0.9844 0.98626 0.98626 0.98649 0.98649 0.98682 0.98682 0.98705 0.98705 0.98793 0.98804 0.98926 0.98926 0.98926 0.98946 0.98946 0.98946 0.98946 0.98946 0.99029 0.99029 0.99105 0.99109 0.99119 0.99119 0.99193 0.99193 0.99195 0.99197 0.99295 0.99325 0.99338 0.99339 0.99344 0.99349 0.99349 0.99349 0.99489 0.99489 0.99498 0.99503 0.99503 0.99508 0.99508 0.9951 0.99515 0.99515 0.99595 0.99597 0.99597 0.99597 0.99643 0.99643 0.99677 0.99692 0.99692 0.99692 0.99692 0.99692 0.99723 0.99723 0.99725 0.99727 0.9973 0.9973 0.9973 0.9998 0.9998 0.9998 0.9998 0.9998 0.9998 0.9998 0.9998 0.9998 0.9998 0.9998 0.9998 0.9998 0.99985 0.99985 0.99985 0.99985 0.99985 0.99986 0.99986 0.99986 0.99989 0.99989 0.99991 0.99991 0.99991 0.99991 0.99991 0.99991 0.99995 0.99995 0.99995 0.99995 0.99995 0.99995 0.99995 0.99995 0.99995 0.99995 0.99995 0.99995 0.99995 0.99995 0.99995 0.99995 0.99995 0.99995 0.99995 0.99995 0.99995 0.99995 0.99995 0.99995 0.99995 0.99995 0.99995 0.99995 0.99996 0.99996 0.99996 0.99996 0.99996 0.99996 0.99996 0.99996 0.99997 0.99997 0.99997 0.99997 0.99997 0.99997 0.99997 0.99997 0.99997 0.99997 0.99997 0.99997 0.99997 0.99997 0.99997 0.99997 0.99997 0.99997 0.99997 0.99997 0.99997
21 "ne" "(64,80]" "m" "(30,40]" "(30,60]" 8 8.076125248541 2.14371121404176 0.09422 0.455305466237942 0 0.00055 0.00545 0.00668 0.00913 0.00945 0.01357 0.01733 0.0263 0.03233 0.04021 0.04425 0.05528 0.0598 0.08061 0.08115 0.09422 0.09756 0.12017 0.12116 0.14518 0.1462 0.16371 0.17305 0.24522 0.24642 0.2928 0.3153 0.34549 0.3484 0.37963 0.37964 0.39271 0.3939 0.40974 0.43746 0.45142 0.46197 0.47748 0.48071 0.50087 0.50199 0.5317 0.53198 0.53837 0.53894 0.55388 0.55393 0.5888 0.5888 0.5897 0.5898 0.65671 0.71123 0.71187 0.71603 0.71767 0.7183 0.71839 0.7194 0.7339 0.7339 0.75751 0.76567 0.76739 0.76739 0.77679 0.77679 0.78776 0.78776 0.78961 0.78961 0.79489 0.79569 0.80123 0.80497 0.8054 0.80645 0.81053 0.81076 0.84796 0.84821 0.86066 0.86288 0.86322 0.86322 0.8691 0.8691 0.91702 0.91708 0.93573 0.93627 0.93627 0.93702 0.9371 0.9371 0.93749 0.93832 0.94116 0.94382 0.96102 0.96102 0.96371 0.9638 0.9638 0.9638 0.9638 0.9638 0.96419 0.96419 0.9675 0.96829 0.97348 0.97348 0.97348 0.97348 0.97348 0.97348 0.97348 0.97348 0.97348 0.97348 0.97348 0.97348 0.974669999999999 0.974669999999999 0.9862 0.9862 0.991189999999999 0.991189999999999 0.991189999999999 0.991189999999999 0.991189999999999 0.99242 0.99242 0.99242 0.992819999999999 0.992819999999999 0.993449999999999 0.993449999999999 0.993449999999999 0.993449999999999 0.993449999999999 0.993449999999999 0.993619999999999 0.993619999999999 0.993619999999999 0.993619999999999 0.993619999999999 0.993619999999999 0.993619999999999 0.993619999999999 0.993619999999999 0.993619999999999 0.993619999999999 0.993619999999999 0.993619999999999 0.993619999999999 0.99444 0.99444 0.99444 0.99444 0.99444 0.99444 0.99444 0.99444 0.99444 0.99444 0.99444 0.99444 0.99444 0.99444 0.995129999999999 0.995129999999999 0.995129999999999 0.995129999999999 0.995129999999999 0.995129999999999 0.995129999999999 0.995129999999999 0.99934 0.99934 0.99934 0.99934 0.99934 0.99934 0.99934 0.99934 0.99934 0.99934 0.99934 0.99934 0.99934 0.99934 0.99934 0.99934 0.99934 0.99934 0.99934 0.99934 0.99934
22 "ne" "(40,64]" "m" "(20,30]" "[0,30]" 1 3.41283820653417 5.57591057095495 0.13162 0.0752411575562701 0 0.05207 0.13162 0.14306 0.21544 0.23508 0.29187 0.31055 0.37175 0.3836 0.42576 0.44728 0.50193 0.50892 0.55486 0.5635 0.61706 0.63961 0.66817 0.68023 0.70609 0.71297 0.73943 0.74709 0.77167 0.77542 0.8004 0.801 0.81239 0.81659 0.83489 0.8382 0.86353 0.86435 0.87474 0.87485 0.87677 0.87821 0.89628 0.90062 0.90377 0.90383 0.91364 0.91843 0.925970000000001 0.926 0.93056 0.93191 0.94333 0.94814 0.95407 0.95419 0.95635 0.95674 0.95953 0.95953 0.96145 0.9616 0.96362 0.96461 0.96715 0.96736 0.96739 0.96862 0.96941 0.96941 0.96949 0.96949 0.97413 0.97413 0.97744 0.97801 0.97887 0.97887 0.98092 0.98092 0.98115 0.98117 0.98384 0.98504 0.98543 0.98547 0.98555 0.98569 0.98569 0.98569 0.989729999999999 0.989729999999999 0.990059999999999 0.990259999999999 0.990259999999999 0.990389999999999 0.990389999999999 0.990409999999999 0.990629999999999 0.990629999999999 0.99249 0.99252 0.99252 0.99252 0.99339 0.99339 0.99403 0.99437 0.99437 0.99437 0.99437 0.99437 0.99486 0.99486 0.99488 0.99491 0.99503 0.99503 0.99503 0.99722 0.99722 0.99722 0.99722 0.99722 0.99722 0.99722 0.99722 0.99722 0.99727 0.99727 0.99735 0.99735 0.99761 0.99761 0.99761 0.99761 0.99761 0.99774 0.99774 0.99774 0.99815 0.99815 0.99834 0.99834 0.99834 0.99834 0.99834 0.99834 0.99935 0.99935 0.99935 0.99935 0.99935 0.99935 0.99935 0.99935 0.99935 0.99935 0.99935 0.99935 0.99935 0.99935 0.99944 0.99944 0.99944 0.99944 0.99944 0.99944 0.99944 0.99944 0.99944 0.99944 0.99944 0.99944 0.99944 0.99944 0.9996 0.9996 0.9996 0.9996 0.9996 0.9996 0.9996 0.9996 0.99972 0.99972 0.99972 0.99972 0.99972 0.99972 0.99972 0.99972 0.99972 0.99972 0.99972 0.99972 0.99972 0.99972 0.99972 0.99972 0.99972 0.99972 0.99972 0.99972 0.99972
23 "ne" "(40,64]" "m" "(30,40]" "[0,30]" 38 20.7274672173952 20.9674539793151 0.95169 0.952411575562701 0 0.01478 0.05037 0.06235 0.09655 0.10655 0.14883 0.16174 0.19752 0.21089 0.25065 0.26117 0.29288 0.30263 0.35963 0.37071 0.42388 0.43049 0.46582 0.4796 0.52025 0.53511 0.5746 0.58881 0.63461 0.64254 0.66727 0.67698 0.69283 0.70198 0.7206 0.73162 0.75143 0.75494 0.77004 0.77578 0.78325 0.78997 0.80261 0.80764 0.82326 0.82796 0.84492 0.846879999999999 0.85606 0.85835 0.868850000000001 0.87173 0.88111 0.88305 0.88767 0.89104 0.89707 0.899040000000001 0.90317 0.90372 0.910040000000001 0.91337 0.915880000000001 0.9189 0.92225 0.92375 0.92764 0.92967 0.93034 0.93034 0.93269 0.93269 0.93568 0.93568 0.9388 0.93997 0.94506 0.9456 0.94945 0.94977 0.95169 0.95347 0.957279999999999 0.958459999999999 0.96241 0.96337 0.96576 0.96745 0.96825 0.96825 0.96955 0.96955 0.970749999999999 0.971589999999999 0.971949999999999 0.97422 0.97422 0.97486 0.976019999999999 0.976019999999999 0.97784 0.97965 0.98003 0.9805 0.98433 0.98433 0.9855 0.9865 0.9865 0.9865 0.9865 0.9865 0.98767 0.98767 0.98846 0.98907 0.9901 0.9901 0.9901 0.99041 0.99041 0.99041 0.99041 0.99041 0.99041 0.99041 0.99041 0.99041 0.99096 0.99096 0.99198 0.99198 0.99399 0.99399 0.99399 0.99399 0.99399 0.99463 0.99463 0.99463 0.99549 0.99549 0.996459999999999 0.996459999999999 0.996459999999999 0.996459999999999 0.996459999999999 0.996459999999999 0.9973 0.9973 0.9973 0.9973 0.9973 0.9973 0.9973 0.9973 0.9973 0.9973 0.9973 0.9973 0.9973 0.9973 0.99805 0.99805 0.99805 0.99805 0.99805 0.99805 0.99805 0.99805 0.99805 0.99805 0.99805 0.99805 0.99805 0.99805 0.99895 0.99895 0.99895 0.99895 0.99895 0.99895 0.99895 0.99895 0.99934 0.99934 0.99934 0.99934 0.99934 0.99934 0.99934 0.99934 0.99934 0.99934 0.99934 0.99934 0.99934 0.99934 0.99934 0.99934 0.99934 0.99934 0.99934 0.99934 0.99934
24 "ne" "[0,40]" "f" "(30,40]" "(30,60]" 6 2.56612736643867 2.5843843115766 0.30861 0.335691318327974 0 0.01547 0.0542 0.06493 0.1018 0.11173 0.15504 0.17078 0.20844 0.2198 0.26385 0.27642 0.30861 0.31845 0.37944 0.38968 0.44331 0.44985 0.4846 0.50043 0.54082 0.55742 0.59695 0.60832 0.64949 0.65566 0.67848 0.6865 0.70066 0.70944 0.72834 0.73797 0.75628 0.76003 0.77416 0.78107 0.78789 0.79427 0.80908 0.81385 0.83013 0.83372 0.85008 0.852469999999999 0.86222 0.86491 0.87417 0.87791 0.88916 0.89094 0.89653 0.89931 0.90472 0.906180000000001 0.910750000000001 0.911150000000001 0.917020000000001 0.919500000000001 0.922060000000001 0.92489 0.928730000000001 0.92991 0.93256 0.93418 0.93528 0.93528 0.93807 0.93807 0.94065 0.94065 0.94401 0.94517 0.94983 0.9502 0.9541 0.95423 0.95563 0.95734 0.96138 0.96267 0.96553 0.96663 0.968739999999999 0.97018 0.97087 0.97087 0.972319999999999 0.972319999999999 0.9737 0.9745 0.974679999999999 0.97629 0.97629 0.97683 0.97786 0.97786 0.97949 0.981 0.98115 0.98162 0.98528 0.98528 0.98634 0.98747 0.98747 0.98747 0.98747 0.98747 0.9888 0.9888 0.98945 0.98986 0.99066 0.99066 0.99066 0.99112 0.99112 0.99112 0.99112 0.99112 0.99112 0.99112 0.99112 0.99112 0.99168 0.99168 0.99248 0.99248 0.994 0.994 0.994 0.994 0.994 0.99469 0.99469 0.99469 0.99577 0.99577 0.996529999999999 0.996529999999999 0.996529999999999 0.996529999999999 0.996529999999999 0.996529999999999 0.99748 0.99748 0.99748 0.99748 0.99748 0.99748 0.99748 0.99748 0.99748 0.99748 0.99748 0.99748 0.99748 0.99748 0.99828 0.99828 0.99828 0.99828 0.99828 0.99828 0.99828 0.99828 0.99828 0.99828 0.99828 0.99828 0.99828 0.99828 0.99896 0.99896 0.99896 0.99896 0.99896 0.99896 0.99896 0.99896 0.99934 0.99934 0.99934 0.99934 0.99934 0.99934 0.99934 0.99934 0.99934 0.99934 0.99934 0.99934 0.99934 0.99934 0.99934 0.99934 0.99934 0.99934 0.99934 0.99934 0.99934
25 "ne" "(64,80]" "m" "(30,40]" "(30,60]" 1 8.00152446600567 5.57591057095495 0.03037 0.0752411575562701 0 0.00617 0.03037 0.03969 0.05577 0.06 0.08636 0.09323 0.11672 0.13103 0.16078 0.17126 0.21223 0.22192 0.27372 0.27825 0.32322 0.32968 0.36465 0.37138 0.40858 0.41799 0.45412 0.47177 0.51178 0.51903 0.56032 0.56885 0.59152 0.60162 0.63686 0.63826 0.66159 0.66605 0.68411 0.6928 0.70651 0.71429 0.73438 0.74193 0.75836 0.76246 0.77965 0.78131 0.79075 0.79353 0.80397 0.80579 0.81365 0.81436 0.81618 0.81719 0.84179 0.84449 0.8472 0.85151 0.85745 0.85939 0.86027 0.86366 0.87084 0.8711 0.8818 0.88547 0.88737 0.88737 0.89182 0.89182 0.8948 0.8948 0.89884 0.89885 0.90513 0.90683 0.91552 0.91744 0.91879 0.92121 0.92752 0.92891 0.93484 0.93552 0.94016 0.94288 0.94432 0.94432 0.9499 0.9499 0.95438 0.95465 0.95744 0.95866 0.95866 0.96027 0.9606 0.9606 0.96163 0.96424 0.9669 0.96862 0.97487 0.97487 0.976519999999999 0.976749999999999 0.976749999999999 0.976749999999999 0.976749999999999 0.976749999999999 0.977089999999999 0.977089999999999 0.98063 0.981899999999999 0.984559999999999 0.984559999999999 0.984559999999999 0.984589999999999 0.984589999999999 0.984589999999999 0.984589999999999 0.984589999999999 0.984589999999999 0.984589999999999 0.984589999999999 0.984589999999999 0.985629999999999 0.985629999999999 0.9877 0.9877 0.991769999999999 0.991769999999999 0.991769999999999 0.991769999999999 0.991769999999999 0.993189999999999 0.993189999999999 0.993189999999999 0.993659999999999 0.993659999999999 0.9944 0.9944 0.9944 0.9944 0.9944 0.9944 0.99463 0.99463 0.99463 0.99463 0.99463 0.99463 0.99463 0.99463 0.99463 0.99463 0.99463 0.99463 0.99463 0.99463 0.99562 0.99562 0.99562 0.99562 0.99562 0.99562 0.99562 0.99562 0.99562 0.99562 0.99562 0.99562 0.99562 0.99562 0.996599999999999 0.996599999999999 0.996599999999999 0.996599999999999 0.996599999999999 0.996599999999999 0.996599999999999 0.996599999999999 0.99934 0.99934 0.99934 0.99934 0.99934 0.99934 0.99934 0.99934 0.99934 0.99934 0.99934 0.99934 0.99934 0.99934 0.99934 0.99934 0.99934 0.99934 0.99934 0.99934 0.99934
26 "ne" "(64,80]" "m" "(30,40]" "(60,90]" 23 7.0907652119465 8.41530178210178 0.83463 0.866237942122187 0 0.00951000000000001 0.03731 0.04867 0.07329 0.07953 0.1154 0.12407 0.1532 0.16635 0.20241 0.21412 0.2508 0.26152 0.31159 0.31953 0.36791 0.37427 0.40477 0.4146 0.45165 0.46359 0.49984 0.51451 0.55698 0.56563 0.60221 0.61246 0.633 0.64321 0.66959 0.67597 0.69772 0.7015 0.7173 0.72651 0.73757 0.74438 0.76229 0.76931 0.78832 0.79277 0.81012 0.81215 0.82253 0.82543 0.83463 0.8371 0.84704 0.84867 0.8515 0.85332 0.86786 0.87078 0.87409 0.87727 0.88302 0.88569 0.88783 0.89065 0.895760000000001 0.89635 0.90514 0.90818 0.9096 0.9096 0.91344 0.91344 0.91646 0.91646 0.920630000000001 0.92119 0.9265 0.92738 0.93351 0.93459 0.93611 0.93833 0.94304 0.94436 0.94848 0.94961 0.954799999999999 0.956609999999999 0.95775 0.95775 0.96086 0.96086 0.96237 0.96285 0.964219999999999 0.966569999999999 0.966569999999999 0.967559999999999 0.9683 0.9683 0.96993 0.97244 0.97399 0.97501 0.97896 0.97896 0.98058 0.98111 0.98111 0.98111 0.98111 0.98111 0.981899999999999 0.981899999999999 0.98407 0.985 0.98682 0.98682 0.98682 0.98695 0.98695 0.98695 0.98695 0.98695 0.98695 0.98695 0.98695 0.98695 0.9878 0.9878 0.98959 0.98959 0.99268 0.99268 0.99268 0.99268 0.99268 0.99386 0.99386 0.99386 0.994499999999999 0.994499999999999 0.9954 0.9954 0.9954 0.9954 0.9954 0.9954 0.99591 0.99591 0.99591 0.99591 0.99591 0.99591 0.99591 0.99591 0.99591 0.99591 0.99591 0.99591 0.99591 0.99591 0.99693 0.99693 0.99693 0.99693 0.99693 0.99693 0.99693 0.99693 0.99693 0.99693 0.99693 0.99693 0.99693 0.99693 0.99767 0.99767 0.99767 0.99767 0.99767 0.99767 0.99767 0.99767 0.99934 0.99934 0.99934 0.99934 0.99934 0.99934 0.99934 0.99934 0.99934 0.99934 0.99934 0.99934 0.99934 0.99934 0.99934 0.99934 0.99934 0.99934 0.99934 0.99934 0.99934
27 "ne" "(40,64]" "f" "(20,30]" "[0,30]" 20 9.667167905464 6.33300167492065 0.919100000000001 0.826366559485531 0 0.06964 0.17065 0.18961 0.26358 0.27719 0.33612 0.35496 0.41591 0.43142 0.47018 0.49306 0.55111 0.55543 0.59456 0.603 0.65184 0.67924 0.70537 0.71402 0.74227 0.74554 0.77181 0.77891 0.79884 0.80138 0.82427 0.82448 0.83458 0.83898 0.85859 0.86206 0.886880000000001 0.887080000000001 0.89383 0.89391 0.89494 0.8959 0.91085 0.91726 0.919100000000001 0.919160000000001 0.926040000000001 0.929870000000001 0.935610000000001 0.935630000000001 0.939870000000001 0.94075 0.951 0.95537 0.96236 0.96236 0.96422 0.96441 0.9663 0.9663 0.96757 0.96765 0.96952 0.9702 0.9732 0.97332 0.97332 0.9743 0.97482 0.97482 0.97486 0.97486 0.97877 0.97877 0.98155 0.98175 0.98234 0.98234 0.98426 0.98426 0.98435 0.98437 0.98628 0.98732 0.98754 0.98755 0.9876 0.98766 0.98766 0.98766 0.990919999999999 0.990919999999999 0.991189999999999 0.991369999999999 0.991369999999999 0.991459999999999 0.991459999999999 0.991479999999999 0.991689999999999 0.991689999999999 0.99313 0.99315 0.99315 0.99315 0.99391 0.99391 0.99447 0.99476 0.99476 0.99476 0.99476 0.99476 0.99522 0.99522 0.99524 0.99527 0.99537 0.99537 0.99537 0.99793 0.99793 0.99793 0.99793 0.99793 0.99793 0.99793 0.99793 0.99793 0.99796 0.99796 0.99801 0.99801 0.99827 0.99827 0.99827 0.99827 0.99827 0.99834 0.99834 0.99834 0.99863 0.99863 0.99879 0.99879 0.99879 0.99879 0.99879 0.99879 0.99963 0.99963 0.99963 0.99963 0.99963 0.99963 0.99963 0.99963 0.99963 0.99963 0.99963 0.99963 0.99963 0.99963 0.99966 0.99966 0.99966 0.99966 0.99966 0.99966 0.99966 0.99966 0.99966 0.99966 0.99966 0.99966 0.99966 0.99966 0.99977 0.99977 0.99977 0.99977 0.99977 0.99977 0.99977 0.99977 0.99984 0.99984 0.99984 0.99984 0.99984 0.99984 0.99984 0.99984 0.99984 0.99984 0.99984 0.99984 0.99984 0.99984 0.99984 0.99984 0.99984 0.99984 0.99984 0.99984 0.99984
28 "ne" "(40,64]" "m" "(30,40]" "(60,90]" 45 25.0041300053127 27.4813639471607 0.96312 0.97427652733119 0 0.00891000000000001 0.03756 0.04964 0.07096 0.07679 0.10844 0.11403 0.14401 0.15706 0.19236 0.20351 0.24562 0.2544 0.30671 0.31269 0.3595 0.36655 0.40013 0.40949 0.44545 0.45806 0.49976 0.51361 0.54938 0.55979 0.59783 0.6065 0.62778 0.63683 0.66731 0.67144 0.69327 0.69829 0.71424 0.72213 0.73388 0.74058 0.75706 0.76427 0.78082 0.78597 0.80618 0.8086 0.81788 0.82171 0.83072 0.832669999999999 0.8409 0.84288 0.84518 0.84721 0.86275 0.86435 0.86778 0.8704 0.87754 0.88041 0.88238 0.88518 0.89129 0.89191 0.90009 0.90307 0.90436 0.90436 0.90892 0.90892 0.9112 0.9112 0.915280000000001 0.915440000000001 0.92163 0.92301 0.9314 0.93238 0.93366 0.93618 0.94096 0.94244 0.94828 0.9497 0.95357 0.95482 0.95635 0.95635 0.95981 0.95981 0.96118 0.96152 0.96312 0.965 0.965 0.96619 0.96683 0.96683 0.96853 0.97121 0.97332 0.97491 0.9791 0.9791 0.980159999999999 0.98053 0.98053 0.98053 0.98053 0.98053 0.981129999999999 0.981129999999999 0.98315 0.98437 0.9863 0.9863 0.9863 0.98641 0.98641 0.98641 0.98641 0.98641 0.98641 0.98641 0.98641 0.98641 0.987599999999999 0.987599999999999 0.98914 0.98914 0.99236 0.99236 0.99236 0.99236 0.99236 0.99371 0.99371 0.99371 0.99429 0.99429 0.99524 0.99524 0.99524 0.99524 0.99524 0.99524 0.99567 0.99567 0.99567 0.99567 0.99567 0.99567 0.99567 0.99567 0.99567 0.99567 0.99567 0.99567 0.99567 0.99567 0.9969 0.9969 0.9969 0.9969 0.9969 0.9969 0.9969 0.9969 0.9969 0.9969 0.9969 0.9969 0.9969 0.9969 0.99801 0.99801 0.99801 0.99801 0.99801 0.99801 0.99801 0.99801 0.99934 0.99934 0.99934 0.99934 0.99934 0.99934 0.99934 0.99934 0.99934 0.99934 0.99934 0.99934 0.99934 0.99934 0.99934 0.99934 0.99934 0.99934 0.99934 0.99934 0.99934
29 "ne" "(40,64]" "m" "(20,30]" "[0,30]" 31 15.8395515250205 14.8202921357995 0.94279 0.926688102893891 0 0.01949 0.06237 0.07041 0.11932 0.13284 0.18089 0.20058 0.24166 0.25244 0.30048 0.31731 0.35521 0.36626 0.42383 0.43962 0.49257 0.50042 0.53592 0.55301 0.58689 0.59994 0.63678 0.64511 0.68809 0.69364 0.71121 0.71732 0.72969 0.73605 0.75339 0.76117 0.77854 0.78254 0.79882 0.80292 0.80879 0.81507 0.83273 0.83584 0.84899 0.85112 0.865779999999999 0.86845 0.87759 0.87895 0.88753 0.891130000000001 0.90457 0.90581 0.9121 0.913780000000001 0.9173 0.91917 0.9239 0.92397 0.93006 0.93219 0.935270000000001 0.938600000000001 0.94026 0.94145 0.94279 0.94498 0.94652 0.94652 0.94773 0.94773 0.95111 0.95111 0.95494 0.956279999999999 0.96058 0.9607 0.963179999999999 0.963249999999999 0.964159999999999 0.96495 0.96867 0.970079999999999 0.972189999999999 0.97271 0.974309999999999 0.975559999999999 0.975819999999999 0.975819999999999 0.977889999999999 0.977889999999999 0.979289999999999 0.980379999999999 0.980539999999999 0.981589999999999 0.981589999999999 0.981799999999999 0.983259999999999 0.983259999999999 0.98559 0.98644 0.98656 0.98667 0.98918 0.98918 0.99039 0.99142 0.99142 0.99142 0.99142 0.99142 0.99231 0.99231 0.99252 0.99276 0.99309 0.99309 0.99309 0.99394 0.99394 0.99394 0.99394 0.99394 0.99394 0.99394 0.99394 0.99394 0.99405 0.99405 0.99437 0.99437 0.99518 0.99518 0.99518 0.99518 0.99518 0.99558 0.99558 0.99558 0.996529999999999 0.996529999999999 0.997049999999999 0.997049999999999 0.997049999999999 0.997049999999999 0.997049999999999 0.997049999999999 0.99827 0.99827 0.99827 0.99827 0.99827 0.99827 0.99827 0.99827 0.99827 0.99827 0.99827 0.99827 0.99827 0.99827 0.99863 0.99863 0.99863 0.99863 0.99863 0.99863 0.99863 0.99863 0.99863 0.99863 0.99863 0.99863 0.99863 0.99863 0.99915 0.99915 0.99915 0.99915 0.99915 0.99915 0.99915 0.99915 0.99935 0.99935 0.99935 0.99935 0.99935 0.99935 0.99935 0.99935 0.99935 0.99935 0.99935 0.99935 0.99935 0.99935 0.99935 0.99935 0.99935 0.99935 0.99935 0.99935 0.99935
30 "ne" "(40,64]" "f" "(30,40]" "(30,60]" 13 3.4339735938295 2.78062868456695 0.37904 0.67459807073955 0 0.00199 0.01149 0.01486 0.02091 0.02188 0.03294 0.03755 0.05754 0.06996 0.08598 0.09102 0.11013 0.11686 0.15107 0.15244 0.17526 0.17804 0.20611 0.20801 0.23893 0.24275 0.26779 0.27867 0.33511 0.33804 0.37904 0.40017 0.43452 0.4384 0.47649 0.47693 0.49551 0.49863 0.52147 0.54782 0.56021 0.57001 0.59532 0.59897 0.61657 0.61855 0.6491 0.65007 0.65605 0.65692 0.66518 0.66543 0.68323 0.68336 0.68448 0.68482 0.73883 0.75375 0.7552 0.76066 0.76485 0.7655 0.76593 0.76767 0.7762 0.77629 0.79679 0.80379 0.80506 0.80506 0.8119 0.8119 0.81829 0.81829 0.82107 0.82108 0.82777 0.82877 0.83484 0.83852 0.839150000000001 0.84031 0.84379 0.84435 0.87475 0.87508 0.88688 0.88976 0.89052 0.89052 0.89906 0.89906 0.93285 0.93291 0.94482 0.94568 0.94568 0.94685 0.94715 0.94715 0.94759 0.94876 0.95162 0.95375 0.9648 0.9648 0.968149999999999 0.96833 0.96833 0.96833 0.96833 0.96833 0.968509999999999 0.968509999999999 0.97186 0.97261 0.976929999999999 0.976929999999999 0.976929999999999 0.97695 0.97695 0.97695 0.97695 0.97695 0.97695 0.97695 0.97695 0.97695 0.978529999999999 0.978529999999999 0.986539999999999 0.986539999999999 0.991219999999999 0.991219999999999 0.991219999999999 0.991219999999999 0.991219999999999 0.99247 0.99247 0.99247 0.992869999999999 0.992869999999999 0.993499999999999 0.993499999999999 0.993499999999999 0.993499999999999 0.993499999999999 0.993499999999999 0.993669999999999 0.993669999999999 0.993669999999999 0.993669999999999 0.993669999999999 0.993669999999999 0.993669999999999 0.993669999999999 0.993669999999999 0.993669999999999 0.993669999999999 0.993669999999999 0.993669999999999 0.993669999999999 0.99453 0.99453 0.99453 0.99453 0.99453 0.99453 0.99453 0.99453 0.99453 0.99453 0.99453 0.99453 0.99453 0.99453 0.995269999999999 0.995269999999999 0.995269999999999 0.995269999999999 0.995269999999999 0.995269999999999 0.995269999999999 0.995269999999999 0.99934 0.99934 0.99934 0.99934 0.99934 0.99934 0.99934 0.99934 0.99934 0.99934 0.99934 0.99934 0.99934 0.99934 0.99934 0.99934 0.99934 0.99934 0.99934 0.99934 0.99934
31 "ne" "(64,80]" "m" "(30,40]" "(30,60]" 12 2.23621831968167 2.47293522261625 0.60616 0.639871382636656 0 0.01247 0.04498 0.05873 0.08706 0.09632 0.13342 0.14348 0.17695 0.18867 0.22806 0.23834 0.27509 0.284 0.33895 0.34818 0.40258 0.4082 0.4448 0.45697 0.49755 0.51108 0.55381 0.5665 0.60616 0.61511 0.64784 0.65609 0.67431 0.682870000000001 0.70503 0.7131 0.73535 0.73972 0.75384 0.76201 0.76948 0.77568 0.78869 0.7954 0.81458 0.81872 0.83546 0.8379 0.84722 0.84988 0.85928 0.86212 0.87014 0.87221 0.8753 0.87819 0.88734 0.88912 0.8927 0.89392 0.90049 0.904570000000001 0.907640000000001 0.910350000000001 0.915230000000001 0.91621 0.9209 0.92324 0.92415 0.92415 0.92699 0.92699 0.92984 0.92984 0.93369 0.93462 0.93986 0.94043 0.94609 0.94641 0.94808 0.95037 0.95401 0.95525 0.95873 0.96025 0.9632 0.96444 0.96558 0.96558 0.96725 0.96725 0.968699999999999 0.969289999999999 0.969919999999999 0.97216 0.97216 0.97318 0.97407 0.97407 0.97628 0.978129999999999 0.97856 0.97911 0.98265 0.98265 0.98357 0.98403 0.98403 0.98403 0.98403 0.98403 0.98491 0.98491 0.98615 0.9872 0.98856 0.98856 0.98856 0.98874 0.98874 0.98874 0.98874 0.98874 0.98874 0.98874 0.98874 0.98874 0.98944 0.98944 0.99069 0.99069 0.99314 0.99314 0.99314 0.99314 0.99314 0.99425 0.99425 0.99425 0.99507 0.99507 0.9961 0.9961 0.9961 0.9961 0.9961 0.9961 0.99672 0.99672 0.99672 0.99672 0.99672 0.99672 0.99672 0.99672 0.99672 0.99672 0.99672 0.99672 0.99672 0.99672 0.99769 0.99769 0.99769 0.99769 0.99769 0.99769 0.99769 0.99769 0.99769 0.99769 0.99769 0.99769 0.99769 0.99769 0.99873 0.99873 0.99873 0.99873 0.99873 0.99873 0.99873 0.99873 0.99934 0.99934 0.99934 0.99934 0.99934 0.99934 0.99934 0.99934 0.99934 0.99934 0.99934 0.99934 0.99934 0.99934 0.99934 0.99934 0.99934 0.99934 0.99934 0.99934 0.99934
32 "ne" "(64,80]" "m" "(30,40]" "(30,60]" 16 3.4504428509565 4.04168334694637 0.45302 0.753054662379421 0 0.00116 0.00907000000000001 0.01124 0.01604 0.01665 0.02418 0.03047 0.04421 0.05571 0.06731 0.07317 0.09081 0.0977 0.12122 0.12221 0.14561 0.14786 0.1733 0.17511 0.20138 0.20389 0.22604 0.23975 0.30935 0.31054 0.35608 0.37315 0.40054 0.40379 0.43521 0.43536 0.45302 0.45556 0.47325 0.4927 0.50525 0.51312 0.53326 0.53561 0.55809 0.55903 0.59502 0.59532 0.60193 0.60235 0.61171 0.61176 0.63797 0.63802 0.63903 0.63918 0.70541 0.73477 0.7358 0.74057 0.74295 0.74361 0.74371 0.74501 0.75575 0.75575 0.7801 0.78793 0.78907 0.78907 0.79943 0.79943 0.80702 0.80702 0.80929 0.80929 0.817 0.81809 0.82364 0.82877 0.82945 0.83022 0.83377 0.83406 0.86443 0.86473 0.87581 0.87915 0.87975 0.87975 0.89001 0.89001 0.92454 0.924659999999999 0.94027 0.94101 0.94101 0.94179 0.94188 0.94188 0.94233 0.94334 0.94587 0.94827 0.96498 0.96498 0.967759999999999 0.9679 0.9679 0.9679 0.9679 0.9679 0.968079999999999 0.968079999999999 0.97132 0.972079999999999 0.977209999999999 0.977209999999999 0.977209999999999 0.97723 0.97723 0.97723 0.97723 0.97723 0.97723 0.97723 0.97723 0.97723 0.978409999999999 0.978409999999999 0.986319999999999 0.986319999999999 0.991189999999999 0.991189999999999 0.991189999999999 0.991189999999999 0.991189999999999 0.99242 0.99242 0.99242 0.992819999999999 0.992819999999999 0.993449999999999 0.993449999999999 0.993449999999999 0.993449999999999 0.993449999999999 0.993449999999999 0.993619999999999 0.993619999999999 0.993619999999999 0.993619999999999 0.993619999999999 0.993619999999999 0.993619999999999 0.993619999999999 0.993619999999999 0.993619999999999 0.993619999999999 0.993619999999999 0.993619999999999 0.993619999999999 0.99444 0.99444 0.99444 0.99444 0.99444 0.99444 0.99444 0.99444 0.99444 0.99444 0.99444 0.99444 0.99444 0.99444 0.995129999999999 0.995129999999999 0.995129999999999 0.995129999999999 0.995129999999999 0.995129999999999 0.995129999999999 0.995129999999999 0.99934 0.99934 0.99934 0.99934 0.99934 0.99934 0.99934 0.99934 0.99934 0.99934 0.99934 0.99934 0.99934 0.99934 0.99934 0.99934 0.99934 0.99934 0.99934 0.99934 0.99934
33 "ne" "(64,80]" "m" "(30,40]" "(30,60]" 8 7.35059220997033 2.14371121404176 0.11249 0.455305466237942 0 0.00077 0.00716 0.00906000000000001 0.01181 0.01214 0.01847 0.02259 0.0339 0.04294 0.05353 0.05844 0.07305 0.07873 0.09738 0.09791 0.11249 0.11713 0.14185 0.14305 0.1678 0.16908 0.18737 0.19825 0.27502 0.27597 0.31697 0.33695 0.37028 0.37408 0.41089 0.41089 0.42457 0.42623 0.44536 0.46595 0.48156 0.48985 0.50633 0.50909 0.5371 0.53794 0.5677 0.568 0.57446 0.57502 0.58552 0.58557 0.62156 0.62161 0.62254 0.62269 0.69156 0.72302 0.72393 0.72846 0.73061 0.7313 0.73139 0.73254 0.75208 0.75208 0.77649 0.78417 0.78531 0.78531 0.79552 0.79552 0.80345 0.80345 0.80517 0.80517 0.81076 0.81177 0.81764 0.82527 0.82592 0.82653 0.83021 0.83041 0.86253 0.86283 0.87311 0.87616 0.87681 0.87681 0.8851 0.8851 0.9218 0.92193 0.93929 0.94003 0.94003 0.94081 0.9409 0.9409 0.94134 0.94231 0.94462 0.94697 0.96423 0.96423 0.966869999999999 0.967009999999999 0.967009999999999 0.967009999999999 0.967009999999999 0.967009999999999 0.967159999999999 0.967159999999999 0.97028 0.97096 0.97628 0.97628 0.97628 0.9763 0.9763 0.9763 0.9763 0.9763 0.9763 0.9763 0.9763 0.9763 0.977559999999999 0.977559999999999 0.986289999999999 0.986289999999999 0.991189999999999 0.991189999999999 0.991189999999999 0.991189999999999 0.991189999999999 0.99242 0.99242 0.99242 0.992819999999999 0.992819999999999 0.993449999999999 0.993449999999999 0.993449999999999 0.993449999999999 0.993449999999999 0.993449999999999 0.993619999999999 0.993619999999999 0.993619999999999 0.993619999999999 0.993619999999999 0.993619999999999 0.993619999999999 0.993619999999999 0.993619999999999 0.993619999999999 0.993619999999999 0.993619999999999 0.993619999999999 0.993619999999999 0.99444 0.99444 0.99444 0.99444 0.99444 0.99444 0.99444 0.99444 0.99444 0.99444 0.99444 0.99444 0.99444 0.99444 0.995129999999999 0.995129999999999 0.995129999999999 0.995129999999999 0.995129999999999 0.995129999999999 0.995129999999999 0.995129999999999 0.99934 0.99934 0.99934 0.99934 0.99934 0.99934 0.99934 0.99934 0.99934 0.99934 0.99934 0.99934 0.99934 0.99934 0.99934 0.99934 0.99934 0.99934 0.99934 0.99934 0.99934
34 "ne" "(64,80]" "m" "(30,40]" "(30,60]" 13 2.81761226047267 2.78062868456695 0.47739 0.67459807073955 0 0.00358 0.02127 0.02716 0.03745 0.03927 0.05657 0.06141 0.08545 0.10058 0.12468 0.13208 0.16334 0.17215 0.2192 0.22114 0.25177 0.25747 0.28591 0.29017 0.32364 0.32995 0.3615 0.37553 0.43055 0.43566 0.47739 0.4894 0.51271 0.52057 0.5567 0.55747 0.57713 0.58394 0.60465 0.6138 0.62834 0.63647 0.65659 0.6625 0.6849 0.68751 0.71059 0.71163 0.72104 0.72215 0.73177 0.73277 0.74393 0.74422 0.74597 0.74654 0.78275 0.79703 0.79913 0.80335 0.80861 0.80982 0.81034 0.81186 0.81964 0.81974 0.8379 0.84455 0.84629 0.84629 0.85308 0.85308 0.85767 0.85767 0.86051 0.86055 0.86887 0.8701 0.87768 0.88061 0.88159 0.88319 0.88723 0.88819 0.90669 0.90715 0.91554 0.9191 0.92007 0.92007 0.92863 0.92863 0.93707 0.93722 0.94857 0.94954 0.94954 0.95047 0.95078 0.95078 0.95152 0.953549999999999 0.95612 0.95846 0.96876 0.96876 0.971269999999999 0.971449999999999 0.971449999999999 0.971449999999999 0.971449999999999 0.971449999999999 0.971829999999999 0.971829999999999 0.97492 0.975889999999999 0.980579999999999 0.980579999999999 0.980579999999999 0.9806 0.9806 0.9806 0.9806 0.9806 0.9806 0.9806 0.9806 0.9806 0.981539999999999 0.981539999999999 0.986679999999999 0.986679999999999 0.991519999999999 0.991519999999999 0.991519999999999 0.991519999999999 0.991519999999999 0.992859999999999 0.992859999999999 0.992859999999999 0.993309999999999 0.993309999999999 0.994019999999999 0.994019999999999 0.994019999999999 0.994019999999999 0.994019999999999 0.994019999999999 0.994199999999999 0.994199999999999 0.994199999999999 0.994199999999999 0.994199999999999 0.994199999999999 0.994199999999999 0.994199999999999 0.994199999999999 0.994199999999999 0.994199999999999 0.994199999999999 0.994199999999999 0.994199999999999 0.99508 0.99508 0.99508 0.99508 0.99508 0.99508 0.99508 0.99508 0.99508 0.99508 0.99508 0.99508 0.99508 0.99508 0.995959999999999 0.995959999999999 0.995959999999999 0.995959999999999 0.995959999999999 0.995959999999999 0.995959999999999 0.995959999999999 0.99934 0.99934 0.99934 0.99934 0.99934 0.99934 0.99934 0.99934 0.99934 0.99934 0.99934 0.99934 0.99934 0.99934 0.99934 0.99934 0.99934 0.99934 0.99934 0.99934 0.99934
35 "ne" "(64,80]" "f" "(30,40]" "[0,30]" 21 6.807578273161 6.9994947081468 0.8439 0.843729903536978 0 0.01497 0.05131 0.0633 0.09971 0.11008 0.15119 0.16623 0.20349 0.21682 0.25886 0.27084 0.30546 0.31663 0.3724 0.38251 0.43275 0.4394 0.474 0.48735 0.52658 0.5408 0.58133 0.59254 0.6365 0.64482 0.66958 0.67869 0.69401 0.70197 0.72292 0.73127 0.75002 0.75385 0.76885 0.77529 0.78333 0.79037 0.80449 0.80905 0.82531 0.82798 0.8439 0.84593 0.855839999999999 0.85901 0.869930000000001 0.87346 0.88275 0.88509 0.88889 0.89183 0.89852 0.90031 0.90475 0.90543 0.91084 0.914060000000001 0.916790000000001 0.91961 0.923170000000001 0.92433 0.92831 0.93021 0.93103 0.93103 0.93355 0.93355 0.93641 0.93641 0.93984 0.94115 0.94581 0.94621 0.95041 0.9508 0.95288 0.954679999999999 0.958769999999999 0.960089999999999 0.963659999999999 0.964769999999999 0.966859999999999 0.968039999999999 0.968849999999999 0.968849999999999 0.97071 0.97071 0.972069999999999 0.972989999999999 0.973429999999999 0.97499 0.97499 0.975859999999999 0.97675 0.97675 0.97925 0.98088 0.98124 0.98175 0.98506 0.98506 0.98626 0.98706 0.98706 0.98706 0.98706 0.98706 0.98787 0.98787 0.98875 0.98937 0.99031 0.99031 0.99031 0.99075 0.99075 0.99075 0.99075 0.99075 0.99075 0.99075 0.99075 0.99075 0.9912 0.9912 0.99207 0.99207 0.99404 0.99404 0.99404 0.99404 0.99404 0.99466 0.99466 0.99466 0.9957 0.9957 0.99652 0.99652 0.99652 0.99652 0.99652 0.99652 0.99732 0.99732 0.99732 0.99732 0.99732 0.99732 0.99732 0.99732 0.99732 0.99732 0.99732 0.99732 0.99732 0.99732 0.99803 0.99803 0.99803 0.99803 0.99803 0.99803 0.99803 0.99803 0.99803 0.99803 0.99803 0.99803 0.99803 0.99803 0.99885 0.99885 0.99885 0.99885 0.99885 0.99885 0.99885 0.99885 0.99934 0.99934 0.99934 0.99934 0.99934 0.99934 0.99934 0.99934 0.99934 0.99934 0.99934 0.99934 0.99934 0.99934 0.99934 0.99934 0.99934 0.99934 0.99934 0.99934 0.99934
36 "ne" "(64,80]" "m" "(30,40]" "(30,60]" 15 3.77573340778967 3.56666941339868 0.39513 0.726688102893891 0 0.00068 0.00619 0.00757 0.01011 0.01041 0.01467 0.01987 0.02977 0.03641 0.04527 0.04966 0.06038 0.06417 0.08386 0.0847 0.09804 0.10205 0.12851 0.12942 0.15468 0.15655 0.17517 0.18543 0.25984 0.26062 0.30402 0.32571 0.35866 0.36166 0.39513 0.39514 0.40934 0.41036 0.42853 0.45959 0.4739 0.48219 0.49613 0.49894 0.52469 0.52567 0.56046 0.56054 0.56819 0.56881 0.5847 0.58475 0.61758 0.61763 0.61844 0.61858 0.68681 0.72372 0.72462 0.72812 0.72983 0.73061 0.7307 0.73168 0.74708 0.74708 0.77269 0.78184 0.78335 0.78335 0.79309 0.79309 0.80448 0.80448 0.80614 0.80614 0.81162 0.81239 0.81733 0.82268 0.8232 0.82384 0.8279 0.82817 0.86053 0.86078 0.87388 0.87619 0.87657 0.87657 0.88386 0.88386 0.9188 0.91886 0.93706 0.93763 0.93763 0.9386 0.93868 0.93868 0.93911 0.93987 0.94242 0.94474 0.96262 0.96262 0.965429999999999 0.96555 0.96555 0.96555 0.96555 0.96555 0.96594 0.96594 0.96912 0.96989 0.97524 0.97524 0.97524 0.97526 0.97526 0.97526 0.97526 0.97526 0.97526 0.97526 0.97526 0.97526 0.976459999999999 0.976459999999999 0.986249999999999 0.986249999999999 0.991189999999999 0.991189999999999 0.991189999999999 0.991189999999999 0.991189999999999 0.99242 0.99242 0.99242 0.992819999999999 0.992819999999999 0.993449999999999 0.993449999999999 0.993449999999999 0.993449999999999 0.993449999999999 0.993449999999999 0.993619999999999 0.993619999999999 0.993619999999999 0.993619999999999 0.993619999999999 0.993619999999999 0.993619999999999 0.993619999999999 0.993619999999999 0.993619999999999 0.993619999999999 0.993619999999999 0.993619999999999 0.993619999999999 0.99444 0.99444 0.99444 0.99444 0.99444 0.99444 0.99444 0.99444 0.99444 0.99444 0.99444 0.99444 0.99444 0.99444 0.995129999999999 0.995129999999999 0.995129999999999 0.995129999999999 0.995129999999999 0.995129999999999 0.995129999999999 0.995129999999999 0.99934 0.99934 0.99934 0.99934 0.99934 0.99934 0.99934 0.99934 0.99934 0.99934 0.99934 0.99934 0.99934 0.99934 0.99934 0.99934 0.99934 0.99934 0.99934 0.99934 0.99934
37 "ne" "(64,80]" "m" "(30,40]" "(30,60]" 5 4.256946357695 2.97475944555302 0.19085 0.282315112540193 0 0.00762000000000001 0.03372 0.04385 0.0666 0.07195 0.1017 0.10923 0.13911 0.1567 0.19085 0.2021 0.23839 0.2474 0.29676 0.30199 0.34492 0.35143 0.38581 0.39559 0.4316 0.44269 0.48453 0.50124 0.55036 0.55959 0.59868 0.60567 0.626 0.63503 0.66186 0.66611 0.6868 0.69068 0.70743 0.71453 0.72598 0.73301 0.75028 0.75773 0.77592 0.78028 0.79682 0.79851 0.80702 0.80941 0.82009 0.82208 0.82999 0.83096 0.83344 0.83515 0.85242 0.85586 0.85871 0.8618 0.86805 0.87028 0.872 0.87528 0.88152 0.88215 0.89177 0.89426 0.89575 0.89575 0.90049 0.90049 0.90295 0.90295 0.90721 0.90768 0.91273 0.91394 0.92107 0.92187 0.92329 0.92558 0.93076 0.93195 0.942659999999999 0.943849999999999 0.947159999999999 0.9487 0.95024 0.95024 0.95441 0.95441 0.95697 0.95735 0.959419999999999 0.96164 0.96164 0.96276 0.96361 0.96361 0.96485 0.967129999999999 0.96916 0.97031 0.97735 0.97735 0.97871 0.9791 0.9791 0.9791 0.9791 0.9791 0.979689999999999 0.979689999999999 0.98224 0.98332 0.98541 0.98541 0.98541 0.98545 0.98545 0.98545 0.98545 0.98545 0.98545 0.98545 0.98545 0.98545 0.98635 0.98635 0.98821 0.98821 0.992159999999999 0.992159999999999 0.992159999999999 0.992159999999999 0.992159999999999 0.99355 0.99355 0.99355 0.994109999999999 0.994109999999999 0.994959999999999 0.994959999999999 0.994959999999999 0.994959999999999 0.994959999999999 0.994959999999999 0.99527 0.99527 0.99527 0.99527 0.99527 0.99527 0.99527 0.99527 0.99527 0.99527 0.99527 0.99527 0.99527 0.99527 0.9963 0.9963 0.9963 0.9963 0.9963 0.9963 0.9963 0.9963 0.9963 0.9963 0.9963 0.9963 0.9963 0.9963 0.997429999999999 0.997429999999999 0.997429999999999 0.997429999999999 0.997429999999999 0.997429999999999 0.997429999999999 0.997429999999999 0.99934 0.99934 0.99934 0.99934 0.99934 0.99934 0.99934 0.99934 0.99934 0.99934 0.99934 0.99934 0.99934 0.99934 0.99934 0.99934 0.99934 0.99934 0.99934 0.99934 0.99934
38 "ne" "(64,80]" "f" "(20,30]" "(30,60]" 15 4.45739719416483 3.56666941339868 0.79306 0.726688102893891 0 0.03084 0.0874 0.09639 0.15988 0.179 0.23345 0.25351 0.30356 0.30986 0.35702 0.3769 0.42328 0.43547 0.48876 0.50043 0.55778 0.57135 0.60774 0.62332 0.65119 0.66215 0.68967 0.69777 0.72795 0.73189 0.75258 0.75526 0.76936 0.77199 0.79306 0.79801 0.81752 0.81954 0.83419 0.83585 0.8407 0.845 0.86626 0.867549999999999 0.87467 0.87522 0.8898 0.894 0.90298 0.9032 0.90951 0.912990000000001 0.92424 0.92618 0.93485 0.93547 0.93839 0.93918 0.94422 0.94422 0.94809 0.94853 0.95199 0.95441 0.95691 0.95737 0.95752 0.95952 0.96088 0.96088 0.96129 0.96129 0.9654 0.9654 0.969709999999999 0.970749999999999 0.972599999999999 0.972599999999999 0.975239999999999 0.975239999999999 0.975559999999999 0.975659999999999 0.978109999999999 0.98 0.98092 0.98103 0.981379999999999 0.981819999999999 0.981849999999999 0.981849999999999 0.985649999999999 0.985649999999999 0.986419999999999 0.986989999999999 0.986989999999999 0.987269999999999 0.987269999999999 0.987309999999999 0.987969999999999 0.987969999999999 0.99 0.9901 0.99012 0.99013 0.99155 0.99155 0.99254 0.99311 0.99311 0.99311 0.99311 0.99311 0.99377 0.99377 0.99381 0.99386 0.99401 0.99401 0.99401 0.99564 0.99564 0.99564 0.99564 0.99564 0.99564 0.99564 0.99564 0.99564 0.99569 0.99569 0.99581 0.99581 0.99626 0.99626 0.99626 0.99626 0.99626 0.99644 0.99644 0.99644 0.9972 0.9972 0.997569999999999 0.997569999999999 0.997569999999999 0.997569999999999 0.997569999999999 0.997569999999999 0.99889 0.99889 0.99889 0.99889 0.99889 0.99889 0.99889 0.99889 0.99889 0.99889 0.99889 0.99889 0.99889 0.99889 0.99902 0.99902 0.99902 0.99902 0.99902 0.99902 0.99902 0.99902 0.99902 0.99902 0.99902 0.99902 0.99902 0.99902 0.99934 0.99934 0.99934 0.99934 0.99934 0.99934 0.99934 0.99934 0.99952 0.99952 0.99952 0.99952 0.99952 0.99952 0.99952 0.99952 0.99952 0.99952 0.99952 0.99952 0.99952 0.99952 0.99952 0.99952 0.99952 0.99952 0.99952 0.99952 0.99952
39 "ne" "(64,80]" "f" "(20,30]" "[0,30]" 2 3.371205449272 4.76967262883276 0.17142 0.127974276527331 0 0.03258 0.0953200000000001 0.10446 0.17142 0.1915 0.24629 0.26585 0.31324 0.31944 0.36518 0.38402 0.43192 0.44324 0.49418 0.50548 0.56382 0.58021 0.61591 0.63029 0.65986 0.67007 0.69705 0.70589 0.73472 0.7387 0.76517 0.76697 0.78125 0.78334 0.80011 0.80456 0.82867 0.82989 0.84291 0.84416 0.8475 0.85113 0.87124 0.87335 0.87888 0.87941 0.89315 0.89727 0.906310000000001 0.906810000000001 0.912960000000001 0.91563 0.92651 0.92889 0.93654 0.93698 0.94003 0.94058 0.94504 0.94504 0.94863 0.94912 0.95261 0.9553 0.95853 0.95886 0.95898 0.9612 0.96233 0.96233 0.96275 0.96275 0.96717 0.96717 0.97085 0.97217 0.97315 0.97315 0.975939999999999 0.975939999999999 0.97627 0.97643 0.97934 0.98081 0.981689999999999 0.981809999999999 0.982009999999999 0.982389999999999 0.982409999999999 0.982409999999999 0.986739999999999 0.986739999999999 0.987429999999999 0.987809999999999 0.987809999999999 0.988059999999999 0.988059999999999 0.988119999999999 0.988569999999999 0.988569999999999 0.99038 0.9906 0.99064 0.99067 0.99197 0.99197 0.99288 0.99338 0.99338 0.99338 0.99338 0.99338 0.99394 0.99394 0.99396 0.99399 0.99414 0.99414 0.99414 0.99574 0.99574 0.99574 0.99574 0.99574 0.99574 0.99574 0.99574 0.99574 0.99579 0.99579 0.99591 0.99591 0.99635 0.99635 0.99635 0.99635 0.99635 0.99658 0.99658 0.99658 0.99728 0.99728 0.997619999999999 0.997619999999999 0.997619999999999 0.997619999999999 0.997619999999999 0.997619999999999 0.99892 0.99892 0.99892 0.99892 0.99892 0.99892 0.99892 0.99892 0.99892 0.99892 0.99892 0.99892 0.99892 0.99892 0.99904 0.99904 0.99904 0.99904 0.99904 0.99904 0.99904 0.99904 0.99904 0.99904 0.99904 0.99904 0.99904 0.99904 0.99937 0.99937 0.99937 0.99937 0.99937 0.99937 0.99937 0.99937 0.99955 0.99955 0.99955 0.99955 0.99955 0.99955 0.99955 0.99955 0.99955 0.99955 0.99955 0.99955 0.99955 0.99955 0.99955 0.99955 0.99955 0.99955 0.99955 0.99955 0.99955
40 "ne" "(64,80]" "m" "(30,40]" "(30,60]" 29 7.49026152258333 13.1383671625948 0.7748 0.914469453376206 0 0.00262 0.016 0.01984 0.02775 0.02929 0.04102 0.04693 0.06643 0.08074 0.0993 0.10724 0.13072 0.14022 0.17642 0.17806 0.20231 0.20778 0.23467 0.23778 0.26896 0.2738 0.30248 0.31427 0.37181 0.37469 0.41845 0.43426 0.46327 0.46829 0.5029 0.50317 0.52355 0.52695 0.54902 0.56194 0.5768 0.58745 0.61021 0.61457 0.64001 0.6419 0.66561 0.6672 0.67495 0.6757 0.68469 0.68521 0.69733 0.69753 0.69904 0.6994 0.74539 0.76232 0.76394 0.76921 0.77332 0.77452 0.7748 0.77701 0.78519 0.78519 0.810119999999999 0.81655 0.81851 0.81851 0.82815 0.82815 0.8332 0.8332 0.83566 0.83566 0.8432 0.84467 0.85131 0.85624 0.85713 0.85838 0.86261 0.86327 0.89167 0.892 0.90123 0.90506 0.90584 0.90584 0.91617 0.91617 0.93211 0.93226 0.94521 0.94604 0.94604 0.94693 0.9471 0.9471 0.94763 0.94907 0.9521 0.95468 0.96638 0.96638 0.969309999999999 0.96947 0.96947 0.96947 0.96947 0.96947 0.96968 0.96968 0.97325 0.974079999999999 0.978819999999999 0.978819999999999 0.978819999999999 0.978839999999999 0.978839999999999 0.978839999999999 0.978839999999999 0.978839999999999 0.978839999999999 0.978839999999999 0.978839999999999 0.978839999999999 0.980169999999999 0.980169999999999 0.986419999999999 0.986419999999999 0.991239999999999 0.991239999999999 0.991239999999999 0.991239999999999 0.991239999999999 0.992499999999999 0.992499999999999 0.992499999999999 0.992909999999999 0.992909999999999 0.993539999999999 0.993539999999999 0.993539999999999 0.993539999999999 0.993539999999999 0.993539999999999 0.993709999999999 0.993709999999999 0.993709999999999 0.993709999999999 0.993709999999999 0.993709999999999 0.993709999999999 0.993709999999999 0.993709999999999 0.993709999999999 0.993709999999999 0.993709999999999 0.993709999999999 0.993709999999999 0.99456 0.99456 0.99456 0.99456 0.99456 0.99456 0.99456 0.99456 0.99456 0.99456 0.99456 0.99456 0.99456 0.99456 0.995279999999999 0.995279999999999 0.995279999999999 0.995279999999999 0.995279999999999 0.995279999999999 0.995279999999999 0.995279999999999 0.99934 0.99934 0.99934 0.99934 0.99934 0.99934 0.99934 0.99934 0.99934 0.99934 0.99934 0.99934 0.99934 0.99934 0.99934 0.99934 0.99934 0.99934 0.99934 0.99934 0.99934
41 "ne" "(64,80]" "f" "(30,40]" "(30,60]" 24 6.70940130076667 9.15850435444905 0.79819 0.879099678456592 0 0.00617 0.02692 0.03468 0.05041 0.05351 0.07692 0.0835 0.11374 0.1297 0.16184 0.17264 0.20771 0.21779 0.26231 0.26576 0.30493 0.31247 0.34485 0.35061 0.38554 0.39468 0.42888 0.44458 0.49403 0.5016 0.53748 0.54964 0.57282 0.58091 0.621 0.6225 0.64405 0.64743 0.66436 0.67225 0.68514 0.69487 0.71647 0.72317 0.74179 0.74532 0.76264 0.7645 0.77385 0.77607 0.78689 0.788149999999999 0.79819 0.79876 0.80086 0.80173 0.83072 0.83636 0.83957 0.84384 0.84959 0.85145 0.85224 0.85537 0.86338 0.86412 0.87341 0.87899 0.88037 0.88037 0.88465 0.88465 0.88892 0.88892 0.89259 0.89272 0.89902 0.90036 0.90899 0.91093 0.91207 0.91427 0.91886 0.91994 0.92987 0.93068 0.93724 0.94051 0.94203 0.94203 0.94802 0.94802 0.95267 0.95285 0.957579999999999 0.95893 0.95893 0.95994 0.96033 0.96033 0.96127 0.962919999999999 0.96511 0.96699 0.97409 0.97409 0.975639999999999 0.97587 0.97587 0.97587 0.97587 0.97587 0.976249999999999 0.976249999999999 0.97916 0.980239999999999 0.98336 0.98336 0.98336 0.98339 0.98339 0.98339 0.98339 0.98339 0.98339 0.98339 0.98339 0.98339 0.984289999999999 0.984289999999999 0.98734 0.98734 0.991899999999999 0.991899999999999 0.991899999999999 0.991899999999999 0.991899999999999 0.993239999999999 0.993239999999999 0.993239999999999 0.993759999999999 0.993759999999999 0.994489999999999 0.994489999999999 0.994489999999999 0.994489999999999 0.994489999999999 0.994489999999999 0.99474 0.99474 0.99474 0.99474 0.99474 0.99474 0.99474 0.99474 0.99474 0.99474 0.99474 0.99474 0.99474 0.99474 0.995719999999999 0.995719999999999 0.995719999999999 0.995719999999999 0.995719999999999 0.995719999999999 0.995719999999999 0.995719999999999 0.995719999999999 0.995719999999999 0.995719999999999 0.995719999999999 0.995719999999999 0.995719999999999 0.996689999999999 0.996689999999999 0.996689999999999 0.996689999999999 0.996689999999999 0.996689999999999 0.996689999999999 0.996689999999999 0.99934 0.99934 0.99934 0.99934 0.99934 0.99934 0.99934 0.99934 0.99934 0.99934 0.99934 0.99934 0.99934 0.99934 0.99934 0.99934 0.99934 0.99934 0.99934 0.99934 0.99934
42 "ne" "(40,64]" "f" "(20,30]" "[0,30]" 15 5.89875317084016 3.56666941339868 0.86501 0.726688102893891 0 0.07438 0.17665 0.20163 0.28017 0.2951 0.35124 0.36769 0.43354 0.45109 0.48655 0.50686 0.56267 0.56689 0.60312 0.61319 0.66314 0.68794 0.7135 0.72218 0.75545 0.75874 0.78143 0.78777 0.80628 0.80876 0.83244 0.83252 0.84149 0.84685 0.86501 0.86858 0.89373 0.893930000000001 0.899360000000001 0.89938 0.900040000000001 0.900500000000001 0.9166 0.92388 0.925280000000001 0.925340000000001 0.931400000000001 0.935290000000001 0.940820000000001 0.940820000000001 0.94435 0.94507 0.95446 0.95921 0.96579 0.96579 0.96745 0.96757 0.96917 0.96917 0.97038 0.97045 0.97222 0.9728 0.97493 0.97505 0.97505 0.97595 0.97644 0.97644 0.97644 0.97644 0.97986 0.97986 0.98237 0.98253 0.98302 0.98302 0.98457 0.98457 0.98466 0.98468 0.98654 0.98758 0.9878 0.98781 0.98786 0.98792 0.98792 0.98792 0.991069999999999 0.991069999999999 0.991339999999999 0.99148 0.99148 0.991569999999999 0.991569999999999 0.99159 0.991799999999999 0.991799999999999 0.99333 0.99335 0.99335 0.99335 0.99411 0.99411 0.99463 0.99492 0.99492 0.99492 0.99492 0.99492 0.99538 0.99538 0.9954 0.99543 0.99553 0.99553 0.99553 0.99822 0.99822 0.99822 0.99822 0.99822 0.99822 0.99822 0.99822 0.99822 0.99825 0.99825 0.99829 0.99829 0.99846 0.99846 0.99846 0.99846 0.99846 0.99853 0.99853 0.99853 0.99877 0.99877 0.9989 0.9989 0.9989 0.9989 0.9989 0.9989 0.99968 0.99968 0.99968 0.99968 0.99968 0.99968 0.99968 0.99968 0.99968 0.99968 0.99968 0.99968 0.99968 0.99968 0.9997 0.9997 0.9997 0.9997 0.9997 0.9997 0.9997 0.9997 0.9997 0.9997 0.9997 0.9997 0.9997 0.9997 0.9998 0.9998 0.9998 0.9998 0.9998 0.9998 0.9998 0.9998 0.99987 0.99987 0.99987 0.99987 0.99987 0.99987 0.99987 0.99987 0.99987 0.99987 0.99987 0.99987 0.99987 0.99987 0.99987 0.99987 0.99987 0.99987 0.99987 0.99987 0.99987
43 "ne" "(80,120]" "m" "(30,40]" "(60,90]" 6 2.72886387577617 2.5843843115766 0.29614 0.335691318327974 0 0.01421 0.04961 0.06113 0.0948 0.10437 0.14861 0.16069 0.19346 0.20579 0.24652 0.25914 0.29614 0.3064 0.36417 0.37398 0.4281 0.43429 0.46753 0.47939 0.51868 0.53254 0.57337 0.58556 0.6301 0.63673 0.66203 0.67175 0.68665 0.69598 0.71789 0.72801 0.74762 0.75165 0.76614 0.77344 0.78191 0.78765 0.8005 0.80586 0.82226 0.82524 0.84067 0.84322 0.852719999999999 0.85556 0.86688 0.86981 0.87999 0.88252 0.88716 0.88962 0.89645 0.89822 0.90221 0.90276 0.90954 0.91296 0.915800000000001 0.91887 0.922980000000001 0.9238 0.92761 0.92968 0.93057 0.93057 0.93309 0.93309 0.93563 0.93563 0.93927 0.94036 0.94555 0.94583 0.95081 0.95109 0.95256 0.95398 0.95833 0.95941 0.962869999999999 0.963869999999999 0.96627 0.967179999999999 0.968249999999999 0.968249999999999 0.9699 0.9699 0.971139999999999 0.97206 0.97237 0.97396 0.97396 0.97476 0.97552 0.97552 0.97716 0.97891 0.97965 0.98008 0.98398 0.98398 0.98502 0.98594 0.98594 0.98594 0.98594 0.98594 0.98696 0.98696 0.98797 0.98865 0.98954 0.98954 0.98954 0.98994 0.98994 0.98994 0.98994 0.98994 0.98994 0.98994 0.98994 0.98994 0.99041 0.99041 0.99155 0.99155 0.99359 0.99359 0.99359 0.99359 0.99359 0.99444 0.99444 0.99444 0.995409999999999 0.995409999999999 0.996329999999999 0.996329999999999 0.996329999999999 0.996329999999999 0.996329999999999 0.996329999999999 0.9971 0.9971 0.9971 0.9971 0.9971 0.9971 0.9971 0.9971 0.9971 0.9971 0.9971 0.9971 0.9971 0.9971 0.99814 0.99814 0.99814 0.99814 0.99814 0.99814 0.99814 0.99814 0.99814 0.99814 0.99814 0.99814 0.99814 0.99814 0.99897 0.99897 0.99897 0.99897 0.99897 0.99897 0.99897 0.99897 0.99934 0.99934 0.99934 0.99934 0.99934 0.99934 0.99934 0.99934 0.99934 0.99934 0.99934 0.99934 0.99934 0.99934 0.99934 0.99934 0.99934 0.99934 0.99934 0.99934 0.99934
44 "ne" "(40,64]" "m" "(30,40]" "(30,60]" 38 17.972465409505 20.9674539793151 0.92534 0.952411575562701 0 0.00689 0.03392 0.04429 0.06363 0.06897 0.0962300000000001 0.10171 0.12844 0.14389 0.17741 0.19004 0.23002 0.24031 0.2895 0.29538 0.341 0.34791 0.38156 0.3898 0.42587 0.43578 0.47425 0.49227 0.52984 0.53902 0.57847 0.58608 0.60798 0.61753 0.64807 0.65075 0.67295 0.67813 0.69612 0.70378 0.71871 0.72618 0.74432 0.75079 0.76917 0.77306 0.79007 0.79228 0.80196 0.8048 0.8144 0.8159 0.82451 0.82563 0.82778 0.82929 0.84858 0.84968 0.85315 0.857849999999999 0.86418 0.86676 0.86809 0.87097 0.87806 0.87834 0.88788 0.89134 0.8932 0.8932 0.89785 0.89785 0.90036 0.90036 0.904950000000001 0.904980000000001 0.91184 0.91389 0.92284 0.92411 0.92534 0.92827 0.93375 0.93504 0.94159 0.94277 0.94732 0.94987 0.95157 0.95157 0.95636 0.95636 0.95853 0.95886 0.96061 0.96229 0.96229 0.96402 0.96438 0.96438 0.96566 0.96847 0.97033 0.97218 0.97659 0.97659 0.978059999999999 0.978349999999999 0.978349999999999 0.978349999999999 0.978349999999999 0.978349999999999 0.978699999999999 0.978699999999999 0.98179 0.98289 0.98543 0.98543 0.98543 0.98546 0.98546 0.98546 0.98546 0.98546 0.98546 0.98546 0.98546 0.98546 0.98646 0.98646 0.98796 0.98796 0.991799999999999 0.991799999999999 0.991799999999999 0.991799999999999 0.991799999999999 0.99318 0.99318 0.99318 0.993669999999999 0.993669999999999 0.99452 0.99452 0.99452 0.99452 0.99452 0.99452 0.99477 0.99477 0.99477 0.99477 0.99477 0.99477 0.99477 0.99477 0.99477 0.99477 0.99477 0.99477 0.99477 0.99477 0.995859999999999 0.995859999999999 0.995859999999999 0.995859999999999 0.995859999999999 0.995859999999999 0.995859999999999 0.995859999999999 0.995859999999999 0.995859999999999 0.995859999999999 0.995859999999999 0.995859999999999 0.995859999999999 0.996949999999999 0.996949999999999 0.996949999999999 0.996949999999999 0.996949999999999 0.996949999999999 0.996949999999999 0.996949999999999 0.99934 0.99934 0.99934 0.99934 0.99934 0.99934 0.99934 0.99934 0.99934 0.99934 0.99934 0.99934 0.99934 0.99934 0.99934 0.99934 0.99934 0.99934 0.99934 0.99934 0.99934
45 "ne" "(40,64]" "m" "(30,40]" "(30,60]" 9 7.98566390949367 2.08727820225184 0.10319 0.497106109324759 0 6e-04 0.00412 0.00531 0.00692 0.00693 0.00911 0.01241 0.02076 0.02607 0.03286 0.03615 0.04318 0.04483 0.06379 0.06387 0.07889 0.08085 0.10319 0.10411 0.12809 0.12929 0.14529 0.15303 0.22201 0.22233 0.27328 0.29959 0.33226 0.33503 0.36528 0.36528 0.38067 0.38137 0.39609 0.42426 0.43648 0.44283 0.45376 0.45571 0.47403 0.47435 0.50295 0.50313 0.50926 0.50959 0.51912 0.51917 0.55657 0.55662 0.55713 0.55717 0.63014 0.67179 0.67258 0.67511 0.67619 0.67651 0.67661 0.67694 0.69523 0.69523 0.72685 0.73561 0.73642 0.73642 0.74983 0.74983 0.75654 0.75654 0.75737 0.75737 0.76372 0.76421 0.76751 0.77265 0.77305 0.77388 0.776 0.77616 0.82082 0.82097 0.83476 0.83752 0.83768 0.83768 0.84721 0.84721 0.90665 0.90677 0.92791 0.9285 0.9285 0.92906 0.92914 0.92914 0.92954 0.93022 0.93245 0.9339 0.95537 0.95537 0.958219999999999 0.95834 0.95834 0.95834 0.95834 0.95834 0.95848 0.95848 0.9611 0.96167 0.96682 0.96682 0.96682 0.96684 0.96684 0.96684 0.96684 0.96684 0.96684 0.96684 0.96684 0.96684 0.96778 0.96778 0.9862 0.9862 0.991189999999999 0.991189999999999 0.991189999999999 0.991189999999999 0.991189999999999 0.99242 0.99242 0.99242 0.992819999999999 0.992819999999999 0.993449999999999 0.993449999999999 0.993449999999999 0.993449999999999 0.993449999999999 0.993449999999999 0.993619999999999 0.993619999999999 0.993619999999999 0.993619999999999 0.993619999999999 0.993619999999999 0.993619999999999 0.993619999999999 0.993619999999999 0.993619999999999 0.993619999999999 0.993619999999999 0.993619999999999 0.993619999999999 0.99444 0.99444 0.99444 0.99444 0.99444 0.99444 0.99444 0.99444 0.99444 0.99444 0.99444 0.99444 0.99444 0.99444 0.995129999999999 0.995129999999999 0.995129999999999 0.995129999999999 0.995129999999999 0.995129999999999 0.995129999999999 0.995129999999999 0.99934 0.99934 0.99934 0.99934 0.99934 0.99934 0.99934 0.99934 0.99934 0.99934 0.99934 0.99934 0.99934 0.99934 0.99934 0.99934 0.99934 0.99934 0.99934 0.99934 0.99934
46 "ne" "(40,64]" "m" "(20,30]" "[0,30]" 27 13.3889952833557 11.5018462622733 0.94184 0.903536977491961 0 0.02886 0.08469 0.09342 0.15412 0.17102 0.22463 0.24508 0.28993 0.29686 0.34358 0.36273 0.4097 0.42125 0.47523 0.48959 0.54618 0.55767 0.59305 0.61103 0.64012 0.65188 0.67959 0.68918 0.72025 0.72437 0.7451 0.74787 0.7603 0.76361 0.78262 0.78898 0.81098 0.81302 0.82873 0.83052 0.83516 0.83948 0.86059 0.86248 0.8706 0.87122 0.88509 0.88877 0.897740000000001 0.898250000000001 0.906200000000001 0.90926 0.92161 0.9235 0.93275 0.933340000000001 0.93667 0.9377 0.94184 0.94184 0.94554 0.94614 0.94938 0.95182 0.95451 0.95499 0.955149999999999 0.957 0.959 0.959 0.95955 0.95955 0.9639 0.9639 0.968079999999999 0.96913 0.971039999999999 0.971039999999999 0.973699999999999 0.973699999999999 0.974179999999999 0.974479999999999 0.97742 0.97909 0.98024 0.98052 0.980819999999999 0.981219999999999 0.981289999999999 0.981289999999999 0.985229999999999 0.985229999999999 0.986009999999999 0.986839999999999 0.986849999999999 0.987179999999999 0.987179999999999 0.987239999999999 0.987709999999999 0.987709999999999 0.99001 0.99018 0.99023 0.99029 0.99176 0.99176 0.99276 0.99325 0.99325 0.99325 0.99325 0.99325 0.99381 0.99381 0.99384 0.99387 0.99402 0.99402 0.99402 0.99535 0.99535 0.99535 0.99535 0.99535 0.99535 0.99535 0.99535 0.99535 0.99546 0.99546 0.99562 0.99562 0.99611 0.99611 0.99611 0.99611 0.99611 0.99634 0.99634 0.99634 0.99709 0.99709 0.997459999999999 0.997459999999999 0.997459999999999 0.997459999999999 0.997459999999999 0.997459999999999 0.9988 0.9988 0.9988 0.9988 0.9988 0.9988 0.9988 0.9988 0.9988 0.9988 0.9988 0.9988 0.9988 0.9988 0.99894 0.99894 0.99894 0.99894 0.99894 0.99894 0.99894 0.99894 0.99894 0.99894 0.99894 0.99894 0.99894 0.99894 0.99929 0.99929 0.99929 0.99929 0.99929 0.99929 0.99929 0.99929 0.99948 0.99948 0.99948 0.99948 0.99948 0.99948 0.99948 0.99948 0.99948 0.99948 0.99948 0.99948 0.99948 0.99948 0.99948 0.99948 0.99948 0.99948 0.99948 0.99948 0.99948
47 "ne" "(64,80]" "m" "(30,40]" "(30,60]" 29 6.8382425619265 13.1383671625948 0.7593 0.914469453376206 0 0.00175 0.01015 0.01284 0.01739 0.01808 0.02671 0.0324 0.04946 0.06357 0.08002 0.08567 0.10354 0.11108 0.14386 0.145 0.16775 0.17255 0.20239 0.2043 0.23389 0.237 0.26183 0.27381 0.33865 0.34125 0.38788 0.40389 0.42822 0.43156 0.46753 0.46765 0.48297 0.48573 0.50544 0.52497 0.54025 0.54935 0.57477 0.57762 0.60368 0.60489 0.63154 0.63197 0.64045 0.64109 0.65184 0.65213 0.67141 0.67152 0.67255 0.67276 0.72652 0.74922 0.75044 0.75522 0.75836 0.75918 0.7593 0.76068 0.77012 0.77012 0.79651 0.80326 0.80473 0.80473 0.81502 0.81502 0.82164 0.82164 0.82378 0.82378 0.83184 0.83287 0.83978 0.8453 0.84601 0.84682 0.85071 0.8511 0.8819 0.88224 0.89174 0.89431 0.8951 0.8951 0.90426 0.90426 0.92653 0.92666 0.94297 0.94376 0.94376 0.94456 0.94467 0.94467 0.94515 0.94622 0.94898 0.95156 0.96544 0.96544 0.968319999999999 0.968469999999999 0.968469999999999 0.968469999999999 0.968469999999999 0.968469999999999 0.96863 0.96863 0.97212 0.97285 0.97793 0.97793 0.97793 0.977949999999999 0.977949999999999 0.977949999999999 0.977949999999999 0.977949999999999 0.977949999999999 0.977949999999999 0.977949999999999 0.977949999999999 0.979359999999999 0.979359999999999 0.986289999999999 0.986289999999999 0.991189999999999 0.991189999999999 0.991189999999999 0.991189999999999 0.991189999999999 0.99242 0.99242 0.99242 0.992819999999999 0.992819999999999 0.993449999999999 0.993449999999999 0.993449999999999 0.993449999999999 0.993449999999999 0.993449999999999 0.993619999999999 0.993619999999999 0.993619999999999 0.993619999999999 0.993619999999999 0.993619999999999 0.993619999999999 0.993619999999999 0.993619999999999 0.993619999999999 0.993619999999999 0.993619999999999 0.993619999999999 0.993619999999999 0.99444 0.99444 0.99444 0.99444 0.99444 0.99444 0.99444 0.99444 0.99444 0.99444 0.99444 0.99444 0.99444 0.99444 0.995129999999999 0.995129999999999 0.995129999999999 0.995129999999999 0.995129999999999 0.995129999999999 0.995129999999999 0.995129999999999 0.99934 0.99934 0.99934 0.99934 0.99934 0.99934 0.99934 0.99934 0.99934 0.99934 0.99934 0.99934 0.99934 0.99934 0.99934 0.99934 0.99934 0.99934 0.99934 0.99934 0.99934
48 "ne" "(64,80]" "m" "(30,40]" "(60,90]" 7 3.024704136577 2.303168877493 0.31065 0.396784565916399 0 0.00900000000000001 0.03719 0.04851 0.07304 0.07922 0.11269 0.11972 0.1522 0.1662 0.19771 0.20879 0.24783 0.25792 0.31065 0.31704 0.36524 0.37049 0.40417 0.41449 0.4531 0.46485 0.50532 0.52148 0.56066 0.56986 0.60675 0.61433 0.63377 0.64279 0.6704 0.67491 0.69674 0.70004 0.71558 0.72453 0.73624 0.74406 0.75976 0.76725 0.78583 0.79004 0.80495 0.80741 0.81571 0.81881 0.82701 0.82868 0.83514 0.83674 0.83915 0.84104 0.85799 0.86076 0.86368 0.86618 0.87224 0.87541 0.87762 0.88048 0.88703 0.88801 0.89662 0.89985 0.90097 0.90097 0.90425 0.90425 0.90739 0.90739 0.91143 0.91165 0.91757 0.91876 0.92519 0.92616 0.92722 0.92917 0.93353 0.93454 0.94358 0.944489999999999 0.948509999999999 0.95022 0.95172 0.95172 0.95704 0.95704 0.9595 0.95986 0.96168 0.96345 0.96345 0.96508 0.96571 0.96571 0.96714 0.96937 0.97092 0.97263 0.97828 0.97828 0.97983 0.98027 0.98027 0.98027 0.98027 0.98027 0.98086 0.98086 0.98388 0.98509 0.98675 0.98675 0.98675 0.98683 0.98683 0.98683 0.98683 0.98683 0.98683 0.98683 0.98683 0.98683 0.987599999999999 0.987599999999999 0.98916 0.98916 0.992209999999999 0.992209999999999 0.992209999999999 0.992209999999999 0.992209999999999 0.993469999999999 0.993469999999999 0.993469999999999 0.994119999999999 0.994119999999999 0.994909999999999 0.994909999999999 0.994909999999999 0.994909999999999 0.994909999999999 0.994909999999999 0.995299999999999 0.995299999999999 0.995299999999999 0.995299999999999 0.995299999999999 0.995299999999999 0.995299999999999 0.995299999999999 0.995299999999999 0.995299999999999 0.995299999999999 0.995299999999999 0.995299999999999 0.995299999999999 0.996339999999999 0.996339999999999 0.996339999999999 0.996339999999999 0.996339999999999 0.996339999999999 0.996339999999999 0.996339999999999 0.996339999999999 0.996339999999999 0.996339999999999 0.996339999999999 0.996339999999999 0.996339999999999 0.997549999999999 0.997549999999999 0.997549999999999 0.997549999999999 0.997549999999999 0.997549999999999 0.997549999999999 0.997549999999999 0.99934 0.99934 0.99934 0.99934 0.99934 0.99934 0.99934 0.99934 0.99934 0.99934 0.99934 0.99934 0.99934 0.99934 0.99934 0.99934 0.99934 0.99934 0.99934 0.99934 0.99934
49 "ne" "(40,64]" "m" "(30,40]" "(30,60]" 18 3.3493969524395 5.11535751629257 0.51778 0.784565916398714 0 0.00141 0.00835 0.01031 0.01448 0.01482 0.02131 0.0251 0.03774 0.04991 0.06194 0.06618 0.08054 0.08693 0.10973 0.11055 0.13035 0.13296 0.16016 0.16169 0.18856 0.19084 0.20886 0.21721 0.30056 0.30171 0.34674 0.36822 0.39796 0.40126 0.44027 0.4404 0.45662 0.45828 0.47758 0.50464 0.51778 0.52777 0.54146 0.54488 0.5699 0.57054 0.59509 0.59545 0.60353 0.60439 0.61512 0.61526 0.6363 0.63647 0.6373 0.63741 0.70059 0.72553 0.72643 0.72976 0.73209 0.73284 0.73294 0.73396 0.74779 0.74779 0.77572 0.78309 0.7851 0.7851 0.79554 0.79554 0.80248 0.80248 0.80437 0.80437 0.8113 0.81204 0.81724 0.82422 0.82486 0.82549 0.82949 0.82997 0.86283 0.86306 0.87454 0.87688 0.87736 0.87736 0.88399 0.88399 0.91502 0.91515 0.93175 0.93234 0.93234 0.93303 0.93311 0.93311 0.93357 0.93441 0.93677 0.93862 0.95775 0.95775 0.960329999999999 0.960449999999999 0.960449999999999 0.960449999999999 0.960449999999999 0.960449999999999 0.960599999999999 0.960599999999999 0.9635 0.96426 0.96949 0.96949 0.96949 0.96951 0.96951 0.96951 0.96951 0.96951 0.96951 0.96951 0.96951 0.96951 0.97066 0.97066 0.986289999999999 0.986289999999999 0.991189999999999 0.991189999999999 0.991189999999999 0.991189999999999 0.991189999999999 0.99242 0.99242 0.99242 0.992819999999999 0.992819999999999 0.993449999999999 0.993449999999999 0.993449999999999 0.993449999999999 0.993449999999999 0.993449999999999 0.993619999999999 0.993619999999999 0.993619999999999 0.993619999999999 0.993619999999999 0.993619999999999 0.993619999999999 0.993619999999999 0.993619999999999 0.993619999999999 0.993619999999999 0.993619999999999 0.993619999999999 0.993619999999999 0.99444 0.99444 0.99444 0.99444 0.99444 0.99444 0.99444 0.99444 0.99444 0.99444 0.99444 0.99444 0.99444 0.99444 0.995129999999999 0.995129999999999 0.995129999999999 0.995129999999999 0.995129999999999 0.995129999999999 0.995129999999999 0.995129999999999 0.99934 0.99934 0.99934 0.99934 0.99934 0.99934 0.99934 0.99934 0.99934 0.99934 0.99934 0.99934 0.99934 0.99934 0.99934 0.99934 0.99934 0.99934 0.99934 0.99934 0.99934
50 "ne" "(40,64]" "m" "(30,40]" "(60,90]" 40 18.887835332865 22.7961142151136 0.93147 0.962057877813505 0 0.00629 0.02902 0.03718 0.05407 0.05786 0.08392 0.08975 0.11746 0.13114 0.16202 0.17319 0.21061 0.21886 0.26755 0.2714 0.31192 0.31807 0.34973 0.35775 0.39261 0.40355 0.43933 0.45463 0.50508 0.51223 0.55161 0.56442 0.58445 0.59312 0.62537 0.62847 0.64918 0.65252 0.67224 0.6835 0.69552 0.70529 0.72302 0.72844 0.74979 0.7542 0.77014 0.77176 0.7803 0.7825 0.79153 0.79291 0.80635 0.80734 0.80977 0.81137 0.83601 0.84049 0.84338 0.84765 0.85367 0.8558 0.85679 0.85987 0.866830000000001 0.86769 0.88053 0.88468 0.88595 0.88595 0.889850000000001 0.889850000000001 0.8937 0.8937 0.89692 0.897130000000001 0.90232 0.90412 0.91121 0.91243 0.91343 0.91565 0.920059999999999 0.92117 0.93147 0.93251 0.93871 0.94086 0.94223 0.94223 0.94791 0.94791 0.95222 0.95252 0.95598 0.95766 0.95766 0.95883 0.95926 0.95926 0.9605 0.96294 0.96554 0.96756 0.97335 0.97335 0.975309999999999 0.97563 0.97563 0.97563 0.97563 0.97563 0.9761 0.9761 0.97907 0.98 0.98305 0.98305 0.98305 0.98309 0.98309 0.98309 0.98309 0.98309 0.98309 0.98309 0.98309 0.98309 0.984039999999999 0.984039999999999 0.987789999999999 0.987789999999999 0.991669999999999 0.991669999999999 0.991669999999999 0.991669999999999 0.991669999999999 0.993109999999999 0.993109999999999 0.993109999999999 0.993599999999999 0.993599999999999 0.994419999999999 0.994419999999999 0.994419999999999 0.994419999999999 0.994419999999999 0.994419999999999 0.99465 0.99465 0.99465 0.99465 0.99465 0.99465 0.99465 0.99465 0.99465 0.99465 0.99465 0.99465 0.99465 0.99465 0.995679999999999 0.995679999999999 0.995679999999999 0.995679999999999 0.995679999999999 0.995679999999999 0.995679999999999 0.995679999999999 0.995679999999999 0.995679999999999 0.995679999999999 0.995679999999999 0.995679999999999 0.995679999999999 0.99662 0.99662 0.99662 0.99662 0.99662 0.99662 0.99662 0.99662 0.99934 0.99934 0.99934 0.99934 0.99934 0.99934 0.99934 0.99934 0.99934 0.99934 0.99934 0.99934 0.99934 0.99934 0.99934 0.99934 0.99934 0.99934 0.99934 0.99934 0.99934
51 "ne" "(64,80]" "m" "(30,40]" "(30,60]" 33 8.62715480209017 16.5416104637738 0.80455 0.933118971061093 0 0.00107 0.00819 0.01043 0.0146 0.0151 0.02398 0.03145 0.04511 0.05522 0.06867 0.07393 0.09021 0.09632 0.12161 0.1224 0.14378 0.14788 0.17329 0.17501 0.20362 0.20633 0.22788 0.24254 0.31622 0.31764 0.35952 0.37619 0.40685 0.41074 0.44594 0.44594 0.46073 0.46306 0.48295 0.50282 0.51587 0.52451 0.54133 0.54381 0.57019 0.57113 0.60702 0.60739 0.61467 0.61528 0.62631 0.62641 0.65066 0.65071 0.65164 0.6518 0.71382 0.73698 0.73796 0.74243 0.74522 0.74592 0.74602 0.74728 0.75959 0.75959 0.78584 0.79302 0.79448 0.79448 0.80455 0.80455 0.81098 0.81098 0.81265 0.81265 0.81888 0.81989 0.82582 0.83041 0.83106 0.83174 0.835 0.83523 0.86745 0.86775 0.87802 0.88115 0.8818 0.8818 0.89112 0.89112 0.92306 0.92319 0.94044 0.94118 0.94118 0.94196 0.94205 0.94205 0.94249 0.94347 0.94612 0.94859 0.964919999999999 0.964919999999999 0.967639999999999 0.96778 0.96778 0.96778 0.96778 0.96778 0.967959999999999 0.967959999999999 0.9713 0.972059999999999 0.976999999999999 0.976999999999999 0.976999999999999 0.97702 0.97702 0.97702 0.97702 0.97702 0.97702 0.97702 0.97702 0.97702 0.978189999999999 0.978189999999999 0.986289999999999 0.986289999999999 0.991189999999999 0.991189999999999 0.991189999999999 0.991189999999999 0.991189999999999 0.99242 0.99242 0.99242 0.992819999999999 0.992819999999999 0.993449999999999 0.993449999999999 0.993449999999999 0.993449999999999 0.993449999999999 0.993449999999999 0.993619999999999 0.993619999999999 0.993619999999999 0.993619999999999 0.993619999999999 0.993619999999999 0.993619999999999 0.993619999999999 0.993619999999999 0.993619999999999 0.993619999999999 0.993619999999999 0.993619999999999 0.993619999999999 0.99444 0.99444 0.99444 0.99444 0.99444 0.99444 0.99444 0.99444 0.99444 0.99444 0.99444 0.99444 0.99444 0.99444 0.995129999999999 0.995129999999999 0.995129999999999 0.995129999999999 0.995129999999999 0.995129999999999 0.995129999999999 0.995129999999999 0.99934 0.99934 0.99934 0.99934 0.99934 0.99934 0.99934 0.99934 0.99934 0.99934 0.99934 0.99934 0.99934 0.99934 0.99934 0.99934 0.99934 0.99934 0.99934 0.99934 0.99934
52 "ne" "(64,80]" "f" "(30,40]" "(30,60]" 6 4.98334435981967 2.5843843115766 0.18031 0.335691318327974 0 0.00395 0.02098 0.02695 0.03955 0.04201 0.06086 0.06843 0.09667 0.11035 0.1358 0.14512 0.18031 0.18978 0.2332 0.23584 0.27194 0.27733 0.30745 0.31307 0.34879 0.35514 0.39181 0.40765 0.46261 0.46869 0.50671 0.51793 0.53978 0.54601 0.58352 0.58483 0.60782 0.61257 0.63219 0.64159 0.65782 0.66653 0.68755 0.69324 0.71189 0.71531 0.73289 0.73424 0.74131 0.74256 0.75343 0.75423 0.76789 0.7683 0.76978 0.771 0.80521 0.81675 0.81869 0.82485 0.83031 0.83151 0.83234 0.83385 0.84077 0.84086 0.8533 0.86006 0.86111 0.86111 0.86766 0.86766 0.87092 0.87092 0.87481 0.87487 0.881 0.88211 0.89017 0.89312 0.89442 0.89617 0.90102 0.90185 0.9139 0.9143 0.92232 0.92527 0.92655 0.92655 0.935519999999999 0.935519999999999 0.94249 0.94258 0.95232 0.95325 0.95325 0.9547 0.95497 0.95497 0.9557 0.95752 0.95998 0.96218 0.970549999999999 0.970549999999999 0.973149999999999 0.97339 0.97339 0.97339 0.97339 0.97339 0.973749999999999 0.973749999999999 0.97671 0.97774 0.98154 0.98154 0.98154 0.98156 0.98156 0.98156 0.98156 0.98156 0.98156 0.98156 0.98156 0.98156 0.982359999999999 0.982359999999999 0.986689999999999 0.986689999999999 0.991319999999999 0.991319999999999 0.991319999999999 0.991319999999999 0.991319999999999 0.992659999999999 0.992659999999999 0.992659999999999 0.993109999999999 0.993109999999999 0.993779999999999 0.993779999999999 0.993779999999999 0.993779999999999 0.993779999999999 0.993779999999999 0.993959999999999 0.993959999999999 0.993959999999999 0.993959999999999 0.993959999999999 0.993959999999999 0.993959999999999 0.993959999999999 0.993959999999999 0.993959999999999 0.993959999999999 0.993959999999999 0.993959999999999 0.993959999999999 0.994889999999999 0.994889999999999 0.994889999999999 0.994889999999999 0.994889999999999 0.994889999999999 0.994889999999999 0.994889999999999 0.994889999999999 0.994889999999999 0.994889999999999 0.994889999999999 0.994889999999999 0.994889999999999 0.995789999999999 0.995789999999999 0.995789999999999 0.995789999999999 0.995789999999999 0.995789999999999 0.995789999999999 0.995789999999999 0.99934 0.99934 0.99934 0.99934 0.99934 0.99934 0.99934 0.99934 0.99934 0.99934 0.99934 0.99934 0.99934 0.99934 0.99934 0.99934 0.99934 0.99934 0.99934 0.99934 0.99934
53 "ne" "(40,64]" "f" "(30,40]" "(30,60]" 12 2.60863065777833 2.47293522261625 0.44508 0.639871382636656 0 0.00432 0.02148 0.02816 0.04116 0.04367 0.0624 0.06951 0.09421 0.10983 0.13429 0.14311 0.17348 0.18287 0.22906 0.23229 0.26334 0.26983 0.29871 0.30296 0.33737 0.34444 0.37548 0.39085 0.44508 0.45115 0.50123 0.51657 0.53951 0.55028 0.58762 0.589 0.61199 0.61512 0.63531 0.64597 0.66108 0.67095 0.69354 0.69839 0.71805 0.72124 0.73884 0.74016 0.74797 0.74986 0.76 0.76075 0.7724 0.77271 0.77457 0.77514 0.80826 0.81279 0.8147 0.82061 0.82593 0.82756 0.82806 0.83014 0.83846 0.83849 0.8563 0.86244 0.86446 0.86446 0.86987 0.86987 0.87375 0.87375 0.87716 0.877180000000001 0.88476 0.88628 0.89473 0.89819 0.8992 0.90081 0.9055 0.90637 0.92001 0.92051 0.92904 0.93232 0.93338 0.93338 0.93961 0.93961 0.94388 0.94404 0.95268 0.95354 0.95354 0.95487 0.95518 0.95518 0.95585 0.95816 0.960869999999999 0.96309 0.969959999999999 0.969959999999999 0.972569999999999 0.97278 0.97278 0.97278 0.97278 0.97278 0.97309 0.97309 0.97638 0.97754 0.98094 0.98094 0.98094 0.98097 0.98097 0.98097 0.98097 0.98097 0.98097 0.98097 0.98097 0.98097 0.982039999999999 0.982039999999999 0.98676 0.98676 0.991529999999999 0.991529999999999 0.991529999999999 0.991529999999999 0.991529999999999 0.99284 0.99284 0.99284 0.99329 0.99329 0.993919999999999 0.993919999999999 0.993919999999999 0.993919999999999 0.993919999999999 0.993919999999999 0.994119999999999 0.994119999999999 0.994119999999999 0.994119999999999 0.994119999999999 0.994119999999999 0.994119999999999 0.994119999999999 0.994119999999999 0.994119999999999 0.994119999999999 0.994119999999999 0.994119999999999 0.994119999999999 0.99504 0.99504 0.99504 0.99504 0.99504 0.99504 0.99504 0.99504 0.99504 0.99504 0.99504 0.99504 0.99504 0.99504 0.995849999999999 0.995849999999999 0.995849999999999 0.995849999999999 0.995849999999999 0.995849999999999 0.995849999999999 0.995849999999999 0.99934 0.99934 0.99934 0.99934 0.99934 0.99934 0.99934 0.99934 0.99934 0.99934 0.99934 0.99934 0.99934 0.99934 0.99934 0.99934 0.99934 0.99934 0.99934 0.99934 0.99934
54 "ne" "(40,64]" "m" "(30,40]" "(30,60]" 52 20.4224208121502 34.2062921357995 0.95976 0.986495176848875 0 0.00055 0.0035 0.00455 0.00585 0.00587 0.01082 0.01367 0.02254 0.03055 0.03678 0.04067 0.04937 0.05119 0.07147 0.07166 0.08477 0.08536 0.10615 0.10711 0.12694 0.12793 0.14192 0.15047 0.21575 0.21611 0.26018 0.28869 0.32432 0.32778 0.35938 0.35938 0.37381 0.37486 0.38932 0.4203 0.43554 0.44353 0.45245 0.45503 0.47254 0.47348 0.50481 0.5051 0.51224 0.51263 0.52123 0.52123 0.5544 0.5544 0.55515 0.55525 0.63043 0.67401 0.67462 0.67788 0.67923 0.67973 0.67982 0.68059 0.70078 0.70078 0.73166 0.74244 0.7433 0.7433 0.75471 0.75471 0.7612 0.7612 0.76258 0.76258 0.76855 0.76914 0.7735 0.77878 0.77923 0.78036 0.78288 0.7832 0.82545 0.82566 0.84045 0.84236 0.84245 0.84245 0.85431 0.85431 0.9096 0.90965 0.93134 0.93192 0.93192 0.93248 0.93256 0.93256 0.93298 0.93365 0.93667 0.9384 0.9568 0.9568 0.959669999999999 0.95976 0.95976 0.95976 0.95976 0.95976 0.959879999999999 0.959879999999999 0.96273 0.96331 0.96862 0.96862 0.96862 0.96862 0.96862 0.96862 0.96862 0.96862 0.96862 0.96862 0.96862 0.96862 0.96975 0.96975 0.9862 0.9862 0.991189999999999 0.991189999999999 0.991189999999999 0.991189999999999 0.991189999999999 0.99242 0.99242 0.99242 0.992819999999999 0.992819999999999 0.993449999999999 0.993449999999999 0.993449999999999 0.993449999999999 0.993449999999999 0.993449999999999 0.993619999999999 0.993619999999999 0.993619999999999 0.993619999999999 0.993619999999999 0.993619999999999 0.993619999999999 0.993619999999999 0.993619999999999 0.993619999999999 0.993619999999999 0.993619999999999 0.993619999999999 0.993619999999999 0.99444 0.99444 0.99444 0.99444 0.99444 0.99444 0.99444 0.99444 0.99444 0.99444 0.99444 0.99444 0.99444 0.99444 0.995129999999999 0.995129999999999 0.995129999999999 0.995129999999999 0.995129999999999 0.995129999999999 0.995129999999999 0.995129999999999 0.99934 0.99934 0.99934 0.99934 0.99934 0.99934 0.99934 0.99934 0.99934 0.99934 0.99934 0.99934 0.99934 0.99934 0.99934 0.99934 0.99934 0.99934 0.99934 0.99934 0.99934
55 "ne" "(40,64]" "m" "(30,40]" "(30,60]" 36 9.38982316643233 19.1695976020375 0.7968 0.945337620578778 0 0.00098 0.0065 0.00796 0.01023 0.01044 0.01458 0.01813 0.02751 0.03676 0.04682 0.05151 0.06367 0.06754 0.08738 0.08803 0.10192 0.10384 0.12904 0.12991 0.15135 0.15292 0.16916 0.17974 0.25099 0.25147 0.30003 0.32358 0.36113 0.36335 0.39783 0.39785 0.41315 0.41439 0.43079 0.46219 0.47504 0.48501 0.5009 0.50392 0.52646 0.52749 0.55522 0.55538 0.56266 0.56326 0.57711 0.57716 0.604 0.60409 0.60486 0.60496 0.6726 0.7092 0.71001 0.71327 0.71481 0.71554 0.71563 0.71659 0.73317 0.73317 0.75836 0.76722 0.76897 0.76897 0.77887 0.77887 0.79005 0.79005 0.79171 0.79171 0.7968 0.79753 0.80174 0.80709 0.80749 0.80862 0.81224 0.81255 0.84446 0.84467 0.85737 0.8599 0.86024 0.86024 0.86693 0.86693 0.91428 0.91434 0.93368 0.93425 0.93425 0.9349 0.93498 0.93498 0.93541 0.93612 0.93884 0.94108 0.95977 0.95977 0.962399999999999 0.96252 0.96252 0.96252 0.96252 0.96252 0.96294 0.96294 0.96585 0.96652 0.97168 0.97168 0.97168 0.9717 0.9717 0.9717 0.9717 0.9717 0.9717 0.9717 0.9717 0.9717 0.972839999999999 0.972839999999999 0.98624 0.98624 0.991189999999999 0.991189999999999 0.991189999999999 0.991189999999999 0.991189999999999 0.99242 0.99242 0.99242 0.992819999999999 0.992819999999999 0.993449999999999 0.993449999999999 0.993449999999999 0.993449999999999 0.993449999999999 0.993449999999999 0.993619999999999 0.993619999999999 0.993619999999999 0.993619999999999 0.993619999999999 0.993619999999999 0.993619999999999 0.993619999999999 0.993619999999999 0.993619999999999 0.993619999999999 0.993619999999999 0.993619999999999 0.993619999999999 0.99444 0.99444 0.99444 0.99444 0.99444 0.99444 0.99444 0.99444 0.99444 0.99444 0.99444 0.99444 0.99444 0.99444 0.995129999999999 0.995129999999999 0.995129999999999 0.995129999999999 0.995129999999999 0.995129999999999 0.995129999999999 0.995129999999999 0.99934 0.99934 0.99934 0.99934 0.99934 0.99934 0.99934 0.99934 0.99934 0.99934 0.99934 0.99934 0.99934 0.99934 0.99934 0.99934 0.99934 0.99934 0.99934 0.99934 0.99934
56 "ne" "(64,80]" "m" "(30,40]" "(60,90]" 20 5.47281331524167 6.33300167492065 0.79459 0.826366559485531 0 0.01015 0.04051 0.05272 0.07821 0.08589 0.12151 0.12951 0.1635 0.17625 0.21344 0.2244 0.26294 0.27161 0.32513 0.33296 0.38332 0.38867 0.4197 0.43113 0.46962 0.48243 0.52412 0.54111 0.58185 0.59263 0.62625 0.63483 0.65281 0.66264 0.68659 0.69226 0.71264 0.71627 0.73136 0.73856 0.74887 0.7565 0.77133 0.77766 0.79459 0.79905 0.81646 0.81903 0.82835 0.83187 0.83981 0.84256 0.85081 0.85267 0.85553 0.85774 0.86933 0.87067 0.8739 0.87645 0.88244 0.88536 0.88782 0.89059 0.89694 0.8979 0.90531 0.9078 0.90924 0.90924 0.9125 0.9125 0.9154 0.9154 0.92004 0.92041 0.92531 0.92642 0.93267 0.93342 0.93443 0.93726 0.9419 0.94314 0.95226 0.95356 0.956699999999999 0.95774 0.95909 0.95909 0.96228 0.96228 0.96364 0.96409 0.96574 0.96793 0.96793 0.96922 0.96988 0.96988 0.9714 0.97399 0.97533 0.97638 0.97998 0.97998 0.98117 0.98168 0.98168 0.98168 0.98168 0.98168 0.98244 0.98244 0.98437 0.98554 0.98717 0.98717 0.98717 0.98731 0.98731 0.98731 0.98731 0.98731 0.98731 0.98731 0.98731 0.98731 0.98798 0.98798 0.98959 0.98959 0.992429999999999 0.992429999999999 0.992429999999999 0.992429999999999 0.992429999999999 0.993699999999999 0.993699999999999 0.993699999999999 0.994419999999999 0.994419999999999 0.995219999999999 0.995219999999999 0.995219999999999 0.995219999999999 0.995219999999999 0.995219999999999 0.995699999999999 0.995699999999999 0.995699999999999 0.995699999999999 0.995699999999999 0.995699999999999 0.995699999999999 0.995699999999999 0.995699999999999 0.995699999999999 0.995699999999999 0.995699999999999 0.995699999999999 0.995699999999999 0.99686 0.99686 0.99686 0.99686 0.99686 0.99686 0.99686 0.99686 0.99686 0.99686 0.99686 0.99686 0.99686 0.99686 0.99808 0.99808 0.99808 0.99808 0.99808 0.99808 0.99808 0.99808 0.99934 0.99934 0.99934 0.99934 0.99934 0.99934 0.99934 0.99934 0.99934 0.99934 0.99934 0.99934 0.99934 0.99934 0.99934 0.99934 0.99934 0.99934 0.99934 0.99934 0.99934
57 "ne" "(64,80]" "m" "(30,40]" "(60,90]" 18 4.70517332287217 5.11535751629257 0.77133 0.784565916398714 0 0.01335 0.04837 0.06035 0.09265 0.10263 0.14399 0.15602 0.18998 0.20121 0.24003 0.25142 0.28755 0.2982 0.3517 0.36246 0.41348 0.41957 0.45495 0.46826 0.50517 0.51786 0.55835 0.57137 0.61659 0.62436 0.65093 0.66068 0.67491 0.6835 0.707279999999999 0.71576 0.7355 0.73966 0.75561 0.76368 0.77133 0.77748 0.7933 0.79867 0.81383 0.81696 0.8332 0.83576 0.84452 0.84773 0.85692 0.85902 0.86942 0.87147 0.87515 0.87855 0.88844 0.89141 0.8948 0.89554 0.90166 0.90486 0.907440000000001 0.91056 0.915200000000001 0.91618 0.92024 0.92252 0.92345 0.92345 0.92674 0.92674 0.9296 0.9296 0.93302 0.93382 0.93848 0.93887 0.94418 0.94478 0.946139999999999 0.94767 0.95202 0.95327 0.95976 0.96064 0.96394 0.96497 0.96583 0.96583 0.96755 0.96755 0.96921 0.96989 0.97053 0.97217 0.97217 0.97302 0.97369 0.97369 0.97548 0.9771 0.978109999999999 0.97892 0.98287 0.98287 0.98428 0.98514 0.98514 0.98514 0.98514 0.98514 0.98585 0.98585 0.98693 0.98791 0.98909 0.98909 0.98909 0.9895 0.9895 0.9895 0.9895 0.9895 0.9895 0.9895 0.9895 0.9895 0.99001 0.99001 0.99103 0.99103 0.99337 0.99337 0.99337 0.99337 0.99337 0.994319999999999 0.994319999999999 0.994319999999999 0.995229999999999 0.995229999999999 0.996019999999999 0.996019999999999 0.996019999999999 0.996019999999999 0.996019999999999 0.996019999999999 0.9967 0.9967 0.9967 0.9967 0.9967 0.9967 0.9967 0.9967 0.9967 0.9967 0.9967 0.9967 0.9967 0.9967 0.99757 0.99757 0.99757 0.99757 0.99757 0.99757 0.99757 0.99757 0.99757 0.99757 0.99757 0.99757 0.99757 0.99757 0.99854 0.99854 0.99854 0.99854 0.99854 0.99854 0.99854 0.99854 0.99934 0.99934 0.99934 0.99934 0.99934 0.99934 0.99934 0.99934 0.99934 0.99934 0.99934 0.99934 0.99934 0.99934 0.99934 0.99934 0.99934 0.99934 0.99934 0.99934 0.99934
58 "ne" "(64,80]" "m" "(30,40]" "(60,90]" 11 2.150624032602 2.24960832015109 0.57551 0.590996784565916 0 0.01516 0.05387 0.06447 0.10162 0.11172 0.15524 0.16899 0.2029 0.21371 0.25539 0.26752 0.30554 0.31506 0.37105 0.38152 0.43429 0.44158 0.47629 0.48961 0.52701 0.54021 0.57551 0.5885 0.63018 0.63611 0.66105 0.67102 0.68629 0.69447 0.71803 0.72671 0.74689 0.75023 0.76628 0.77337 0.78057 0.78744 0.80287 0.80763 0.82183 0.82439 0.83995 0.84238 0.85074 0.85404 0.86427 0.86653 0.87877 0.88056 0.88564 0.88943 0.89762 0.90033 0.90417 0.90503 0.91069 0.91315 0.9163 0.91883 0.923 0.92391 0.92726 0.92917 0.93015 0.93015 0.93291 0.93291 0.93547 0.93547 0.93852 0.93938 0.94385 0.94428 0.94945 0.94986 0.9512 0.95268 0.95683 0.95804 0.96151 0.96225 0.96555 0.96683 0.96744 0.96744 0.96914 0.96914 0.97073 0.97143 0.97205 0.97367 0.97367 0.97432 0.97528 0.97528 0.97718 0.97855 0.97967 0.98032 0.98393 0.98393 0.98534 0.98609 0.98609 0.98609 0.98609 0.98609 0.9869 0.9869 0.98779 0.9885 0.98958 0.98958 0.98958 0.99012 0.99012 0.99012 0.99012 0.99012 0.99012 0.99012 0.99012 0.99012 0.99054 0.99054 0.99162 0.99162 0.99363 0.99363 0.99363 0.99363 0.99363 0.9945 0.9945 0.9945 0.995459999999999 0.995459999999999 0.996159999999999 0.996159999999999 0.996159999999999 0.996159999999999 0.996159999999999 0.996159999999999 0.99693 0.99693 0.99693 0.99693 0.99693 0.99693 0.99693 0.99693 0.99693 0.99693 0.99693 0.99693 0.99693 0.99693 0.99766 0.99766 0.99766 0.99766 0.99766 0.99766 0.99766 0.99766 0.99766 0.99766 0.99766 0.99766 0.99766 0.99766 0.99855 0.99855 0.99855 0.99855 0.99855 0.99855 0.99855 0.99855 0.99935 0.99935 0.99935 0.99935 0.99935 0.99935 0.99935 0.99935 0.99935 0.99935 0.99935 0.99935 0.99935 0.99935 0.99935 0.99935 0.99935 0.99935 0.99935 0.99935 0.99935
59 "ne" "(40,64]" "m" "(30,40]" "(60,90]" 7 5.842585457631 2.303168877493 0.17261 0.396784565916399 0 0.00284 0.01568 0.01951 0.02777 0.0286 0.04211 0.04907 0.06893 0.08237 0.10133 0.10858 0.13252 0.1418 0.17261 0.17381 0.199 0.20336 0.23364 0.2357 0.26633 0.2714 0.29779 0.31055 0.377 0.37953 0.42154 0.44097 0.46855 0.47332 0.50952 0.50996 0.52628 0.53046 0.55194 0.5683 0.58631 0.59563 0.61555 0.62058 0.64036 0.64168 0.66694 0.66863 0.6746 0.67562 0.68339 0.68396 0.70688 0.70699 0.70836 0.70855 0.75326 0.77591 0.77749 0.78261 0.78688 0.78809 0.78827 0.79022 0.80277 0.8028 0.82161 0.82901 0.83061 0.83061 0.83879 0.83879 0.84404 0.84404 0.84702 0.84709 0.85378 0.85484 0.86232 0.867 0.86803 0.86921 0.87395 0.87471 0.89901 0.89944 0.90761 0.91092 0.91191 0.91191 0.92271 0.92271 0.93447 0.93456 0.94513 0.94586 0.94586 0.94712 0.94724 0.94724 0.94794 0.94956 0.95223 0.95462 0.96625 0.96625 0.969369999999999 0.96951 0.96951 0.96951 0.96951 0.96951 0.969729999999999 0.969729999999999 0.97303 0.97409 0.97871 0.97871 0.97871 0.97873 0.97873 0.97873 0.97873 0.97873 0.97873 0.97873 0.97873 0.97873 0.9803 0.9803 0.986629999999999 0.986629999999999 0.991189999999999 0.991189999999999 0.991189999999999 0.991189999999999 0.991189999999999 0.99244 0.99244 0.99244 0.99284 0.99284 0.993469999999999 0.993469999999999 0.993469999999999 0.993469999999999 0.993469999999999 0.993469999999999 0.99364 0.99364 0.99364 0.99364 0.99364 0.99364 0.99364 0.99364 0.99364 0.99364 0.99364 0.99364 0.99364 0.99364 0.9945 0.9945 0.9945 0.9945 0.9945 0.9945 0.9945 0.9945 0.9945 0.9945 0.9945 0.9945 0.9945 0.9945 0.995209999999999 0.995209999999999 0.995209999999999 0.995209999999999 0.995209999999999 0.995209999999999 0.995209999999999 0.995209999999999 0.99934 0.99934 0.99934 0.99934 0.99934 0.99934 0.99934 0.99934 0.99934 0.99934 0.99934 0.99934 0.99934 0.99934 0.99934 0.99934 0.99934 0.99934 0.99934 0.99934 0.99934
60 "ne" "[0,40]" "m" "(30,40]" "(30,60]" 13 2.58198726862467 2.78062868456695 0.66321 0.67459807073955 0 0.01377 0.0504 0.06222 0.09538 0.1044 0.14564 0.15806 0.19279 0.20536 0.24854 0.26098 0.29426 0.30243 0.35964 0.36924 0.4264 0.43268 0.46709 0.47951 0.52122 0.53528 0.57527 0.5886 0.62901 0.6375 0.66321 0.67112 0.6872 0.69619 0.71738 0.7263 0.74754 0.75142 0.76529 0.77237 0.77991 0.78656 0.79933 0.80529 0.82205 0.82612 0.84277 0.845029999999999 0.85384 0.85649 0.86625 0.86955 0.87953 0.88147 0.88628 0.89009 0.89694 0.89872 0.90284 0.90332 0.91023 0.91296 0.916000000000001 0.91881 0.922380000000001 0.923620000000001 0.92771 0.92955 0.930470000000001 0.930470000000001 0.93274 0.93274 0.93562 0.93562 0.93912 0.9401 0.94454 0.94514 0.94989 0.95014 0.95152 0.95369 0.95689 0.95819 0.96157 0.96285 0.96551 0.96706 0.96814 0.96814 0.96982 0.96982 0.971179999999999 0.972049999999999 0.972429999999999 0.97419 0.97419 0.974949999999999 0.97595 0.97595 0.9777 0.97946 0.97999 0.98039 0.98379 0.98379 0.98487 0.98566 0.98566 0.98566 0.98566 0.98566 0.98677 0.98677 0.9878 0.9886 0.98949 0.98949 0.98949 0.98982 0.98982 0.98982 0.98982 0.98982 0.98982 0.98982 0.98982 0.98982 0.99034 0.99034 0.99137 0.99137 0.99351 0.99351 0.99351 0.99351 0.99351 0.99437 0.99437 0.99437 0.99543 0.99543 0.99645 0.99645 0.99645 0.99645 0.99645 0.99645 0.99738 0.99738 0.99738 0.99738 0.99738 0.99738 0.99738 0.99738 0.99738 0.99738 0.99738 0.99738 0.99738 0.99738 0.99809 0.99809 0.99809 0.99809 0.99809 0.99809 0.99809 0.99809 0.99809 0.99809 0.99809 0.99809 0.99809 0.99809 0.99879 0.99879 0.99879 0.99879 0.99879 0.99879 0.99879 0.99879 0.99934 0.99934 0.99934 0.99934 0.99934 0.99934 0.99934 0.99934 0.99934 0.99934 0.99934 0.99934 0.99934 0.99934 0.99934 0.99934 0.99934 0.99934 0.99934 0.99934 0.99934
61 "ne" "(40,64]" "m" "(30,40]" "(30,60]" 17 3.41367787364667 4.56047863097638 0.47214 0.771061093247588 0 0.00115 0.00816 0.01003 0.01336 0.01355 0.01886 0.0228 0.03511 0.04698 0.05916 0.06339 0.07553 0.08101 0.10387 0.1044 0.12357 0.12628 0.15204 0.15354 0.18225 0.18471 0.20184 0.20963 0.28861 0.28957 0.33979 0.36222 0.39168 0.39467 0.43452 0.43463 0.45011 0.45154 0.47214 0.4977 0.51228 0.52175 0.53549 0.53867 0.56353 0.56417 0.58729 0.58765 0.59585 0.59664 0.60656 0.6067 0.62671 0.62682 0.62765 0.62776 0.69141 0.72039 0.72127 0.72419 0.72644 0.72718 0.72728 0.72816 0.7412 0.7412 0.76938 0.77664 0.77858 0.77858 0.79098 0.79098 0.79696 0.79696 0.79842 0.79842 0.805 0.80572 0.81043 0.81777 0.8184 0.81896 0.82232 0.82272 0.85535 0.85558 0.86702 0.8696 0.86999 0.86999 0.87712 0.87712 0.9125 0.91263 0.93214 0.93275 0.93275 0.93344 0.93354 0.93354 0.93401 0.93487 0.93712 0.93895 0.957369999999999 0.957369999999999 0.960109999999999 0.96024 0.96024 0.96024 0.96024 0.96024 0.96036 0.96036 0.96326 0.96387 0.96922 0.96922 0.96922 0.96924 0.96924 0.96924 0.96924 0.96924 0.96924 0.96924 0.96924 0.96924 0.97038 0.97038 0.986249999999999 0.986249999999999 0.991189999999999 0.991189999999999 0.991189999999999 0.991189999999999 0.991189999999999 0.99242 0.99242 0.99242 0.992819999999999 0.992819999999999 0.993449999999999 0.993449999999999 0.993449999999999 0.993449999999999 0.993449999999999 0.993449999999999 0.993619999999999 0.993619999999999 0.993619999999999 0.993619999999999 0.993619999999999 0.993619999999999 0.993619999999999 0.993619999999999 0.993619999999999 0.993619999999999 0.993619999999999 0.993619999999999 0.993619999999999 0.993619999999999 0.99444 0.99444 0.99444 0.99444 0.99444 0.99444 0.99444 0.99444 0.99444 0.99444 0.99444 0.99444 0.99444 0.99444 0.995129999999999 0.995129999999999 0.995129999999999 0.995129999999999 0.995129999999999 0.995129999999999 0.995129999999999 0.995129999999999 0.99934 0.99934 0.99934 0.99934 0.99934 0.99934 0.99934 0.99934 0.99934 0.99934 0.99934 0.99934 0.99934 0.99934 0.99934 0.99934 0.99934 0.99934 0.99934 0.99934 0.99934
62 "ne" "(64,80]" "f" "(30,40]" "(60,90]" 37 17.6643221357107 20.0642042472679 0.92862 0.95048231511254 0 0.00864000000000001 0.03651 0.04768 0.06909 0.07519 0.10574 0.11272 0.14246 0.15515 0.18919 0.19957 0.23581 0.2462 0.29874 0.30411 0.35205 0.35792 0.39116 0.40088 0.43623 0.44616 0.4869 0.5034 0.54823 0.55618 0.59392 0.60158 0.62077 0.63119 0.66422 0.66813 0.68787 0.69196 0.71273 0.72032 0.73285 0.74094 0.75707 0.76345 0.78122 0.78534 0.80253 0.80487 0.81394 0.81648 0.82501 0.8266 0.83567 0.83698 0.83993 0.84204 0.86035 0.86345 0.86682 0.86953 0.87551 0.87785 0.87988 0.88368 0.889500000000001 0.8903 0.89968 0.90309 0.904260000000001 0.904260000000001 0.908540000000001 0.908540000000001 0.91089 0.91089 0.914530000000001 0.914760000000001 0.920550000000001 0.92211 0.92862 0.93009 0.93112 0.93404 0.938979999999999 0.94045 0.94556 0.94682 0.95051 0.95269 0.95378 0.95378 0.95813 0.95813 0.96017 0.96059 0.96285 0.96484 0.96484 0.96588 0.96649 0.96649 0.96785 0.97009 0.97172 0.97342 0.97769 0.97769 0.97942 0.9798 0.9798 0.9798 0.9798 0.9798 0.98041 0.98041 0.98262 0.98377 0.98606 0.98606 0.98606 0.98614 0.98614 0.98614 0.98614 0.98614 0.98614 0.98614 0.98614 0.98614 0.98682 0.98682 0.988469999999999 0.988469999999999 0.992059999999999 0.992059999999999 0.992059999999999 0.992059999999999 0.992059999999999 0.993379999999999 0.993379999999999 0.993379999999999 0.993979999999999 0.993979999999999 0.99486 0.99486 0.99486 0.99486 0.99486 0.99486 0.995189999999999 0.995189999999999 0.995189999999999 0.995189999999999 0.995189999999999 0.995189999999999 0.995189999999999 0.995189999999999 0.995189999999999 0.995189999999999 0.995189999999999 0.995189999999999 0.995189999999999 0.995189999999999 0.996309999999999 0.996309999999999 0.996309999999999 0.996309999999999 0.996309999999999 0.996309999999999 0.996309999999999 0.996309999999999 0.996309999999999 0.996309999999999 0.996309999999999 0.996309999999999 0.996309999999999 0.996309999999999 0.99752 0.99752 0.99752 0.99752 0.99752 0.99752 0.99752 0.99752 0.99934 0.99934 0.99934 0.99934 0.99934 0.99934 0.99934 0.99934 0.99934 0.99934 0.99934 0.99934 0.99934 0.99934 0.99934 0.99934 0.99934 0.99934 0.99934 0.99934 0.99934
63 "ne" "(64,80]" "m" "(30,40]" "(30,60]" 10 6.81532866199133 2.12248934908999 0.1278 0.544051446945338 0 0.00043 0.00408 0.00511 0.00709 0.00726 0.00946 0.01303 0.02079 0.02636 0.03331 0.03726 0.0472 0.04937 0.06468 0.06516 0.07967 0.08193 0.10456 0.10548 0.1278 0.12859 0.14438 0.15241 0.22599 0.22636 0.27052 0.2964 0.33353 0.33615 0.36764 0.36765 0.38192 0.38302 0.39898 0.43087 0.44463 0.45284 0.46406 0.46692 0.48777 0.48837 0.5227 0.52286 0.5303 0.53087 0.54484 0.54489 0.57873 0.57873 0.57952 0.57962 0.65219 0.70752 0.70823 0.71143 0.71284 0.71343 0.71352 0.71443 0.7289 0.7289 0.75266 0.76153 0.76323 0.76323 0.77355 0.77355 0.78442 0.78442 0.7863 0.7863 0.79089 0.79158 0.79557 0.79984 0.80016 0.80116 0.80511 0.80534 0.84087 0.84108 0.85373 0.85592 0.85625 0.85625 0.8619 0.8619 0.91195 0.91201 0.93395 0.93449 0.93449 0.93509 0.93517 0.93517 0.93556 0.93627 0.93885 0.94101 0.95959 0.95959 0.96215 0.96224 0.96224 0.96224 0.96224 0.96224 0.96263 0.96263 0.96551 0.9661 0.97149 0.97149 0.97149 0.97149 0.97149 0.97149 0.97149 0.97149 0.97149 0.97149 0.97149 0.97149 0.97264 0.97264 0.9862 0.9862 0.991189999999999 0.991189999999999 0.991189999999999 0.991189999999999 0.991189999999999 0.99242 0.99242 0.99242 0.992819999999999 0.992819999999999 0.993449999999999 0.993449999999999 0.993449999999999 0.993449999999999 0.993449999999999 0.993449999999999 0.993619999999999 0.993619999999999 0.993619999999999 0.993619999999999 0.993619999999999 0.993619999999999 0.993619999999999 0.993619999999999 0.993619999999999 0.993619999999999 0.993619999999999 0.993619999999999 0.993619999999999 0.993619999999999 0.99444 0.99444 0.99444 0.99444 0.99444 0.99444 0.99444 0.99444 0.99444 0.99444 0.99444 0.99444 0.99444 0.99444 0.995129999999999 0.995129999999999 0.995129999999999 0.995129999999999 0.995129999999999 0.995129999999999 0.995129999999999 0.995129999999999 0.99934 0.99934 0.99934 0.99934 0.99934 0.99934 0.99934 0.99934 0.99934 0.99934 0.99934 0.99934 0.99934 0.99934 0.99934 0.99934 0.99934 0.99934 0.99934 0.99934 0.99934
64 "ne" "(64,80]" "f" "(30,40]" "(30,60]" 13 2.5780908168 2.78062868456695 0.66796 0.67459807073955 0 0.01468 0.0501 0.06162 0.09496 0.10527 0.14807 0.16133 0.19586 0.20774 0.24998 0.26059 0.29438 0.30334 0.36402 0.37302 0.42774 0.43448 0.4688 0.48339 0.52474 0.53732 0.57783 0.59064 0.63268 0.64177 0.66796 0.67678 0.69351 0.70293 0.72349 0.73396 0.75282 0.75706 0.77126 0.77714 0.78445 0.79124 0.80579 0.81017 0.82634 0.82995 0.8459 0.84847 0.857239999999999 0.86003 0.87006 0.87328 0.88259 0.88475 0.88855 0.89222 0.89878 0.90074 0.90459 0.90492 0.91071 0.9141 0.917150000000001 0.92044 0.92414 0.92531 0.92824 0.93014 0.93072 0.93072 0.93344 0.93344 0.93588 0.93588 0.93946 0.94048 0.94502 0.94565 0.95037 0.9506 0.95211 0.954019999999999 0.95755 0.95871 0.96266 0.96344 0.96588 0.96759 0.96824 0.96824 0.96953 0.96953 0.970799999999999 0.971939999999999 0.972319999999999 0.97415 0.97415 0.97502 0.97591 0.97591 0.97742 0.97937 0.97982 0.98025 0.984579999999999 0.984579999999999 0.98591 0.98673 0.98673 0.98673 0.98673 0.98673 0.98774 0.98774 0.98872 0.98925 0.99012 0.99012 0.99012 0.99058 0.99058 0.99058 0.99058 0.99058 0.99058 0.99058 0.99058 0.99058 0.9912 0.9912 0.99215 0.99215 0.99389 0.99389 0.99389 0.99389 0.99389 0.99467 0.99467 0.99467 0.99568 0.99568 0.996529999999999 0.996529999999999 0.996529999999999 0.996529999999999 0.996529999999999 0.996529999999999 0.99736 0.99736 0.99736 0.99736 0.99736 0.99736 0.99736 0.99736 0.99736 0.99736 0.99736 0.99736 0.99736 0.99736 0.99827 0.99827 0.99827 0.99827 0.99827 0.99827 0.99827 0.99827 0.99827 0.99827 0.99827 0.99827 0.99827 0.99827 0.99903 0.99903 0.99903 0.99903 0.99903 0.99903 0.99903 0.99903 0.99934 0.99934 0.99934 0.99934 0.99934 0.99934 0.99934 0.99934 0.99934 0.99934 0.99934 0.99934 0.99934 0.99934 0.99934 0.99934 0.99934 0.99934 0.99934 0.99934 0.99934
65 "ne" "(64,80]" "m" "(30,40]" "(60,90]" 8 2.4751209048 2.14371121404176 0.38824 0.455305466237942 0 0.01065 0.04085 0.05278 0.08051 0.08688 0.12357 0.13352 0.16655 0.18195 0.2192 0.23065 0.26876 0.27793 0.33168 0.33911 0.38824 0.39439 0.42436 0.43677 0.47367 0.48655 0.52574 0.5409 0.5815 0.59008 0.62237 0.63276 0.65229 0.66074 0.68509 0.69197 0.71273 0.71604 0.73243 0.7406 0.75132 0.75825 0.77689 0.78327 0.80037 0.80412 0.82117 0.82329 0.83256 0.83537 0.84484 0.84703 0.85639 0.85854 0.8615 0.86369 0.87728 0.88041 0.88449 0.887 0.89291 0.89558 0.89755 0.90038 0.90459 0.90542 0.91273 0.91655 0.9181 0.9181 0.9218 0.9218 0.9249 0.9249 0.929080000000001 0.92965 0.93455 0.93547 0.94158 0.94246 0.94364 0.94542 0.94975 0.95117 0.95411 0.95591 0.95957 0.96069 0.96194 0.96194 0.96403 0.96403 0.96602 0.96642 0.967529999999999 0.96934 0.96934 0.97028 0.97101 0.97101 0.97278 0.974709999999999 0.97563 0.97671 0.98092 0.98092 0.98233 0.98293 0.98293 0.98293 0.98293 0.98293 0.98376 0.98376 0.98529 0.98615 0.9878 0.9878 0.9878 0.98808 0.98808 0.98808 0.98808 0.98808 0.98808 0.98808 0.98808 0.98808 0.98865 0.98865 0.99021 0.99021 0.992949999999999 0.992949999999999 0.992949999999999 0.992949999999999 0.992949999999999 0.99407 0.99407 0.99407 0.994799999999999 0.994799999999999 0.995659999999999 0.995659999999999 0.995659999999999 0.995659999999999 0.995659999999999 0.995659999999999 0.99624 0.99624 0.99624 0.99624 0.99624 0.99624 0.99624 0.99624 0.99624 0.99624 0.99624 0.99624 0.99624 0.99624 0.9972 0.9972 0.9972 0.9972 0.9972 0.9972 0.9972 0.9972 0.9972 0.9972 0.9972 0.9972 0.9972 0.9972 0.99808 0.99808 0.99808 0.99808 0.99808 0.99808 0.99808 0.99808 0.99934 0.99934 0.99934 0.99934 0.99934 0.99934 0.99934 0.99934 0.99934 0.99934 0.99934 0.99934 0.99934 0.99934 0.99934 0.99934 0.99934 0.99934 0.99934 0.99934 0.99934
66 "ne" "(64,80]" "m" "(30,40]" "(60,90]" 28 8.54737427990833 12.3141377949635 0.826579999999999 0.909967845659164 0 0.00437 0.02311 0.03019 0.04338 0.04664 0.06508 0.07189 0.09658 0.11145 0.13825 0.14833 0.18154 0.19047 0.23509 0.2379 0.27302 0.28027 0.30918 0.31388 0.34948 0.35555 0.38842 0.40192 0.45997 0.46565 0.50695 0.51745 0.53994 0.54857 0.58238 0.58385 0.60651 0.61087 0.63217 0.64146 0.65864 0.66792 0.68933 0.69524 0.71526 0.71861 0.7351 0.73655 0.74532 0.74685 0.75508 0.75583 0.76963 0.77014 0.77166 0.77239 0.80466 0.81362 0.81582 0.82106 0.826579999999999 0.828079999999999 0.82876 0.83045 0.83741 0.8376 0.85274 0.85761 0.85852 0.85852 0.86398 0.86398 0.8695 0.8695 0.873800000000001 0.87387 0.88016 0.88138 0.88912 0.89067 0.891780000000001 0.89373 0.89934 0.90028 0.92137 0.92202 0.92897 0.93197 0.93368 0.93368 0.94243 0.94243 0.94824 0.94834 0.95331 0.95458 0.95458 0.95558 0.9558 0.9558 0.95669 0.9586 0.96128 0.96416 0.970909999999999 0.970909999999999 0.97305 0.97329 0.97329 0.97329 0.97329 0.97329 0.97358 0.97358 0.97766 0.97873 0.98206 0.98206 0.98206 0.98209 0.98209 0.98209 0.98209 0.98209 0.98209 0.98209 0.98209 0.98209 0.983279999999999 0.983279999999999 0.987139999999999 0.987139999999999 0.991519999999999 0.991519999999999 0.991519999999999 0.991519999999999 0.991519999999999 0.992849999999999 0.992849999999999 0.992849999999999 0.99333 0.99333 0.99403 0.99403 0.99403 0.99403 0.99403 0.99403 0.99421 0.99421 0.99421 0.99421 0.99421 0.99421 0.99421 0.99421 0.99421 0.99421 0.99421 0.99421 0.99421 0.99421 0.99514 0.99514 0.99514 0.99514 0.99514 0.99514 0.99514 0.99514 0.99514 0.99514 0.99514 0.99514 0.99514 0.99514 0.996079999999999 0.996079999999999 0.996079999999999 0.996079999999999 0.996079999999999 0.996079999999999 0.996079999999999 0.996079999999999 0.99934 0.99934 0.99934 0.99934 0.99934 0.99934 0.99934 0.99934 0.99934 0.99934 0.99934 0.99934 0.99934 0.99934 0.99934 0.99934 0.99934 0.99934 0.99934 0.99934 0.99934
67 "ne" "(40,64]" "m" "(30,40]" "(30,60]" 4 12.3797051839092 3.46790414008678 0.02155 0.230868167202572 0 0.00049 0.00315 0.00416 0.00536 0.00538 0.00915 0.01198 0.02155 0.03018 0.03625 0.04075 0.05025 0.05337 0.07372 0.07379 0.08618 0.0871 0.10875 0.10976 0.12877 0.12961 0.14353 0.1528 0.21547 0.21561 0.26018 0.28877 0.32316 0.32648 0.35941 0.35941 0.37365 0.3745 0.38921 0.42081 0.43748 0.44532 0.45769 0.45991 0.47672 0.4774 0.50697 0.50726 0.51404 0.51443 0.52356 0.52356 0.55791 0.55791 0.55855 0.55858 0.62574 0.67356 0.67417 0.67749 0.67913 0.67943 0.67952 0.68018 0.70054 0.70054 0.73352 0.74229 0.74298 0.74298 0.75515 0.75515 0.76136 0.76136 0.76258 0.76258 0.76744 0.7681 0.77218 0.77797 0.77849 0.77955 0.78194 0.78226 0.82814 0.82835 0.8411 0.84339 0.84354 0.84354 0.85437 0.85437 0.91127 0.91139 0.93152 0.9321 0.9321 0.93265 0.93273 0.93273 0.9331 0.93378 0.93616 0.93789 0.95661 0.95661 0.95924 0.95932 0.95932 0.95932 0.95932 0.95932 0.95946 0.95946 0.96213 0.96266 0.96832 0.96832 0.96832 0.96832 0.96832 0.96832 0.96832 0.96832 0.96832 0.96832 0.96832 0.96832 0.96932 0.96932 0.9862 0.9862 0.991189999999999 0.991189999999999 0.991189999999999 0.991189999999999 0.991189999999999 0.99242 0.99242 0.99242 0.992819999999999 0.992819999999999 0.993449999999999 0.993449999999999 0.993449999999999 0.993449999999999 0.993449999999999 0.993449999999999 0.993619999999999 0.993619999999999 0.993619999999999 0.993619999999999 0.993619999999999 0.993619999999999 0.993619999999999 0.993619999999999 0.993619999999999 0.993619999999999 0.993619999999999 0.993619999999999 0.993619999999999 0.993619999999999 0.99444 0.99444 0.99444 0.99444 0.99444 0.99444 0.99444 0.99444 0.99444 0.99444 0.99444 0.99444 0.99444 0.99444 0.995129999999999 0.995129999999999 0.995129999999999 0.995129999999999 0.995129999999999 0.995129999999999 0.995129999999999 0.995129999999999 0.99934 0.99934 0.99934 0.99934 0.99934 0.99934 0.99934 0.99934 0.99934 0.99934 0.99934 0.99934 0.99934 0.99934 0.99934 0.99934 0.99934 0.99934 0.99934 0.99934 0.99934
68 "ne" "(80,120]" "m" "(30,40]" "(60,90]" 18 5.23508406486417 5.11535751629257 0.79737 0.784565916398714 0 0.01754 0.05733 0.06733 0.11077 0.12289 0.16443 0.18073 0.21749 0.22861 0.27115 0.28591 0.32422 0.33488 0.39684 0.40783 0.46278 0.46907 0.50789 0.52234 0.56085 0.57613 0.60946 0.62045 0.66283 0.66918 0.69035 0.69674 0.71186 0.71823 0.73883 0.74612 0.76533 0.76825 0.78476 0.78886 0.79737 0.80369 0.81987 0.82417 0.83641 0.8393 0.85456 0.85706 0.8665 0.86837 0.87802 0.88093 0.8924 0.89443 0.90143 0.90388 0.90962 0.91096 0.91562 0.91594 0.9216 0.92325 0.92648 0.92918 0.932160000000001 0.93289 0.93537 0.93726 0.9383 0.9383 0.94068 0.94068 0.94349 0.94349 0.94719 0.9482 0.95287 0.95317 0.95627 0.9567 0.95795 0.95908 0.96341 0.96506 0.96844 0.96902 0.97149 0.972789999999999 0.97321 0.97321 0.97501 0.97501 0.97629 0.97711 0.977319999999999 0.978429999999999 0.978429999999999 0.978809999999999 0.97951 0.97951 0.98158 0.98276 0.98318 0.98349 0.98621 0.98621 0.98732 0.9881 0.9881 0.9881 0.9881 0.9881 0.98909 0.98909 0.98962 0.98999 0.99083 0.99083 0.99083 0.99171 0.99171 0.99171 0.99171 0.99171 0.99171 0.99171 0.99171 0.99171 0.99198 0.99198 0.99267 0.99267 0.99427 0.99427 0.99427 0.99427 0.99427 0.99492 0.99492 0.99492 0.99596 0.99596 0.996679999999999 0.996679999999999 0.996679999999999 0.996679999999999 0.996679999999999 0.996679999999999 0.99764 0.99764 0.99764 0.99764 0.99764 0.99764 0.99764 0.99764 0.99764 0.99764 0.99764 0.99764 0.99764 0.99764 0.99824 0.99824 0.99824 0.99824 0.99824 0.99824 0.99824 0.99824 0.99824 0.99824 0.99824 0.99824 0.99824 0.99824 0.99889 0.99889 0.99889 0.99889 0.99889 0.99889 0.99889 0.99889 0.99937 0.99937 0.99937 0.99937 0.99937 0.99937 0.99937 0.99937 0.99937 0.99937 0.99937 0.99937 0.99937 0.99937 0.99937 0.99937 0.99937 0.99937 0.99937 0.99937 0.99937
69 "ne" "(64,80]" "m" "(30,40]" "(30,60]" 10 3.51145488219767 2.12248934908999 0.32401 0.544051446945338 0 0.00333 0.02069 0.02581 0.03576 0.03764 0.05498 0.06017 0.08373 0.09925 0.12348 0.13135 0.1619 0.17208 0.21404 0.21591 0.2469 0.25344 0.2818 0.28562 0.32401 0.32975 0.36049 0.37475 0.42635 0.43085 0.47619 0.48678 0.5094 0.51756 0.5534 0.55455 0.57328 0.5782 0.59918 0.60928 0.62288 0.63172 0.65554 0.6614 0.68044 0.68294 0.70762 0.70867 0.71599 0.717 0.72604 0.72677 0.73841 0.73871 0.74041 0.74095 0.77655 0.79278 0.7948 0.79902 0.80327 0.80446 0.80491 0.80668 0.81443 0.81447 0.83716 0.84328 0.84513 0.84513 0.85124 0.85124 0.85586 0.85586 0.85882 0.85887 0.86568 0.86725 0.875470000000001 0.880290000000001 0.88097 0.88238 0.88707 0.88788 0.90769 0.90834 0.91526 0.91829 0.91952 0.91952 0.93006 0.93006 0.93904 0.93915 0.94992 0.9509 0.9509 0.95193 0.95216 0.95216 0.95297 0.9549 0.95799 0.96067 0.970249999999999 0.970249999999999 0.97294 0.97311 0.97311 0.97311 0.97311 0.97311 0.97333 0.97333 0.9767 0.977649999999999 0.981379999999999 0.981379999999999 0.981379999999999 0.9814 0.9814 0.9814 0.9814 0.9814 0.9814 0.9814 0.9814 0.9814 0.982909999999999 0.982909999999999 0.986819999999999 0.986819999999999 0.991429999999999 0.991429999999999 0.991429999999999 0.991429999999999 0.991429999999999 0.992739999999999 0.992739999999999 0.992739999999999 0.993159999999999 0.993159999999999 0.993819999999999 0.993819999999999 0.993819999999999 0.993819999999999 0.993819999999999 0.993819999999999 0.993989999999999 0.993989999999999 0.993989999999999 0.993989999999999 0.993989999999999 0.993989999999999 0.993989999999999 0.993989999999999 0.993989999999999 0.993989999999999 0.993989999999999 0.993989999999999 0.993989999999999 0.993989999999999 0.994869999999999 0.994869999999999 0.994869999999999 0.994869999999999 0.994869999999999 0.994869999999999 0.994869999999999 0.994869999999999 0.994869999999999 0.994869999999999 0.994869999999999 0.994869999999999 0.994869999999999 0.994869999999999 0.995689999999999 0.995689999999999 0.995689999999999 0.995689999999999 0.995689999999999 0.995689999999999 0.995689999999999 0.995689999999999 0.99934 0.99934 0.99934 0.99934 0.99934 0.99934 0.99934 0.99934 0.99934 0.99934 0.99934 0.99934 0.99934 0.99934 0.99934 0.99934 0.99934 0.99934 0.99934 0.99934 0.99934
70 "ne" "(64,80]" "m" "(30,40]" "(30,60]" 21 5.3328953810125 6.9994947081468 0.78584 0.843729903536978 0 0.00635 0.03069 0.04021 0.05775 0.0626 0.09073 0.09799 0.12669 0.14035 0.17319 0.18388 0.22076 0.23126 0.28204 0.28659 0.33331 0.33946 0.37164 0.37842 0.41471 0.42515 0.46316 0.47692 0.51582 0.52417 0.56321 0.5713 0.59049 0.60029 0.6342 0.63592 0.66042 0.66652 0.68432 0.69369 0.70869 0.71609 0.73698 0.74526 0.76431 0.76836 0.78584 0.78742 0.79688 0.79897 0.80822 0.809639999999999 0.81699 0.8179 0.82021 0.82157 0.84185 0.84326 0.84597 0.85061 0.85804 0.85997 0.86159 0.86389 0.87214 0.87242 0.88337 0.88739 0.88874 0.88874 0.8933 0.8933 0.89588 0.89588 0.90039 0.90039 0.9065 0.90814 0.91768 0.91952 0.92088 0.92279 0.92868 0.93003 0.93553 0.93628 0.94092 0.94355 0.94508 0.94508 0.95254 0.95254 0.95502 0.95528 0.95785 0.95963 0.95963 0.96106 0.9613 0.9613 0.96223 0.964619999999999 0.96731 0.96981 0.97465 0.97465 0.976139999999999 0.97636 0.97636 0.97636 0.97636 0.97636 0.97668 0.97668 0.97966 0.980959999999999 0.98395 0.98395 0.98395 0.98397 0.98397 0.98397 0.98397 0.98397 0.98397 0.98397 0.98397 0.98397 0.985329999999999 0.985329999999999 0.987519999999999 0.987519999999999 0.991619999999999 0.991619999999999 0.991619999999999 0.991619999999999 0.991619999999999 0.99296 0.99296 0.99296 0.993479999999999 0.993479999999999 0.99425 0.99425 0.99425 0.99425 0.99425 0.99425 0.994479999999999 0.994479999999999 0.994479999999999 0.994479999999999 0.994479999999999 0.994479999999999 0.994479999999999 0.994479999999999 0.994479999999999 0.994479999999999 0.994479999999999 0.994479999999999 0.994479999999999 0.994479999999999 0.99547 0.99547 0.99547 0.99547 0.99547 0.99547 0.99547 0.99547 0.99547 0.99547 0.99547 0.99547 0.99547 0.99547 0.996479999999999 0.996479999999999 0.996479999999999 0.996479999999999 0.996479999999999 0.996479999999999 0.996479999999999 0.996479999999999 0.99934 0.99934 0.99934 0.99934 0.99934 0.99934 0.99934 0.99934 0.99934 0.99934 0.99934 0.99934 0.99934 0.99934 0.99934 0.99934 0.99934 0.99934 0.99934 0.99934 0.99934
71 "ne" "(40,64]" "m" "(20,30]" "[0,30]" 7 1.62996470653417 2.303168877493 0.55486 0.396784565916399 0 0.05207 0.13162 0.14306 0.21544 0.23508 0.29187 0.31055 0.37175 0.3836 0.42576 0.44728 0.50193 0.50892 0.55486 0.5635 0.61706 0.63961 0.66817 0.68023 0.70609 0.71297 0.73943 0.74709 0.77167 0.77542 0.8004 0.801 0.81239 0.81659 0.83489 0.8382 0.86353 0.86435 0.87474 0.87485 0.87677 0.87821 0.89628 0.90062 0.90377 0.90383 0.91364 0.91843 0.925970000000001 0.926 0.93056 0.93191 0.94333 0.94814 0.95407 0.95419 0.95635 0.95674 0.95953 0.95953 0.96145 0.9616 0.96362 0.96461 0.96715 0.96736 0.96739 0.96862 0.96941 0.96941 0.96949 0.96949 0.97413 0.97413 0.97744 0.97801 0.97887 0.97887 0.98092 0.98092 0.98115 0.98117 0.98384 0.98504 0.98543 0.98547 0.98555 0.98569 0.98569 0.98569 0.989729999999999 0.989729999999999 0.990059999999999 0.990259999999999 0.990259999999999 0.990389999999999 0.990389999999999 0.990409999999999 0.990629999999999 0.990629999999999 0.99249 0.99252 0.99252 0.99252 0.99339 0.99339 0.99403 0.99437 0.99437 0.99437 0.99437 0.99437 0.99486 0.99486 0.99488 0.99491 0.99503 0.99503 0.99503 0.99722 0.99722 0.99722 0.99722 0.99722 0.99722 0.99722 0.99722 0.99722 0.99727 0.99727 0.99735 0.99735 0.99761 0.99761 0.99761 0.99761 0.99761 0.99774 0.99774 0.99774 0.99815 0.99815 0.99834 0.99834 0.99834 0.99834 0.99834 0.99834 0.99935 0.99935 0.99935 0.99935 0.99935 0.99935 0.99935 0.99935 0.99935 0.99935 0.99935 0.99935 0.99935 0.99935 0.99944 0.99944 0.99944 0.99944 0.99944 0.99944 0.99944 0.99944 0.99944 0.99944 0.99944 0.99944 0.99944 0.99944 0.9996 0.9996 0.9996 0.9996 0.9996 0.9996 0.9996 0.9996 0.99972 0.99972 0.99972 0.99972 0.99972 0.99972 0.99972 0.99972 0.99972 0.99972 0.99972 0.99972 0.99972 0.99972 0.99972 0.99972 0.99972 0.99972 0.99972 0.99972 0.99972
72 "ne" "(40,64]" "f" "(20,30]" "[0,30]" 2 2.745571959511 4.76967262883276 0.21604 0.127974276527331 0 0.05058 0.12944 0.1444 0.21604 0.23344 0.28865 0.30959 0.36851 0.38139 0.42296 0.44124 0.50269 0.50983 0.556630000000001 0.56643 0.62145 0.64437 0.67228 0.68277 0.7062 0.71211 0.73893 0.74687 0.77367 0.77622 0.79811 0.79888 0.81054 0.81421 0.83417 0.83722 0.86305 0.86393 0.87386 0.87401 0.8757 0.87731 0.89499 0.89943 0.9029 0.90303 0.91368 0.91798 0.924980000000001 0.925010000000001 0.92982 0.9309 0.94049 0.94508 0.95189 0.95208 0.9545 0.95517 0.95819 0.95819 0.96023 0.96039 0.96281 0.96388 0.96657 0.96675 0.96683 0.96832 0.96914 0.96914 0.9692 0.9692 0.97343 0.97343 0.976719999999999 0.97711 0.978069999999999 0.978069999999999 0.980109999999999 0.980109999999999 0.98026 0.9803 0.98296 0.98424 0.98472 0.98476 0.98487 0.985009999999999 0.985009999999999 0.985009999999999 0.989819999999999 0.989819999999999 0.99017 0.99035 0.99035 0.990449999999999 0.990449999999999 0.990469999999999 0.990689999999999 0.990689999999999 0.99238 0.99241 0.99241 0.99241 0.99329 0.99329 0.99395 0.99427 0.99427 0.99427 0.99427 0.99427 0.99478 0.99478 0.9948 0.99483 0.99495 0.99495 0.99495 0.99701 0.99701 0.99701 0.99701 0.99701 0.99701 0.99701 0.99701 0.99701 0.99706 0.99706 0.99714 0.99714 0.99745 0.99745 0.99745 0.99745 0.99745 0.99757 0.99757 0.99757 0.99801 0.99801 0.99821 0.99821 0.99821 0.99821 0.99821 0.99821 0.9993 0.9993 0.9993 0.9993 0.9993 0.9993 0.9993 0.9993 0.9993 0.9993 0.9993 0.9993 0.9993 0.9993 0.99938 0.99938 0.99938 0.99938 0.99938 0.99938 0.99938 0.99938 0.99938 0.99938 0.99938 0.99938 0.99938 0.99938 0.99959 0.99959 0.99959 0.99959 0.99959 0.99959 0.99959 0.99959 0.99971 0.99971 0.99971 0.99971 0.99971 0.99971 0.99971 0.99971 0.99971 0.99971 0.99971 0.99971 0.99971 0.99971 0.99971 0.99971 0.99971 0.99971 0.99971 0.99971 0.99971
73 "ne" "(64,80]" "m" "(30,40]" "(30,60]" 19 3.47772598827117 5.70480874887563 0.47262 0.807073954983923 0 0.00055 0.0053 0.00653 0.00898 0.00928 0.01312 0.01668 0.02582 0.03134 0.03889 0.04257 0.05373 0.05703 0.07506 0.07558 0.08832 0.09063 0.11473 0.11559 0.1395 0.1405 0.1571 0.16605 0.24183 0.24267 0.29058 0.31235 0.34471 0.34753 0.3786 0.37861 0.39185 0.39288 0.40847 0.43914 0.45226 0.45991 0.47262 0.47542 0.49401 0.49492 0.53041 0.53049 0.53705 0.53762 0.55211 0.55216 0.58801 0.58801 0.58875 0.58878 0.66053 0.70746 0.70813 0.71145 0.71263 0.71321 0.7133 0.71421 0.7312 0.7312 0.75552 0.76463 0.76635 0.76635 0.77604 0.77604 0.78721 0.78721 0.78901 0.78901 0.79502 0.79571 0.80032 0.80599 0.80635 0.8074 0.81076 0.81098 0.84338 0.84363 0.85666 0.85888 0.85922 0.85922 0.86692 0.86692 0.91527 0.91533 0.93444 0.93498 0.93498 0.9357 0.93578 0.93578 0.93617 0.93688 0.93943 0.9417 0.96001 0.96001 0.962529999999999 0.96262 0.96262 0.96262 0.96262 0.96262 0.96301 0.96301 0.96592 0.96665 0.97195 0.97195 0.97195 0.97195 0.97195 0.97195 0.97195 0.97195 0.97195 0.97195 0.97195 0.97195 0.9731 0.9731 0.9862 0.9862 0.991189999999999 0.991189999999999 0.991189999999999 0.991189999999999 0.991189999999999 0.99242 0.99242 0.99242 0.992819999999999 0.992819999999999 0.993449999999999 0.993449999999999 0.993449999999999 0.993449999999999 0.993449999999999 0.993449999999999 0.993619999999999 0.993619999999999 0.993619999999999 0.993619999999999 0.993619999999999 0.993619999999999 0.993619999999999 0.993619999999999 0.993619999999999 0.993619999999999 0.993619999999999 0.993619999999999 0.993619999999999 0.993619999999999 0.99444 0.99444 0.99444 0.99444 0.99444 0.99444 0.99444 0.99444 0.99444 0.99444 0.99444 0.99444 0.99444 0.99444 0.995129999999999 0.995129999999999 0.995129999999999 0.995129999999999 0.995129999999999 0.995129999999999 0.995129999999999 0.995129999999999 0.99934 0.99934 0.99934 0.99934 0.99934 0.99934 0.99934 0.99934 0.99934 0.99934 0.99934 0.99934 0.99934 0.99934 0.99934 0.99934 0.99934 0.99934 0.99934 0.99934 0.99934
74 "ne" "(40,64]" "m" "(20,30]" "[0,30]" 1 3.8784419821155 5.57591057095495 0.10856 0.0752411575562701 0 0.03859 0.10856 0.11943 0.1845 0.2057 0.26123 0.27987 0.33287 0.34348 0.38724 0.40411 0.45431 0.46298 0.51509 0.52507 0.5828 0.6011 0.63233 0.64595 0.67289 0.68196 0.71 0.71789 0.74651 0.75008 0.77359 0.77518 0.78731 0.79091 0.81123 0.81517 0.83762 0.83879 0.8522 0.85317 0.85651 0.85908 0.87817 0.88122 0.88712 0.8874 0.90049 0.90601 0.91439 0.91456 0.920530000000001 0.92263 0.93393 0.93888 0.94549 0.94591 0.94854 0.94927 0.95345 0.95345 0.95632 0.956809999999999 0.95915 0.96064 0.96295 0.96341 0.96352 0.96489 0.96579 0.96579 0.96602 0.96602 0.97028 0.97028 0.97311 0.97383 0.97514 0.97523 0.97767 0.97767 0.97808 0.9782 0.98039 0.98188 0.98277 0.98285 0.98323 0.98349 0.98357 0.98357 0.987529999999999 0.987529999999999 0.98809 0.98851 0.988539999999999 0.9888 0.9888 0.98886 0.989119999999999 0.989119999999999 0.99094 0.99114 0.99116 0.99116 0.9923 0.9923 0.99316 0.99348 0.99348 0.99348 0.99348 0.99348 0.99402 0.99402 0.99407 0.99415 0.99435 0.99435 0.99435 0.99636 0.99636 0.99636 0.99636 0.99636 0.99636 0.99636 0.99636 0.99636 0.99643 0.99643 0.99651 0.99651 0.997 0.997 0.997 0.997 0.997 0.99716 0.99716 0.99716 0.99773 0.99773 0.99797 0.99797 0.99797 0.99797 0.99797 0.99797 0.99918 0.99918 0.99918 0.99918 0.99918 0.99918 0.99918 0.99918 0.99918 0.99918 0.99918 0.99918 0.99918 0.99918 0.99928 0.99928 0.99928 0.99928 0.99928 0.99928 0.99928 0.99928 0.99928 0.99928 0.99928 0.99928 0.99928 0.99928 0.99948 0.99948 0.99948 0.99948 0.99948 0.99948 0.99948 0.99948 0.99968 0.99968 0.99968 0.99968 0.99968 0.99968 0.99968 0.99968 0.99968 0.99968 0.99968 0.99968 0.99968 0.99968 0.99968 0.99968 0.99968 0.99968 0.99968 0.99968 0.99968
75 "ne" "(40,64]" "m" "(30,40]" "(30,60]" 4 7.675700235618 3.46790414008678 0.07088 0.230868167202572 0 0.00217 0.01403 0.01751 0.02623 0.02741 0.04183 0.04781 0.07088 0.0845 0.10611 0.11351 0.13779 0.14725 0.18578 0.1869 0.21413 0.21871 0.25309 0.25681 0.28522 0.28902 0.314 0.32943 0.38685 0.38993 0.43681 0.45112 0.47715 0.48194 0.52237 0.52284 0.54693 0.55139 0.57137 0.59079 0.60615 0.6165 0.63814 0.64439 0.66684 0.66857 0.68853 0.68938 0.69751 0.69862 0.71006 0.7105 0.72973 0.72985 0.73072 0.73112 0.78189 0.79916 0.80077 0.80673 0.81101 0.81165 0.81198 0.81355 0.82575 0.82576 0.84237 0.84855 0.8501 0.8501 0.85885 0.85885 0.86591 0.86591 0.86874 0.86874 0.87618 0.87738 0.88485 0.89058 0.89136 0.89262 0.8969 0.89758 0.90518 0.90551 0.91424 0.91729 0.91811 0.91811 0.92683 0.92683 0.93546 0.93559 0.94587 0.94664 0.94664 0.9478 0.94799 0.94799 0.948560000000001 0.94992 0.95286 0.95572 0.96737 0.96737 0.969769999999999 0.969919999999999 0.969919999999999 0.969919999999999 0.969919999999999 0.969919999999999 0.970449999999999 0.970449999999999 0.97391 0.97486 0.97975 0.97975 0.97975 0.979769999999999 0.979769999999999 0.979769999999999 0.979769999999999 0.979769999999999 0.979769999999999 0.979769999999999 0.979769999999999 0.979769999999999 0.981009999999999 0.981009999999999 0.986709999999999 0.986709999999999 0.991189999999999 0.991189999999999 0.991189999999999 0.991189999999999 0.991189999999999 0.99244 0.99244 0.99244 0.99284 0.99284 0.993469999999999 0.993469999999999 0.993469999999999 0.993469999999999 0.993469999999999 0.993469999999999 0.99364 0.99364 0.99364 0.99364 0.99364 0.99364 0.99364 0.99364 0.99364 0.99364 0.99364 0.99364 0.99364 0.99364 0.9945 0.9945 0.9945 0.9945 0.9945 0.9945 0.9945 0.9945 0.9945 0.9945 0.9945 0.9945 0.9945 0.9945 0.995209999999999 0.995209999999999 0.995209999999999 0.995209999999999 0.995209999999999 0.995209999999999 0.995209999999999 0.995209999999999 0.99934 0.99934 0.99934 0.99934 0.99934 0.99934 0.99934 0.99934 0.99934 0.99934 0.99934 0.99934 0.99934 0.99934 0.99934 0.99934 0.99934 0.99934 0.99934 0.99934 0.99934
76 "ne" "(40,64]" "m" "(30,40]" "(30,60]" 28 5.97705652294483 12.3141377949635 0.73876 0.909967845659164 0 0.00138 0.009 0.01087 0.01523 0.01549 0.02192 0.02687 0.04196 0.05924 0.07245 0.07734 0.09231 0.09904 0.12762 0.1283 0.14845 0.15109 0.17622 0.17776 0.20527 0.20783 0.22582 0.23776 0.30661 0.30767 0.35648 0.37752 0.40785 0.41116 0.44978 0.44989 0.46894 0.47072 0.49145 0.51657 0.53197 0.54227 0.55768 0.56112 0.58751 0.58815 0.60629 0.60675 0.61498 0.61583 0.62608 0.62629 0.64688 0.64699 0.647820000000001 0.64793 0.70491 0.73198 0.73288 0.73624 0.73876 0.73949 0.73964 0.74044 0.75473 0.75473 0.78067 0.78841 0.79031 0.79031 0.80252 0.80252 0.81054 0.81054 0.81253 0.81253 0.8205 0.82131 0.82661 0.83231 0.83295 0.83367 0.83725 0.83764 0.86995 0.8702 0.88248 0.886060000000001 0.88655 0.88655 0.89431 0.89431 0.9196 0.91973 0.93465 0.93527 0.93527 0.93596 0.93606 0.93606 0.93654 0.93759 0.93995 0.94178 0.95829 0.95829 0.961129999999999 0.96126 0.96126 0.96126 0.96126 0.96126 0.96145 0.96145 0.96456 0.96536 0.97083 0.97083 0.97083 0.97085 0.97085 0.97085 0.97085 0.97085 0.97085 0.97085 0.97085 0.97085 0.97201 0.97201 0.986249999999999 0.986249999999999 0.991189999999999 0.991189999999999 0.991189999999999 0.991189999999999 0.991189999999999 0.99242 0.99242 0.99242 0.992819999999999 0.992819999999999 0.993449999999999 0.993449999999999 0.993449999999999 0.993449999999999 0.993449999999999 0.993449999999999 0.993619999999999 0.993619999999999 0.993619999999999 0.993619999999999 0.993619999999999 0.993619999999999 0.993619999999999 0.993619999999999 0.993619999999999 0.993619999999999 0.993619999999999 0.993619999999999 0.993619999999999 0.993619999999999 0.99444 0.99444 0.99444 0.99444 0.99444 0.99444 0.99444 0.99444 0.99444 0.99444 0.99444 0.99444 0.99444 0.99444 0.995129999999999 0.995129999999999 0.995129999999999 0.995129999999999 0.995129999999999 0.995129999999999 0.995129999999999 0.995129999999999 0.99934 0.99934 0.99934 0.99934 0.99934 0.99934 0.99934 0.99934 0.99934 0.99934 0.99934 0.99934 0.99934 0.99934 0.99934 0.99934 0.99934 0.99934 0.99934 0.99934 0.99934
77 "ne" "(40,64]" "m" "(20,30]" "[0,30]" 2 3.19840924519067 4.76967262883276 0.18144 0.127974276527331 0 0.03606 0.10355 0.11258 0.18144 0.20055 0.25937 0.27989 0.3333 0.34015 0.38469 0.40186 0.45394 0.46361 0.51344 0.52516 0.58067 0.59602 0.62841 0.64219 0.67147 0.68092 0.70713 0.71617 0.74389 0.74755 0.76851 0.76974 0.78366 0.78661 0.80456 0.80998 0.83316 0.83481 0.84662 0.84716 0.85001 0.85308 0.87247 0.87491 0.88106 0.8815 0.8963 0.90004 0.90872 0.90895 0.914960000000001 0.91726 0.92845 0.93207 0.93994 0.94032 0.94393 0.94437 0.94828 0.94828 0.9512 0.95154 0.95456 0.95633 0.95949 0.95985 0.95998 0.96186 0.96306 0.96306 0.96329 0.96329 0.96744 0.96744 0.972119999999999 0.97313 0.974509999999999 0.974509999999999 0.976879999999999 0.976879999999999 0.977269999999999 0.977359999999999 0.97991 0.98182 0.982479999999999 0.98259 0.98276 0.983009999999999 0.983029999999999 0.983029999999999 0.987919999999999 0.987919999999999 0.988429999999999 0.988819999999999 0.988819999999999 0.989019999999999 0.989019999999999 0.989059999999999 0.989359999999999 0.989359999999999 0.99123 0.99134 0.99135 0.99136 0.99258 0.99258 0.99336 0.99375 0.99375 0.99375 0.99375 0.99375 0.99428 0.99428 0.99431 0.99434 0.99446 0.99446 0.99446 0.99625 0.99625 0.99625 0.99625 0.99625 0.99625 0.99625 0.99625 0.99625 0.99632 0.99632 0.99649 0.99649 0.99685 0.99685 0.99685 0.99685 0.99685 0.99701 0.99701 0.99701 0.99762 0.99762 0.997849999999999 0.997849999999999 0.997849999999999 0.997849999999999 0.997849999999999 0.997849999999999 0.99909 0.99909 0.99909 0.99909 0.99909 0.99909 0.99909 0.99909 0.99909 0.99909 0.99909 0.99909 0.99909 0.99909 0.9992 0.9992 0.9992 0.9992 0.9992 0.9992 0.9992 0.9992 0.9992 0.9992 0.9992 0.9992 0.9992 0.9992 0.99944 0.99944 0.99944 0.99944 0.99944 0.99944 0.99944 0.99944 0.9996 0.9996 0.9996 0.9996 0.9996 0.9996 0.9996 0.9996 0.9996 0.9996 0.9996 0.9996 0.9996 0.9996 0.9996 0.9996 0.9996 0.9996 0.9996 0.9996 0.9996
78 "ne" "[0,40]" "f" "(30,40]" "(30,60]" 34 17.2735242419542 17.4096511926055 0.93735 0.936334405144695 0 0.01494 0.05136 0.06215 0.0973300000000001 0.10692 0.14879 0.16241 0.19736 0.20952 0.25525 0.26634 0.30049 0.31035 0.36939 0.37948 0.43433 0.44087 0.47397 0.48648 0.5281 0.54447 0.58167 0.5938 0.63421 0.64188 0.66856 0.67672 0.69215 0.70265 0.7221 0.73155 0.75075 0.75422 0.76916 0.77475 0.78207 0.78828 0.80216 0.80797 0.8243 0.82818 0.8445 0.847169999999999 0.85791 0.86075 0.87022 0.87353 0.88415 0.88608 0.89091 0.89372 0.89978 0.90148 0.90605 0.90649 0.913190000000001 0.91596 0.918830000000001 0.921550000000001 0.925180000000001 0.92633 0.92983 0.93141 0.93239 0.93239 0.93488 0.93488 0.93735 0.93735 0.94101 0.94203 0.94693 0.94738 0.95177 0.95198 0.95344 0.95541 0.9591 0.96026 0.96335 0.964299999999999 0.9667 0.96814 0.968919999999999 0.968919999999999 0.970789999999999 0.970789999999999 0.972239999999999 0.973039999999999 0.973339999999999 0.97497 0.97497 0.97561 0.97659 0.97659 0.97837 0.97994 0.98024 0.9806 0.98433 0.98433 0.98551 0.98658 0.98658 0.98658 0.98658 0.98658 0.98785 0.98785 0.98869 0.98918 0.99002 0.99002 0.99002 0.99044 0.99044 0.99044 0.99044 0.99044 0.99044 0.99044 0.99044 0.99044 0.99113 0.99113 0.99215 0.99215 0.99391 0.99391 0.99391 0.99391 0.99391 0.99463 0.99463 0.99463 0.99569 0.99569 0.99643 0.99643 0.99643 0.99643 0.99643 0.99643 0.99734 0.99734 0.99734 0.99734 0.99734 0.99734 0.99734 0.99734 0.99734 0.99734 0.99734 0.99734 0.99734 0.99734 0.9981 0.9981 0.9981 0.9981 0.9981 0.9981 0.9981 0.9981 0.9981 0.9981 0.9981 0.9981 0.9981 0.9981 0.99886 0.99886 0.99886 0.99886 0.99886 0.99886 0.99886 0.99886 0.99934 0.99934 0.99934 0.99934 0.99934 0.99934 0.99934 0.99934 0.99934 0.99934 0.99934 0.99934 0.99934 0.99934 0.99934 0.99934 0.99934 0.99934 0.99934 0.99934 0.99934
79 "ne" "(40,64]" "f" "(20,30]" "[0,30]" 3 2.9384428511085 4.06521603719289 0.22703 0.179421221864952 0 0.02997 0.08252 0.0912 0.15597 0.17299 0.22703 0.24823 0.29419 0.3014 0.34691 0.36723 0.41517 0.42525 0.48074 0.49267 0.55254 0.56513 0.6016 0.61585 0.64568 0.65698 0.68443 0.69392 0.72471 0.72862 0.74986 0.75221 0.76497 0.76796 0.78683 0.79219 0.81375 0.81631 0.83289 0.83463 0.83867 0.84331 0.86594 0.86794 0.87548 0.87611 0.88973 0.89379 0.902350000000001 0.90257 0.90966 0.9127 0.92464 0.92679 0.93555 0.93613 0.93978 0.94034 0.94451 0.94451 0.94861 0.94937 0.95275 0.95451 0.95684 0.95718 0.95734 0.95948 0.96077 0.96077 0.96112 0.96112 0.96534 0.96534 0.969329999999999 0.97031 0.97195 0.97195 0.974399999999999 0.974429999999999 0.975099999999999 0.975189999999999 0.978569999999999 0.98031 0.98127 0.98138 0.98168 0.982059999999999 0.982059999999999 0.982059999999999 0.986089999999999 0.986089999999999 0.986839999999999 0.987559999999999 0.987559999999999 0.987839999999999 0.987839999999999 0.987879999999999 0.988499999999999 0.988499999999999 0.99035 0.99043 0.99043 0.99044 0.99176 0.99176 0.99271 0.99316 0.99316 0.99316 0.99316 0.99316 0.99373 0.99373 0.99377 0.99382 0.99399 0.99399 0.99399 0.99559 0.99559 0.99559 0.99559 0.99559 0.99559 0.99559 0.99559 0.99559 0.99564 0.99564 0.99576 0.99576 0.99614 0.99614 0.99614 0.99614 0.99614 0.99634 0.99634 0.99634 0.99711 0.99711 0.997489999999999 0.997489999999999 0.997489999999999 0.997489999999999 0.997489999999999 0.997489999999999 0.99878 0.99878 0.99878 0.99878 0.99878 0.99878 0.99878 0.99878 0.99878 0.99878 0.99878 0.99878 0.99878 0.99878 0.99892 0.99892 0.99892 0.99892 0.99892 0.99892 0.99892 0.99892 0.99892 0.99892 0.99892 0.99892 0.99892 0.99892 0.99925 0.99925 0.99925 0.99925 0.99925 0.99925 0.99925 0.99925 0.99945 0.99945 0.99945 0.99945 0.99945 0.99945 0.99945 0.99945 0.99945 0.99945 0.99945 0.99945 0.99945 0.99945 0.99945 0.99945 0.99945 0.99945 0.99945 0.99945 0.99945
80 "ne" "(64,80]" "m" "(30,40]" "(30,60]" 34 9.666886031037 17.4096511926055 0.82024 0.936334405144695 0 0.00164 0.00989 0.01232 0.01698 0.01759 0.02713 0.03442 0.0493 0.06305 0.07807 0.08502 0.1045 0.11044 0.13721 0.13841 0.16278 0.16642 0.19059 0.19257 0.21875 0.22176 0.24548 0.26155 0.33193 0.33367 0.38119 0.39854 0.42153 0.42576 0.46055 0.46076 0.47818 0.48101 0.50071 0.51774 0.53046 0.5408 0.56464 0.56812 0.5945 0.59557 0.62923 0.62965 0.63851 0.63904 0.64852 0.64872 0.66703 0.66708 0.6681 0.66831 0.72645 0.74768 0.74892 0.75441 0.75709 0.75781 0.75792 0.75941 0.76894 0.76894 0.79472 0.80333 0.80464 0.80464 0.81443 0.81443 0.82024 0.82024 0.82239 0.82239 0.8302 0.83131 0.83731 0.84217 0.84306 0.84386 0.84783 0.84826 0.87814 0.87848 0.8879 0.89117 0.89192 0.89192 0.90194 0.90194 0.92701 0.92714 0.94182 0.94261 0.94261 0.94364 0.94375 0.94375 0.94424 0.94529 0.94792 0.95042 0.965309999999999 0.965309999999999 0.967859999999999 0.96801 0.96801 0.96801 0.96801 0.96801 0.96817 0.96817 0.97157 0.97242 0.97749 0.97749 0.97749 0.977509999999999 0.977509999999999 0.977509999999999 0.977509999999999 0.977509999999999 0.977509999999999 0.977509999999999 0.977509999999999 0.977509999999999 0.978679999999999 0.978679999999999 0.986419999999999 0.986419999999999 0.991219999999999 0.991219999999999 0.991219999999999 0.991219999999999 0.991219999999999 0.992449999999999 0.992449999999999 0.992449999999999 0.992849999999999 0.992849999999999 0.993479999999999 0.993479999999999 0.993479999999999 0.993479999999999 0.993479999999999 0.993479999999999 0.993649999999999 0.993649999999999 0.993649999999999 0.993649999999999 0.993649999999999 0.993649999999999 0.993649999999999 0.993649999999999 0.993649999999999 0.993649999999999 0.993649999999999 0.993649999999999 0.993649999999999 0.993649999999999 0.99447 0.99447 0.99447 0.99447 0.99447 0.99447 0.99447 0.99447 0.99447 0.99447 0.99447 0.99447 0.99447 0.99447 0.995189999999999 0.995189999999999 0.995189999999999 0.995189999999999 0.995189999999999 0.995189999999999 0.995189999999999 0.995189999999999 0.99934 0.99934 0.99934 0.99934 0.99934 0.99934 0.99934 0.99934 0.99934 0.99934 0.99934 0.99934 0.99934 0.99934 0.99934 0.99934 0.99934 0.99934 0.99934 0.99934 0.99934
81 "ne" "(80,120]" "m" "(20,30]" "(30,60]" 11 2.37599180934017 2.24960832015109 0.67455 0.590996784565916 0 0.02487 0.07452 0.08282 0.142 0.15813 0.21257 0.23233 0.27558 0.28365 0.33158 0.35094 0.39935 0.40981 0.46725 0.47919 0.53546 0.54527 0.58253 0.59989 0.63079 0.64417 0.67455 0.68303 0.71701 0.72094 0.73804 0.74148 0.75455 0.75833 0.77846 0.78461 0.80412 0.80715 0.82281 0.8247 0.82996 0.8346 0.85738 0.8594 0.86791 0.8687 0.88333 0.88692 0.89548 0.89599 0.90446 0.9082 0.92066 0.92235 0.93073 0.93149 0.93519 0.93605 0.94076 0.94076 0.94446 0.94507 0.94847 0.95078 0.95282 0.95339 0.95361 0.95575 0.95711 0.95711 0.95752 0.95752 0.96174 0.96174 0.96679 0.96785 0.970599999999999 0.970599999999999 0.972879999999999 0.972879999999999 0.973759999999999 0.974069999999999 0.97672 0.97881 0.97979 0.97991 0.98038 0.98093 0.98099 0.98099 0.98437 0.98437 0.985499999999999 0.986169999999999 0.986189999999999 0.986389999999999 0.986389999999999 0.986429999999999 0.987129999999999 0.987129999999999 0.98929 0.98942 0.98947 0.98948 0.9911 0.9911 0.99222 0.99272 0.99272 0.99272 0.99272 0.99272 0.99333 0.99333 0.99342 0.99345 0.99365 0.99365 0.99365 0.99507 0.99507 0.99507 0.99507 0.99507 0.99507 0.99507 0.99507 0.99507 0.99514 0.99514 0.99531 0.99531 0.99579 0.99579 0.99579 0.99579 0.99579 0.99606 0.99606 0.99606 0.9969 0.9969 0.997279999999999 0.997279999999999 0.997279999999999 0.997279999999999 0.997279999999999 0.997279999999999 0.99866 0.99866 0.99866 0.99866 0.99866 0.99866 0.99866 0.99866 0.99866 0.99866 0.99866 0.99866 0.99866 0.99866 0.99889 0.99889 0.99889 0.99889 0.99889 0.99889 0.99889 0.99889 0.99889 0.99889 0.99889 0.99889 0.99889 0.99889 0.99927 0.99927 0.99927 0.99927 0.99927 0.99927 0.99927 0.99927 0.99947 0.99947 0.99947 0.99947 0.99947 0.99947 0.99947 0.99947 0.99947 0.99947 0.99947 0.99947 0.99947 0.99947 0.99947 0.99947 0.99947 0.99947 0.99947 0.99947 0.99947
82 "ne" "(40,64]" "m" "(30,40]" "(30,60]" 9 8.13923680413967 2.08727820225184 0.09714 0.497106109324759 0 0.00038 0.0025 0.0032 0.00421 0.00422 0.00731 0.01003 0.01776 0.02485 0.03034 0.03395 0.04205 0.04425 0.06132 0.06136 0.07265 0.07351 0.09714 0.09794 0.11731 0.11776 0.13269 0.14138 0.21078 0.21092 0.25561 0.2842 0.3194 0.32272 0.34998 0.34998 0.36448 0.365 0.37913 0.41454 0.43112 0.43804 0.45022 0.45204 0.46898 0.46943 0.50249 0.50278 0.50942 0.50981 0.52019 0.52019 0.55425 0.55425 0.5548 0.55483 0.62713 0.67485 0.67546 0.67856 0.6799 0.68016 0.68025 0.68072 0.69973 0.69973 0.73071 0.73974 0.74038 0.74038 0.75256 0.75256 0.75852 0.75852 0.75961 0.75961 0.76494 0.76556 0.76918 0.77491 0.77534 0.77631 0.77866 0.77895 0.82483 0.82498 0.83772 0.84044 0.84059 0.84059 0.8513 0.8513 0.9084 0.90852 0.93087 0.93145 0.93145 0.93194 0.93202 0.93202 0.93239 0.93307 0.93545 0.93711 0.95621 0.95621 0.95879 0.95887 0.95887 0.95887 0.95887 0.95887 0.95901 0.95901 0.96151 0.96202 0.96775 0.96775 0.96775 0.96775 0.96775 0.96775 0.96775 0.96775 0.96775 0.96775 0.96775 0.96775 0.96875 0.96875 0.9862 0.9862 0.991189999999999 0.991189999999999 0.991189999999999 0.991189999999999 0.991189999999999 0.99242 0.99242 0.99242 0.992819999999999 0.992819999999999 0.993449999999999 0.993449999999999 0.993449999999999 0.993449999999999 0.993449999999999 0.993449999999999 0.993619999999999 0.993619999999999 0.993619999999999 0.993619999999999 0.993619999999999 0.993619999999999 0.993619999999999 0.993619999999999 0.993619999999999 0.993619999999999 0.993619999999999 0.993619999999999 0.993619999999999 0.993619999999999 0.99444 0.99444 0.99444 0.99444 0.99444 0.99444 0.99444 0.99444 0.99444 0.99444 0.99444 0.99444 0.99444 0.99444 0.995129999999999 0.995129999999999 0.995129999999999 0.995129999999999 0.995129999999999 0.995129999999999 0.995129999999999 0.995129999999999 0.99934 0.99934 0.99934 0.99934 0.99934 0.99934 0.99934 0.99934 0.99934 0.99934 0.99934 0.99934 0.99934 0.99934 0.99934 0.99934 0.99934 0.99934 0.99934 0.99934 0.99934
83 "ne" "(64,80]" "m" "(30,40]" "(30,60]" 30 10.1390013954382 13.9736104637738 0.85294 0.921543408360129 0 0.00367 0.02108 0.02609 0.03933 0.04123 0.06111 0.06846 0.09753 0.11157 0.13836 0.14895 0.18146 0.1915 0.2383 0.23993 0.27593 0.28118 0.31453 0.31949 0.3558 0.36257 0.39388 0.41252 0.46184 0.46679 0.50984 0.5193 0.54155 0.54881 0.58219 0.58269 0.60732 0.61309 0.63476 0.64961 0.66744 0.67667 0.7001 0.70773 0.72756 0.73056 0.75286 0.75374 0.76049 0.76202 0.77186 0.77296 0.78578 0.786 0.78788 0.78841 0.82383 0.82554 0.82811 0.83413 0.84059 0.8418 0.8424 0.84541 0.85294 0.85313 0.86523 0.87133 0.87309 0.87309 0.87785 0.87785 0.88215 0.88215 0.88619 0.88619 0.89297 0.8944 0.90297 0.90662 0.907710000000001 0.9095 0.91532 0.91618 0.92258 0.92312 0.92935 0.9328 0.93373 0.93373 0.94204 0.94204 0.9492 0.94932 0.95412 0.95503 0.95503 0.95626 0.95649 0.95649 0.95726 0.9593 0.96298 0.96557 0.97077 0.97077 0.972899999999999 0.97308 0.97308 0.97308 0.97308 0.97308 0.973369999999999 0.973369999999999 0.97703 0.978079999999999 0.98235 0.98235 0.98235 0.98237 0.98237 0.98237 0.98237 0.98237 0.98237 0.98237 0.98237 0.98237 0.983739999999999 0.983739999999999 0.986819999999999 0.986819999999999 0.991279999999999 0.991279999999999 0.991279999999999 0.991279999999999 0.991279999999999 0.992599999999999 0.992599999999999 0.992599999999999 0.993039999999999 0.993039999999999 0.993699999999999 0.993699999999999 0.993699999999999 0.993699999999999 0.993699999999999 0.993699999999999 0.993889999999999 0.993889999999999 0.993889999999999 0.993889999999999 0.993889999999999 0.993889999999999 0.993889999999999 0.993889999999999 0.993889999999999 0.993889999999999 0.993889999999999 0.993889999999999 0.993889999999999 0.993889999999999 0.994749999999999 0.994749999999999 0.994749999999999 0.994749999999999 0.994749999999999 0.994749999999999 0.994749999999999 0.994749999999999 0.994749999999999 0.994749999999999 0.994749999999999 0.994749999999999 0.994749999999999 0.994749999999999 0.995549999999999 0.995549999999999 0.995549999999999 0.995549999999999 0.995549999999999 0.995549999999999 0.995549999999999 0.995549999999999 0.99934 0.99934 0.99934 0.99934 0.99934 0.99934 0.99934 0.99934 0.99934 0.99934 0.99934 0.99934 0.99934 0.99934 0.99934 0.99934 0.99934 0.99934 0.99934 0.99934 0.99934
84 "ne" "(64,80]" "m" "[0,20]" "[0,30]" 1 4.22399969633517 5.57591057095495 0.09225 0.0752411575562701 0 0.0317 0.09225 0.10079 0.16373 0.18254 0.23803 0.25643 0.30506 0.31197 0.3564 0.37405 0.42077 0.43089 0.48593 0.49956 0.56185 0.57757 0.61233 0.62899 0.65552 0.66568 0.69439 0.70316 0.73061 0.73401 0.7568 0.75874 0.77217 0.77507 0.79398 0.79919 0.82311 0.82544 0.83883 0.83993 0.84317 0.84657 0.86694 0.868609999999999 0.87514 0.87564 0.8908 0.89487 0.902990000000001 0.903410000000001 0.91075 0.91311 0.92504 0.92786 0.93571 0.93621 0.9393 0.94003 0.94479 0.94479 0.94855 0.94904 0.95252 0.9545 0.95707 0.95755 0.957769999999999 0.95979 0.96122 0.96122 0.96153 0.96153 0.96586 0.96586 0.970039999999999 0.97104 0.97242 0.972429999999999 0.974919999999999 0.974919999999999 0.975279999999999 0.975599999999999 0.978019999999999 0.97999 0.98099 0.98112 0.98143 0.981819999999999 0.98186 0.98186 0.986399999999999 0.986399999999999 0.986989999999999 0.987389999999999 0.987409999999999 0.987699999999999 0.987699999999999 0.987779999999999 0.988379999999999 0.988379999999999 0.99028 0.99048 0.99053 0.99059 0.99204 0.99204 0.99287 0.99331 0.99331 0.99331 0.99331 0.99331 0.99385 0.99385 0.99389 0.99395 0.99412 0.99412 0.99412 0.99568 0.99568 0.99568 0.99568 0.99568 0.99568 0.99568 0.99568 0.99568 0.99575 0.99575 0.99586 0.99586 0.99633 0.99633 0.99633 0.99633 0.99633 0.99656 0.99656 0.99656 0.99725 0.99725 0.997589999999999 0.997589999999999 0.997589999999999 0.997589999999999 0.997589999999999 0.997589999999999 0.99893 0.99893 0.99893 0.99893 0.99893 0.99893 0.99893 0.99893 0.99893 0.99893 0.99893 0.99893 0.99893 0.99893 0.99908 0.99908 0.99908 0.99908 0.99908 0.99908 0.99908 0.99908 0.99908 0.99908 0.99908 0.99908 0.99908 0.99908 0.99937 0.99937 0.99937 0.99937 0.99937 0.99937 0.99937 0.99937 0.99955 0.99955 0.99955 0.99955 0.99955 0.99955 0.99955 0.99955 0.99955 0.99955 0.99955 0.99955 0.99955 0.99955 0.99955 0.99955 0.99955 0.99955 0.99955 0.99955 0.99955
85 "ne" "(64,80]" "m" "(30,40]" "(30,60]" 6 5.35769814671767 2.5843843115766 0.1647 0.335691318327974 0 0.00248 0.01709 0.02135 0.03142 0.03284 0.05054 0.05809 0.08598 0.10197 0.1248 0.1334 0.1647 0.17521 0.21711 0.21873 0.25023 0.25708 0.28979 0.29364 0.32421 0.32884 0.36015 0.37726 0.43077 0.43387 0.47746 0.48739 0.5107 0.51843 0.55703 0.55755 0.5777 0.58238 0.60323 0.62182 0.63562 0.64456 0.66549 0.67322 0.69598 0.6985 0.71826 0.72013 0.7281 0.72941 0.74063 0.74119 0.7594 0.75946 0.7609 0.76142 0.80637 0.82063 0.82239 0.82772 0.83344 0.83443 0.83486 0.83691 0.84547 0.84552 0.85798 0.86313 0.86439 0.86439 0.87057 0.87057 0.87759 0.87759 0.88123 0.88123 0.88851 0.8897 0.89748 0.90122 0.90234 0.90382 0.90851 0.90927 0.91664 0.91693 0.9231 0.92625 0.92702 0.92702 0.93478 0.93478 0.9423 0.94244 0.95114 0.952 0.952 0.95319 0.953400000000001 0.953400000000001 0.954080000000001 0.9557 0.9585 0.96148 0.96878 0.96878 0.971869999999999 0.972039999999999 0.972039999999999 0.972039999999999 0.972039999999999 0.972039999999999 0.972569999999999 0.972569999999999 0.9761 0.977169999999999 0.981699999999999 0.981699999999999 0.981699999999999 0.981719999999999 0.981719999999999 0.981719999999999 0.981719999999999 0.981719999999999 0.981719999999999 0.981719999999999 0.981719999999999 0.981719999999999 0.982989999999999 0.982989999999999 0.986739999999999 0.986739999999999 0.991189999999999 0.991189999999999 0.991189999999999 0.991189999999999 0.991189999999999 0.99244 0.99244 0.99244 0.99284 0.99284 0.993469999999999 0.993469999999999 0.993469999999999 0.993469999999999 0.993469999999999 0.993469999999999 0.99364 0.99364 0.99364 0.99364 0.99364 0.99364 0.99364 0.99364 0.99364 0.99364 0.99364 0.99364 0.99364 0.99364 0.9945 0.9945 0.9945 0.9945 0.9945 0.9945 0.9945 0.9945 0.9945 0.9945 0.9945 0.9945 0.9945 0.9945 0.995209999999999 0.995209999999999 0.995209999999999 0.995209999999999 0.995209999999999 0.995209999999999 0.995209999999999 0.995209999999999 0.99934 0.99934 0.99934 0.99934 0.99934 0.99934 0.99934 0.99934 0.99934 0.99934 0.99934 0.99934 0.99934 0.99934 0.99934 0.99934 0.99934 0.99934 0.99934 0.99934 0.99934
86 "ne" "(40,64]" "m" "(30,40]" "(30,60]" 24 3.76171893566217 9.15850435444905 0.54521 0.879099678456592 0 0.00043 0.00337 0.00433 0.00651 0.00652 0.00978 0.01242 0.01977 0.02397 0.03009 0.0331 0.04013 0.04132 0.05626 0.05632 0.0693 0.07249 0.09244 0.09325 0.11305 0.11372 0.12887 0.13741 0.20715 0.20722 0.25456 0.28149 0.31883 0.32153 0.35252 0.35252 0.36884 0.36936 0.38186 0.41219 0.42468 0.43193 0.44314 0.44583 0.46432 0.46479 0.49114 0.49132 0.49732 0.4976 0.50877 0.50877 0.54521 0.54521 0.54583 0.54586 0.6146 0.66313 0.66381 0.66642 0.66733 0.66762 0.66771 0.66815 0.689 0.689 0.7209 0.72934 0.73005 0.73005 0.74338 0.74338 0.75169 0.75169 0.75248 0.75248 0.75775 0.75822 0.76153 0.76726 0.76756 0.7683 0.77077 0.77093 0.81522 0.81537 0.82916 0.83181 0.83193 0.83193 0.84098 0.84098 0.89993 0.90005 0.92276 0.9233 0.9233 0.92379 0.92387 0.92387 0.92421 0.92487 0.92714 0.9286 0.95217 0.95217 0.95499 0.95508 0.95508 0.95508 0.95508 0.95508 0.9552 0.9552 0.95785 0.9584 0.96342 0.96342 0.96342 0.96342 0.96342 0.96342 0.96342 0.96342 0.96342 0.96342 0.96342 0.96342 0.96435 0.96435 0.9862 0.9862 0.991189999999999 0.991189999999999 0.991189999999999 0.991189999999999 0.991189999999999 0.99242 0.99242 0.99242 0.992819999999999 0.992819999999999 0.993449999999999 0.993449999999999 0.993449999999999 0.993449999999999 0.993449999999999 0.993449999999999 0.993619999999999 0.993619999999999 0.993619999999999 0.993619999999999 0.993619999999999 0.993619999999999 0.993619999999999 0.993619999999999 0.993619999999999 0.993619999999999 0.993619999999999 0.993619999999999 0.993619999999999 0.993619999999999 0.99444 0.99444 0.99444 0.99444 0.99444 0.99444 0.99444 0.99444 0.99444 0.99444 0.99444 0.99444 0.99444 0.99444 0.995129999999999 0.995129999999999 0.995129999999999 0.995129999999999 0.995129999999999 0.995129999999999 0.995129999999999 0.995129999999999 0.99934 0.99934 0.99934 0.99934 0.99934 0.99934 0.99934 0.99934 0.99934 0.99934 0.99934 0.99934 0.99934 0.99934 0.99934 0.99934 0.99934 0.99934 0.99934 0.99934 0.99934
87 "ne" "(40,64]" "m" "(30,40]" "(30,60]" 7 10.2953249119398 2.303168877493 0.05513 0.396784565916399 0 0.00029 0.00214 0.00272 0.00367 0.00368 0.00651 0.0091 0.01609 0.02044 0.02635 0.02933 0.03546 0.0374 0.05513 0.0552 0.06784 0.06931 0.08728 0.088 0.10849 0.10896 0.12174 0.12971 0.19551 0.19565 0.24272 0.27129 0.30585 0.3087 0.33652 0.33652 0.34994 0.3509 0.364 0.40022 0.41467 0.42162 0.43214 0.4346 0.4517 0.45264 0.48509 0.48538 0.49203 0.49242 0.50121 0.50121 0.53452 0.53452 0.53516 0.53519 0.60846 0.66307 0.66363 0.66631 0.66746 0.66775 0.66784 0.6684 0.68757 0.68757 0.71772 0.72812 0.72877 0.72877 0.74112 0.74112 0.74805 0.74805 0.74928 0.74928 0.7552 0.7556 0.75871 0.7641 0.76436 0.76522 0.76801 0.76822 0.81391 0.81412 0.82953 0.83143 0.83152 0.83152 0.84202 0.84202 0.90406 0.90411 0.9265 0.92704 0.92704 0.92753 0.92759 0.92759 0.92792 0.92851 0.93114 0.93324 0.95283 0.95283 0.955399999999999 0.95549 0.95549 0.95549 0.95549 0.95549 0.95586 0.95586 0.9585 0.95901 0.96435 0.96435 0.96435 0.96435 0.96435 0.96435 0.96435 0.96435 0.96435 0.96435 0.96435 0.96435 0.96517 0.96517 0.9862 0.9862 0.991189999999999 0.991189999999999 0.991189999999999 0.991189999999999 0.991189999999999 0.99242 0.99242 0.99242 0.992819999999999 0.992819999999999 0.993449999999999 0.993449999999999 0.993449999999999 0.993449999999999 0.993449999999999 0.993449999999999 0.993619999999999 0.993619999999999 0.993619999999999 0.993619999999999 0.993619999999999 0.993619999999999 0.993619999999999 0.993619999999999 0.993619999999999 0.993619999999999 0.993619999999999 0.993619999999999 0.993619999999999 0.993619999999999 0.99444 0.99444 0.99444 0.99444 0.99444 0.99444 0.99444 0.99444 0.99444 0.99444 0.99444 0.99444 0.99444 0.99444 0.995129999999999 0.995129999999999 0.995129999999999 0.995129999999999 0.995129999999999 0.995129999999999 0.995129999999999 0.995129999999999 0.99934 0.99934 0.99934 0.99934 0.99934 0.99934 0.99934 0.99934 0.99934 0.99934 0.99934 0.99934 0.99934 0.99934 0.99934 0.99934 0.99934 0.99934 0.99934 0.99934 0.99934
88 "ne" "(40,64]" "m" "(30,40]" "(30,60]" 7 7.777251162048 2.303168877493 0.10988 0.396784565916399 0 0.00073 0.0058 0.00697 0.01016 0.01049 0.0162 0.02372 0.03827 0.04923 0.06199 0.06711 0.07913 0.08579 0.10988 0.11043 0.12734 0.13162 0.15685 0.15812 0.18086 0.18305 0.20263 0.21801 0.29116 0.29199 0.33465 0.35838 0.39393 0.39613 0.43112 0.43113 0.4498 0.45064 0.46969 0.48916 0.50448 0.51424 0.53068 0.5334 0.5541 0.55462 0.57471 0.5748 0.58154 0.58216 0.59377 0.59382 0.61726 0.61737 0.61804 0.61808 0.6876 0.72771 0.72849 0.73153 0.7336 0.73389 0.73405 0.73518 0.74982 0.74982 0.78143 0.79105 0.79206 0.79206 0.80423 0.80423 0.81055 0.81055 0.81209 0.81209 0.81754 0.81842 0.82323 0.8291 0.8297 0.83019 0.83322 0.83346 0.86493 0.86504 0.87578 0.87959 0.87984 0.87984 0.88907 0.88907 0.91623 0.91635 0.93485 0.93544 0.93544 0.93602 0.9361 0.9361 0.93656 0.93744 0.93978 0.94144 0.96076 0.96076 0.963729999999999 0.963859999999999 0.963859999999999 0.963859999999999 0.963859999999999 0.963859999999999 0.96405 0.96405 0.96679 0.96743 0.97314 0.97314 0.97314 0.97316 0.97316 0.97316 0.97316 0.97316 0.97316 0.97316 0.97316 0.97316 0.97437 0.97437 0.986249999999999 0.986249999999999 0.991189999999999 0.991189999999999 0.991189999999999 0.991189999999999 0.991189999999999 0.99242 0.99242 0.99242 0.992819999999999 0.992819999999999 0.993449999999999 0.993449999999999 0.993449999999999 0.993449999999999 0.993449999999999 0.993449999999999 0.993619999999999 0.993619999999999 0.993619999999999 0.993619999999999 0.993619999999999 0.993619999999999 0.993619999999999 0.993619999999999 0.993619999999999 0.993619999999999 0.993619999999999 0.993619999999999 0.993619999999999 0.993619999999999 0.99444 0.99444 0.99444 0.99444 0.99444 0.99444 0.99444 0.99444 0.99444 0.99444 0.99444 0.99444 0.99444 0.99444 0.995129999999999 0.995129999999999 0.995129999999999 0.995129999999999 0.995129999999999 0.995129999999999 0.995129999999999 0.995129999999999 0.99934 0.99934 0.99934 0.99934 0.99934 0.99934 0.99934 0.99934 0.99934 0.99934 0.99934 0.99934 0.99934 0.99934 0.99934 0.99934 0.99934 0.99934 0.99934 0.99934 0.99934
89 "ne" "(40,64]" "m" "(30,40]" "(60,90]" 7 2.6686641321555 2.303168877493 0.34194 0.396784565916399 0 0.01309 0.04733 0.05721 0.08892 0.09692 0.13677 0.14842 0.18202 0.19332 0.23341 0.24426 0.27814 0.28843 0.34194 0.34919 0.39867 0.40544 0.43765 0.45019 0.48773 0.50186 0.53861 0.55152 0.59201 0.59842 0.62842 0.64004 0.65951 0.66861 0.69408 0.70255 0.72373 0.72747 0.74173 0.74965 0.7585 0.7663 0.78282 0.78755 0.80376 0.80728 0.82634 0.82906 0.83755 0.84007 0.849440000000001 0.85191 0.86354 0.86525 0.86911 0.87147 0.88466 0.88751 0.8912 0.89295 0.89848 0.90117 0.90369 0.90633 0.91063 0.91142 0.91694 0.9195 0.92088 0.92088 0.9238 0.9238 0.92674 0.92674 0.930190000000001 0.930940000000001 0.93539 0.93619 0.94187 0.94311 0.94457 0.94629 0.94987 0.95114 0.95524 0.95609 0.96043 0.96167 0.96283 0.96283 0.965469999999999 0.965469999999999 0.96708 0.967909999999999 0.969039999999999 0.97083 0.97083 0.97158 0.97253 0.97253 0.97414 0.975779999999999 0.97715 0.97819 0.98183 0.98183 0.983429999999999 0.98412 0.98412 0.98412 0.98412 0.98412 0.984659999999999 0.984659999999999 0.98609 0.986839999999999 0.98844 0.98844 0.98844 0.9889 0.9889 0.9889 0.9889 0.9889 0.9889 0.9889 0.9889 0.9889 0.98961 0.98961 0.99091 0.99091 0.99326 0.99326 0.99326 0.99326 0.99326 0.99424 0.99424 0.99424 0.99501 0.99501 0.995849999999999 0.995849999999999 0.995849999999999 0.995849999999999 0.995849999999999 0.995849999999999 0.99649 0.99649 0.99649 0.99649 0.99649 0.99649 0.99649 0.99649 0.99649 0.99649 0.99649 0.99649 0.99649 0.99649 0.99744 0.99744 0.99744 0.99744 0.99744 0.99744 0.99744 0.99744 0.99744 0.99744 0.99744 0.99744 0.99744 0.99744 0.99828 0.99828 0.99828 0.99828 0.99828 0.99828 0.99828 0.99828 0.99934 0.99934 0.99934 0.99934 0.99934 0.99934 0.99934 0.99934 0.99934 0.99934 0.99934 0.99934 0.99934 0.99934 0.99934 0.99934 0.99934 0.99934 0.99934 0.99934 0.99934
90 "ne" "(40,64]" "m" "(30,40]" "(60,90]" 18 3.8317213972915 5.11535751629257 0.70291 0.784565916398714 0 0.00697 0.03159 0.03978 0.05918 0.06342 0.09311 0.09916 0.12865 0.14192 0.17286 0.18432 0.2216 0.23077 0.27769 0.28218 0.32452 0.33046 0.36357 0.37193 0.40566 0.41585 0.45554 0.47014 0.51616 0.52384 0.55985 0.57117 0.59357 0.60322 0.63344 0.63748 0.65762 0.661330000000001 0.67886 0.69024 0.70291 0.71179 0.72799 0.7343 0.75504 0.75906 0.77597 0.77808 0.785409999999999 0.78777 0.79606 0.79805 0.81141 0.81241 0.81469 0.81614 0.84001 0.84582 0.84853 0.85262 0.85796 0.86049 0.86188 0.86481 0.871380000000001 0.871870000000001 0.8832 0.88735 0.88922 0.88922 0.89331 0.89331 0.89784 0.89784 0.90151 0.90184 0.90707 0.90798 0.91502 0.91675 0.91769 0.91971 0.92461 0.92568 0.93479 0.93569 0.94183 0.94347 0.94464 0.94464 0.95063 0.95063 0.95423 0.95458 0.95821 0.96 0.96 0.96146 0.96203 0.96203 0.96316 0.96602 0.96794 0.96935 0.97492 0.97492 0.97663 0.977 0.977 0.977 0.977 0.977 0.977549999999999 0.977549999999999 0.98079 0.98174 0.9841 0.9841 0.9841 0.98417 0.98417 0.98417 0.98417 0.98417 0.98417 0.98417 0.98417 0.98417 0.984999999999999 0.984999999999999 0.988489999999999 0.988489999999999 0.992049999999999 0.992049999999999 0.992049999999999 0.992049999999999 0.992049999999999 0.993249999999999 0.993249999999999 0.993249999999999 0.993769999999999 0.993769999999999 0.994589999999999 0.994589999999999 0.994589999999999 0.994589999999999 0.994589999999999 0.994589999999999 0.994889999999999 0.994889999999999 0.994889999999999 0.994889999999999 0.994889999999999 0.994889999999999 0.994889999999999 0.994889999999999 0.994889999999999 0.994889999999999 0.994889999999999 0.994889999999999 0.994889999999999 0.994889999999999 0.995869999999999 0.995869999999999 0.995869999999999 0.995869999999999 0.995869999999999 0.995869999999999 0.995869999999999 0.995869999999999 0.995869999999999 0.995869999999999 0.995869999999999 0.995869999999999 0.995869999999999 0.995869999999999 0.996919999999999 0.996919999999999 0.996919999999999 0.996919999999999 0.996919999999999 0.996919999999999 0.996919999999999 0.996919999999999 0.99934 0.99934 0.99934 0.99934 0.99934 0.99934 0.99934 0.99934 0.99934 0.99934 0.99934 0.99934 0.99934 0.99934 0.99934 0.99934 0.99934 0.99934 0.99934 0.99934 0.99934
91 "ne" "(80,120]" "f" "[0,20]" "(30,60]" 1 4.84055880984883 5.57591057095495 0.06726 0.0752411575562701 0 0.02157 0.06726 0.07618 0.13155 0.14765 0.20123 0.22139 0.26314 0.27178 0.316 0.33465 0.37557 0.38509 0.44334 0.45784 0.51035 0.51831 0.55701 0.57464 0.61036 0.62505 0.65723 0.66599 0.70298 0.70742 0.72519 0.72963 0.74313 0.74871 0.76725 0.77296 0.79286 0.79578 0.81163 0.81439 0.8208 0.82623 0.84698 0.84952 0.85932 0.86103 0.87597 0.87929 0.88827 0.88931 0.897870000000001 0.900910000000001 0.91382 0.91537 0.92277 0.92408 0.92766 0.9289 0.93329 0.93332 0.93774 0.93905 0.942410000000001 0.94503 0.94704 0.94802 0.94873 0.9507 0.95241 0.95241 0.95326 0.95326 0.95683 0.95683 0.96063 0.96175 0.96518 0.96525 0.96776 0.96777 0.96888 0.96934 0.97348 0.97519 0.97692 0.97713 0.97801 0.97878 0.97891 0.97891 0.9815 0.9815 0.98303 0.984209999999999 0.984209999999999 0.9849 0.9849 0.985039999999999 0.985949999999999 0.985949999999999 0.9885 0.98898 0.98904 0.98906 0.99085 0.99085 0.99191 0.99262 0.99262 0.99262 0.99262 0.99262 0.99335 0.99335 0.99342 0.99348 0.99369 0.99369 0.99369 0.99501 0.99501 0.99501 0.99501 0.99501 0.99501 0.99501 0.99501 0.99501 0.99508 0.99508 0.99527 0.99527 0.99586 0.99586 0.99586 0.99586 0.99586 0.9961 0.9961 0.9961 0.99692 0.99692 0.997309999999999 0.997309999999999 0.997309999999999 0.997309999999999 0.997309999999999 0.997309999999999 0.99861 0.99861 0.99861 0.99861 0.99861 0.99861 0.99861 0.99861 0.99861 0.99861 0.99861 0.99861 0.99861 0.99861 0.99882 0.99882 0.99882 0.99882 0.99882 0.99882 0.99882 0.99882 0.99882 0.99882 0.99882 0.99882 0.99882 0.99882 0.9992 0.9992 0.9992 0.9992 0.9992 0.9992 0.9992 0.9992 0.99941 0.99941 0.99941 0.99941 0.99941 0.99941 0.99941 0.99941 0.99941 0.99941 0.99941 0.99941 0.99941 0.99941 0.99941 0.99941 0.99941 0.99941 0.99941 0.99941 0.99941
92 "ne" "(64,80]" "f" "(30,40]" "(30,60]" 1 7.474804817296 5.57591057095495 0.03473 0.0752411575562701 0 0.00768000000000001 0.03473 0.04464 0.06601 0.07132 0.10098 0.10902 0.14144 0.15654 0.18948 0.20063 0.23928 0.24836 0.29738 0.30289 0.34595 0.35133 0.38586 0.39447 0.42944 0.44048 0.47977 0.49502 0.53716 0.54664 0.58473 0.59221 0.61484 0.62578 0.65801 0.66159 0.68295 0.68723 0.70497 0.71323 0.72645 0.73495 0.75027 0.75727 0.77559 0.78005 0.7973 0.79875 0.80908 0.81212 0.82051 0.8223 0.8306 0.83207 0.83423 0.83604 0.85517 0.85761 0.86018 0.86339 0.86903 0.87182 0.87345 0.87621 0.88299 0.88351 0.89185 0.89462 0.89577 0.89577 0.89998 0.89998 0.90243 0.90243 0.90674 0.90697 0.91242 0.91358 0.92122 0.92275 0.92422 0.92635 0.931339999999999 0.93243 0.94235 0.94344 0.94687 0.94895 0.95076 0.95076 0.95573 0.95573 0.95837 0.95885 0.96114 0.96279 0.96279 0.96388 0.96442 0.96442 0.96569 0.96813 0.96966 0.97134 0.97759 0.97759 0.979009999999999 0.97937 0.97937 0.97937 0.97937 0.97937 0.979949999999999 0.979949999999999 0.98262 0.98369 0.98588 0.98588 0.98588 0.98595 0.98595 0.98595 0.98595 0.98595 0.98595 0.98595 0.98595 0.98595 0.986809999999999 0.986809999999999 0.988539999999999 0.988539999999999 0.992279999999999 0.992279999999999 0.992279999999999 0.992279999999999 0.992279999999999 0.993529999999999 0.993529999999999 0.993529999999999 0.994139999999999 0.994139999999999 0.994969999999999 0.994969999999999 0.994969999999999 0.994969999999999 0.994969999999999 0.994969999999999 0.99529 0.99529 0.99529 0.99529 0.99529 0.99529 0.99529 0.99529 0.99529 0.99529 0.99529 0.99529 0.99529 0.99529 0.996329999999999 0.996329999999999 0.996329999999999 0.996329999999999 0.996329999999999 0.996329999999999 0.996329999999999 0.996329999999999 0.996329999999999 0.996329999999999 0.996329999999999 0.996329999999999 0.996329999999999 0.996329999999999 0.997299999999999 0.997299999999999 0.997299999999999 0.997299999999999 0.997299999999999 0.997299999999999 0.997299999999999 0.997299999999999 0.99934 0.99934 0.99934 0.99934 0.99934 0.99934 0.99934 0.99934 0.99934 0.99934 0.99934 0.99934 0.99934 0.99934 0.99934 0.99934 0.99934 0.99934 0.99934 0.99934 0.99934
93 "ne" "(40,64]" "m" "(20,30]" "[0,30]" 17 6.615272157226 4.56047863097638 0.87435 0.771061093247588 0 0.05198 0.1315 0.1426 0.2135 0.23291 0.29115 0.31171 0.37081 0.38191 0.4266 0.44451 0.49988 0.50719 0.5536 0.5626 0.6172 0.63983 0.66837 0.68036 0.70638 0.71212 0.7385 0.7467 0.77134 0.77516 0.79991 0.80046 0.81164 0.81582 0.83463 0.83795 0.86263 0.86339 0.87435 0.87448 0.87633 0.87777 0.89586 0.9 0.90316 0.90322 0.91306 0.91797 0.926240000000001 0.92627 0.9306 0.9319 0.94313 0.94775 0.95381 0.95393 0.95615 0.95655 0.95934 0.95934 0.96134 0.96149 0.96359 0.96478 0.96732 0.96753 0.96756 0.96873 0.96952 0.96952 0.9696 0.9696 0.97414 0.97414 0.97757 0.9781 0.9789 0.9789 0.98098 0.98098 0.98118 0.9812 0.98388 0.98504 0.98543 0.98547 0.98555 0.98569 0.98569 0.98569 0.989819999999999 0.989819999999999 0.990109999999999 0.990309999999999 0.990309999999999 0.990439999999999 0.990439999999999 0.990459999999999 0.990679999999999 0.990679999999999 0.9925 0.99253 0.99253 0.99253 0.9934 0.9934 0.99404 0.99438 0.99438 0.99438 0.99438 0.99438 0.99487 0.99487 0.99489 0.99492 0.99504 0.99504 0.99504 0.99731 0.99731 0.99731 0.99731 0.99731 0.99731 0.99731 0.99731 0.99731 0.99736 0.99736 0.99744 0.99744 0.9977 0.9977 0.9977 0.9977 0.9977 0.99782 0.99782 0.99782 0.99819 0.99819 0.99838 0.99838 0.99838 0.99838 0.99838 0.99838 0.99941 0.99941 0.99941 0.99941 0.99941 0.99941 0.99941 0.99941 0.99941 0.99941 0.99941 0.99941 0.99941 0.99941 0.99949 0.99949 0.99949 0.99949 0.99949 0.99949 0.99949 0.99949 0.99949 0.99949 0.99949 0.99949 0.99949 0.99949 0.99964 0.99964 0.99964 0.99964 0.99964 0.99964 0.99964 0.99964 0.99976 0.99976 0.99976 0.99976 0.99976 0.99976 0.99976 0.99976 0.99976 0.99976 0.99976 0.99976 0.99976 0.99976 0.99976 0.99976 0.99976 0.99976 0.99976 0.99976 0.99976
94 "ne" "(40,64]" "m" "(20,30]" "[0,30]" 2 2.74414038386883 4.76967262883276 0.21426 0.127974276527331 0 0.05218 0.13122 0.14259 0.21426 0.23388 0.29145 0.31107 0.37206 0.38313 0.42661 0.44571 0.50186 0.50892 0.55404 0.56283 0.61706 0.63971 0.66809 0.68032 0.70624 0.71197 0.73852 0.74665 0.77138 0.77539 0.80038 0.80093 0.81217 0.81639 0.83491 0.83824 0.86278 0.86354 0.87409 0.87421 0.87612 0.8776 0.89572 0.89998 0.9034 0.90346 0.91325 0.91816 0.926 0.92603 0.93043 0.93178 0.94306 0.94763 0.95375 0.95387 0.95611 0.95651 0.95941 0.95941 0.96136 0.96154 0.96362 0.96459 0.96713 0.96734 0.96738 0.96861 0.9694 0.9694 0.96948 0.96948 0.97412 0.97412 0.97743 0.97801 0.97887 0.97887 0.981 0.981 0.9812 0.98122 0.98375 0.98503 0.98542 0.98546 0.98554 0.98568 0.98568 0.98568 0.989649999999999 0.989649999999999 0.98998 0.990179999999999 0.990179999999999 0.990309999999999 0.990309999999999 0.990329999999999 0.990549999999999 0.990549999999999 0.9924 0.99243 0.99243 0.99243 0.99331 0.99331 0.994 0.99434 0.99434 0.99434 0.99434 0.99434 0.99483 0.99483 0.99485 0.99488 0.99503 0.99503 0.99503 0.99722 0.99722 0.99722 0.99722 0.99722 0.99722 0.99722 0.99722 0.99722 0.99727 0.99727 0.99735 0.99735 0.99761 0.99761 0.99761 0.99761 0.99761 0.99774 0.99774 0.99774 0.99815 0.99815 0.99834 0.99834 0.99834 0.99834 0.99834 0.99834 0.99935 0.99935 0.99935 0.99935 0.99935 0.99935 0.99935 0.99935 0.99935 0.99935 0.99935 0.99935 0.99935 0.99935 0.99944 0.99944 0.99944 0.99944 0.99944 0.99944 0.99944 0.99944 0.99944 0.99944 0.99944 0.99944 0.99944 0.99944 0.9996 0.9996 0.9996 0.9996 0.9996 0.9996 0.9996 0.9996 0.99972 0.99972 0.99972 0.99972 0.99972 0.99972 0.99972 0.99972 0.99972 0.99972 0.99972 0.99972 0.99972 0.99972 0.99972 0.99972 0.99972 0.99972 0.99972 0.99972 0.99972
95 "ne" "(40,64]" "f" "(30,40]" "(30,60]" 17 3.17005466572833 4.56047863097638 0.56262 0.771061093247588 0 0.00309 0.01627 0.02082 0.02994 0.03097 0.04683 0.05232 0.07372 0.08484 0.10548 0.11204 0.13838 0.14615 0.18354 0.18543 0.21297 0.21711 0.2461 0.24808 0.27967 0.28532 0.31211 0.32517 0.38367 0.38769 0.42678 0.44066 0.47567 0.4817 0.51636 0.51702 0.53762 0.54338 0.56262 0.57641 0.59221 0.601 0.62077 0.62476 0.6436 0.64618 0.66648 0.66725 0.67522 0.6768 0.68633 0.68675 0.70117 0.70129 0.70278 0.703 0.74547 0.76482 0.76623 0.77187 0.77623 0.77711 0.77751 0.77899 0.79285 0.79289 0.815 0.82231 0.82405 0.82405 0.83238 0.83238 0.83896 0.83896 0.84229 0.84233 0.84893 0.84992 0.85799 0.86338 0.86426 0.86579 0.87012 0.87088 0.90121 0.90156 0.91066 0.91411 0.91521 0.91521 0.92507 0.92507 0.93477 0.9349 0.9465 0.94732 0.94732 0.94855 0.94879 0.94879 0.94946 0.95111 0.95352 0.95617 0.96737 0.96737 0.970219999999999 0.970359999999999 0.970359999999999 0.970359999999999 0.970359999999999 0.970359999999999 0.970739999999999 0.970739999999999 0.97411 0.97505 0.97937 0.97937 0.97937 0.97939 0.97939 0.97939 0.97939 0.97939 0.97939 0.97939 0.97939 0.97939 0.980539999999999 0.980539999999999 0.986599999999999 0.986599999999999 0.991259999999999 0.991259999999999 0.991259999999999 0.991259999999999 0.991259999999999 0.99254 0.99254 0.99254 0.99296 0.99296 0.993619999999999 0.993619999999999 0.993619999999999 0.993619999999999 0.993619999999999 0.993619999999999 0.99379 0.99379 0.99379 0.99379 0.99379 0.99379 0.99379 0.99379 0.99379 0.99379 0.99379 0.99379 0.99379 0.99379 0.99468 0.99468 0.99468 0.99468 0.99468 0.99468 0.99468 0.99468 0.99468 0.99468 0.99468 0.99468 0.99468 0.99468 0.995439999999999 0.995439999999999 0.995439999999999 0.995439999999999 0.995439999999999 0.995439999999999 0.995439999999999 0.995439999999999 0.99934 0.99934 0.99934 0.99934 0.99934 0.99934 0.99934 0.99934 0.99934 0.99934 0.99934 0.99934 0.99934 0.99934 0.99934 0.99934 0.99934 0.99934 0.99934 0.99934 0.99934
96 "ne" "(40,64]" "m" "(30,40]" "(30,60]" 47 15.0111078017627 29.3843157156495 0.92747 0.976848874598071 0 0.00038 0.00218 0.0028 0.00397 0.00398 0.00585 0.00719 0.01359 0.01788 0.02269 0.02478 0.02968 0.03129 0.04627 0.04627 0.05706 0.05909 0.07766 0.07809 0.09916 0.09958 0.11181 0.12024 0.19152 0.19166 0.23768 0.26399 0.2984 0.30073 0.32744 0.32744 0.3424 0.3429 0.35525 0.39141 0.40357 0.41042 0.42005 0.42175 0.44102 0.44139 0.46833 0.4686 0.47562 0.4759 0.485 0.485 0.52378 0.52378 0.5242 0.52423 0.59763 0.65375 0.65436 0.657 0.658 0.65825 0.65834 0.65876 0.68351 0.68351 0.71473 0.7239 0.72452 0.72452 0.73657 0.73657 0.74327 0.74327 0.74417 0.74417 0.74911 0.74951 0.75254 0.75759 0.75788 0.75862 0.76135 0.76152 0.80776 0.80785 0.82183 0.82434 0.82449 0.82449 0.83365 0.83365 0.90379 0.90391 0.92638 0.92692 0.92692 0.92741 0.92747 0.92747 0.92781 0.92846 0.93081 0.93235 0.95301 0.95301 0.955589999999999 0.95567 0.95567 0.95567 0.95567 0.95567 0.95581 0.95581 0.95831 0.95882 0.96429 0.96429 0.96429 0.96429 0.96429 0.96429 0.96429 0.96429 0.96429 0.96429 0.96429 0.96429 0.96507 0.96507 0.9862 0.9862 0.991189999999999 0.991189999999999 0.991189999999999 0.991189999999999 0.991189999999999 0.99242 0.99242 0.99242 0.992819999999999 0.992819999999999 0.993449999999999 0.993449999999999 0.993449999999999 0.993449999999999 0.993449999999999 0.993449999999999 0.993619999999999 0.993619999999999 0.993619999999999 0.993619999999999 0.993619999999999 0.993619999999999 0.993619999999999 0.993619999999999 0.993619999999999 0.993619999999999 0.993619999999999 0.993619999999999 0.993619999999999 0.993619999999999 0.99444 0.99444 0.99444 0.99444 0.99444 0.99444 0.99444 0.99444 0.99444 0.99444 0.99444 0.99444 0.99444 0.99444 0.995129999999999 0.995129999999999 0.995129999999999 0.995129999999999 0.995129999999999 0.995129999999999 0.995129999999999 0.995129999999999 0.99934 0.99934 0.99934 0.99934 0.99934 0.99934 0.99934 0.99934 0.99934 0.99934 0.99934 0.99934 0.99934 0.99934 0.99934 0.99934 0.99934 0.99934 0.99934 0.99934 0.99934
97 "ne" "(64,80]" "m" "(30,40]" "(60,90]" 9 4.18148300846067 2.08727820225184 0.25562 0.497106109324759 0 0.00326 0.01685 0.02187 0.03157 0.0332 0.04882 0.05544 0.07695 0.08944 0.11066 0.11919 0.14665 0.15431 0.19168 0.19345 0.22643 0.23041 0.25562 0.25867 0.2932 0.29897 0.32739 0.34049 0.40127 0.40624 0.45235 0.46784 0.49295 0.50003 0.53482 0.53537 0.55525 0.5598 0.58023 0.59717 0.61465 0.62425 0.64876 0.65352 0.67336 0.67569 0.69785 0.69958 0.70691 0.70797 0.71563 0.71632 0.7323 0.73265 0.73421 0.73464 0.77181 0.78738 0.78954 0.79537 0.79975 0.80088 0.80121 0.80287 0.80916 0.8092 0.82697 0.83518 0.83687 0.83687 0.84501 0.84501 0.84957 0.84957 0.85287 0.85291 0.8588 0.86004 0.86769 0.87019 0.87137 0.873 0.87769 0.87851 0.90894 0.90929 0.91816 0.921800000000001 0.92324 0.92324 0.931679999999999 0.931679999999999 0.94035 0.94051 0.94914 0.95004 0.95004 0.95146 0.95168 0.95168 0.95233 0.95398 0.9573 0.95977 0.96794 0.96794 0.970399999999999 0.970569999999999 0.970569999999999 0.970569999999999 0.970569999999999 0.970569999999999 0.970819999999999 0.970819999999999 0.97446 0.97547 0.97938 0.97938 0.97938 0.9794 0.9794 0.9794 0.9794 0.9794 0.9794 0.9794 0.9794 0.9794 0.980569999999999 0.980569999999999 0.986819999999999 0.986819999999999 0.991239999999999 0.991239999999999 0.991239999999999 0.991239999999999 0.991239999999999 0.99249 0.99249 0.99249 0.992899999999999 0.992899999999999 0.993559999999999 0.993559999999999 0.993559999999999 0.993559999999999 0.993559999999999 0.993559999999999 0.993729999999999 0.993729999999999 0.993729999999999 0.993729999999999 0.993729999999999 0.993729999999999 0.993729999999999 0.993729999999999 0.993729999999999 0.993729999999999 0.993729999999999 0.993729999999999 0.993729999999999 0.993729999999999 0.99459 0.99459 0.99459 0.99459 0.99459 0.99459 0.99459 0.99459 0.99459 0.99459 0.99459 0.99459 0.99459 0.99459 0.995349999999999 0.995349999999999 0.995349999999999 0.995349999999999 0.995349999999999 0.995349999999999 0.995349999999999 0.995349999999999 0.99934 0.99934 0.99934 0.99934 0.99934 0.99934 0.99934 0.99934 0.99934 0.99934 0.99934 0.99934 0.99934 0.99934 0.99934 0.99934 0.99934 0.99934 0.99934 0.99934 0.99934
98 "ne" "(40,64]" "m" "(20,30]" "[0,30]" 31 16.2347540133892 14.8202921357995 0.94714 0.926688102893891 0 0.02079 0.06976 0.07825 0.12939 0.1442 0.19344 0.21303 0.25547 0.26508 0.31449 0.33211 0.37319 0.38425 0.44275 0.45637 0.50942 0.51764 0.55644 0.57489 0.60815 0.62075 0.65437 0.66267 0.70164 0.70603 0.72307 0.72667 0.74004 0.74574 0.76363 0.77058 0.78903 0.79191 0.80852 0.81172 0.81714 0.82308 0.84253 0.84586 0.85653 0.85828 0.87264 0.87624 0.88537 0.88631 0.894040000000001 0.897910000000001 0.91045 0.91192 0.919240000000001 0.920450000000001 0.92408 0.92573 0.93053 0.93054 0.93601 0.93761 0.940340000000001 0.94367 0.9455 0.94629 0.94714 0.94928 0.95081 0.95081 0.95165 0.95165 0.95555 0.95555 0.95948 0.960859999999999 0.964249999999999 0.964299999999999 0.966549999999999 0.966559999999999 0.967489999999999 0.968119999999999 0.971349999999999 0.972799999999999 0.975219999999999 0.975699999999999 0.976669999999999 0.977779999999999 0.977959999999999 0.977959999999999 0.980539999999999 0.980539999999999 0.981519999999999 0.982729999999999 0.982739999999999 0.983559999999999 0.983559999999999 0.983699999999999 0.984929999999999 0.984929999999999 0.98725 0.98783 0.98793 0.98803 0.99016 0.99016 0.9913 0.99202 0.99202 0.99202 0.99202 0.99202 0.99276 0.99276 0.99299 0.99306 0.99333 0.99333 0.99333 0.99455 0.99455 0.99455 0.99455 0.99455 0.99455 0.99455 0.99455 0.99455 0.99469 0.99469 0.995 0.995 0.99564 0.99564 0.99564 0.99564 0.99564 0.99593 0.99593 0.99593 0.99681 0.99681 0.99725 0.99725 0.99725 0.99725 0.99725 0.99725 0.99849 0.99849 0.99849 0.99849 0.99849 0.99849 0.99849 0.99849 0.99849 0.99849 0.99849 0.99849 0.99849 0.99849 0.9987 0.9987 0.9987 0.9987 0.9987 0.9987 0.9987 0.9987 0.9987 0.9987 0.9987 0.9987 0.9987 0.9987 0.99917 0.99917 0.99917 0.99917 0.99917 0.99917 0.99917 0.99917 0.99937 0.99937 0.99937 0.99937 0.99937 0.99937 0.99937 0.99937 0.99937 0.99937 0.99937 0.99937 0.99937 0.99937 0.99937 0.99937 0.99937 0.99937 0.99937 0.99937 0.99937
99 "ne" "(64,80]" "m" "(30,40]" "(30,60]" 4 6.570326498829 3.46790414008678 0.09318 0.230868167202572 0 0.00265 0.01888 0.0231 0.03563 0.0373 0.0566 0.06249 0.09318 0.10945 0.13489 0.14546 0.17514 0.18635 0.2289 0.23042 0.26709 0.27244 0.30654 0.31118 0.34384 0.35025 0.37862 0.39423 0.44459 0.44883 0.49483 0.50127 0.527 0.53344 0.56676 0.56723 0.58838 0.59281 0.61587 0.6312 0.64887 0.65834 0.68244 0.68944 0.71128 0.71413 0.73338 0.7344 0.74148 0.74291 0.75293 0.75387 0.76924 0.76935 0.77128 0.7717 0.81352 0.81759 0.81932 0.82544 0.83148 0.83245 0.83303 0.83561 0.84507 0.84522 0.858579999999999 0.86403 0.86553 0.86553 0.87063 0.87063 0.87503 0.87503 0.87861 0.87861 0.88555 0.88729 0.89566 0.90163 0.90273 0.9041 0.91008 0.91074 0.91774 0.91832 0.92484 0.92828 0.92909 0.92909 0.9383 0.9383 0.94622 0.94634 0.95151 0.95241 0.95241 0.9535 0.95371 0.95371 0.95442 0.95627 0.95957 0.96251 0.96937 0.96937 0.972139999999999 0.972319999999999 0.972319999999999 0.972319999999999 0.972319999999999 0.972319999999999 0.972849999999999 0.972849999999999 0.97629 0.977379999999999 0.981869999999999 0.981869999999999 0.981869999999999 0.981889999999999 0.981889999999999 0.981889999999999 0.981889999999999 0.981889999999999 0.981889999999999 0.981889999999999 0.981889999999999 0.981889999999999 0.983129999999999 0.983129999999999 0.986719999999999 0.986719999999999 0.991239999999999 0.991239999999999 0.991239999999999 0.991239999999999 0.991239999999999 0.992549999999999 0.992549999999999 0.992549999999999 0.992979999999999 0.992979999999999 0.993609999999999 0.993609999999999 0.993609999999999 0.993609999999999 0.993609999999999 0.993609999999999 0.9938 0.9938 0.9938 0.9938 0.9938 0.9938 0.9938 0.9938 0.9938 0.9938 0.9938 0.9938 0.9938 0.9938 0.99466 0.99466 0.99466 0.99466 0.99466 0.99466 0.99466 0.99466 0.99466 0.99466 0.99466 0.99466 0.99466 0.99466 0.995379999999999 0.995379999999999 0.995379999999999 0.995379999999999 0.995379999999999 0.995379999999999 0.995379999999999 0.995379999999999 0.99934 0.99934 0.99934 0.99934 0.99934 0.99934 0.99934 0.99934 0.99934 0.99934 0.99934 0.99934 0.99934 0.99934 0.99934 0.99934 0.99934 0.99934 0.99934 0.99934 0.99934
100 "ne" "(64,80]" "f" "(30,40]" "(30,60]" 20 5.2008852168295 6.33300167492065 0.784450000000001 0.826366559485531 0 0.00986000000000001 0.03763 0.0501 0.07168 0.0782 0.11135 0.11854 0.14881 0.16243 0.19755 0.20957 0.24933 0.25815 0.31185 0.31797 0.36564 0.37088 0.40306 0.41201 0.44933 0.46156 0.50318 0.51947 0.55546 0.56519 0.60098 0.60865 0.62913 0.63973 0.66745 0.67184 0.69017 0.69661 0.71258 0.72041 0.73531 0.74294 0.75997 0.76732 0.784450000000001 0.78909 0.806 0.80819 0.81817 0.82156 0.83064 0.832349999999999 0.83865 0.84008 0.84206 0.84467 0.85954 0.86063 0.86412 0.86744 0.87432 0.87718 0.8792 0.88168 0.88864 0.8892 0.89718 0.9008 0.90225 0.90225 0.90629 0.90629 0.90889 0.90889 0.91359 0.91376 0.92075 0.921850000000001 0.92983 0.93074 0.93215 0.93489 0.93929 0.94119 0.94677 0.94815 0.95275 0.9543 0.95635 0.95635 0.9597 0.9597 0.96154 0.96177 0.963199999999999 0.96519 0.96519 0.96627 0.96678 0.96678 0.96812 0.97051 0.97242 0.9738 0.97808 0.97808 0.97928 0.97961 0.97961 0.97961 0.97961 0.97961 0.98009 0.98009 0.98268 0.9839 0.98634 0.98634 0.98634 0.98642 0.98642 0.98642 0.98642 0.98642 0.98642 0.98642 0.98642 0.98642 0.987589999999999 0.987589999999999 0.98908 0.98908 0.992359999999999 0.992359999999999 0.992359999999999 0.992359999999999 0.992359999999999 0.993659999999999 0.993659999999999 0.993659999999999 0.994249999999999 0.994249999999999 0.995129999999999 0.995129999999999 0.995129999999999 0.995129999999999 0.995129999999999 0.995129999999999 0.99546 0.99546 0.99546 0.99546 0.99546 0.99546 0.99546 0.99546 0.99546 0.99546 0.99546 0.99546 0.99546 0.99546 0.99673 0.99673 0.99673 0.99673 0.99673 0.99673 0.99673 0.99673 0.99673 0.99673 0.99673 0.99673 0.99673 0.99673 0.997909999999999 0.997909999999999 0.997909999999999 0.997909999999999 0.997909999999999 0.997909999999999 0.997909999999999 0.997909999999999 0.99934 0.99934 0.99934 0.99934 0.99934 0.99934 0.99934 0.99934 0.99934 0.99934 0.99934 0.99934 0.99934 0.99934 0.99934 0.99934 0.99934 0.99934 0.99934 0.99934 0.99934
101 "ne" "(64,80]" "m" "(30,40]" "(60,90]" 2 5.92876262358633 4.76967262883276 0.07874 0.127974276527331 0 0.01004 0.03928 0.05137 0.07874 0.08575 0.12355 0.13475 0.16811 0.18062 0.21863 0.22994 0.26537 0.27626 0.3293 0.3374 0.38229 0.38784 0.42251 0.43201 0.46881 0.4802 0.51955 0.53405 0.5761 0.58483 0.6172 0.62825 0.64693 0.65713 0.68269 0.68916 0.71001 0.7144 0.72806 0.73656 0.74675 0.7531 0.76866 0.77593 0.79292 0.7973 0.81445 0.81639 0.82505 0.828 0.83729 0.83961 0.85072 0.85263 0.85582 0.8576 0.87141 0.87441 0.87832 0.88008 0.88622 0.88902 0.89115 0.89434 0.899850000000001 0.90051 0.90664 0.90964 0.91092 0.91092 0.91455 0.91455 0.91781 0.91781 0.921400000000001 0.92227 0.92706 0.92796 0.93419 0.93554 0.93685 0.93867 0.94322 0.94464 0.95312 0.95431 0.958159999999999 0.959439999999999 0.96076 0.96076 0.96336 0.96336 0.96552 0.96619 0.967589999999999 0.96942 0.96942 0.97057 0.97128 0.97128 0.97292 0.974909999999999 0.97586 0.97693 0.9806 0.9806 0.98197 0.98251 0.98251 0.98251 0.98251 0.98251 0.9832 0.9832 0.98504 0.986 0.98782 0.98782 0.98782 0.98808 0.98808 0.98808 0.98808 0.98808 0.98808 0.98808 0.98808 0.98808 0.98878 0.98878 0.990319999999999 0.990319999999999 0.99285 0.99285 0.99285 0.99285 0.99285 0.993989999999999 0.993989999999999 0.993989999999999 0.994749999999999 0.994749999999999 0.995489999999999 0.995489999999999 0.995489999999999 0.995489999999999 0.995489999999999 0.995489999999999 0.99602 0.99602 0.99602 0.99602 0.99602 0.99602 0.99602 0.99602 0.99602 0.99602 0.99602 0.99602 0.99602 0.99602 0.99698 0.99698 0.99698 0.99698 0.99698 0.99698 0.99698 0.99698 0.99698 0.99698 0.99698 0.99698 0.99698 0.99698 0.99781 0.99781 0.99781 0.99781 0.99781 0.99781 0.99781 0.99781 0.99934 0.99934 0.99934 0.99934 0.99934 0.99934 0.99934 0.99934 0.99934 0.99934 0.99934 0.99934 0.99934 0.99934 0.99934 0.99934 0.99934 0.99934 0.99934 0.99934 0.99934
102 "ne" "(64,80]" "f" "(30,40]" "(30,60]" 5 4.0564072168295 2.97475944555302 0.19755 0.282315112540193 0 0.00986000000000001 0.03763 0.0501 0.07168 0.0782 0.11135 0.11854 0.14881 0.16243 0.19755 0.20957 0.24933 0.25815 0.31185 0.31797 0.36564 0.37088 0.40306 0.41201 0.44933 0.46156 0.50318 0.51947 0.55546 0.56519 0.60098 0.60865 0.62913 0.63973 0.66745 0.67184 0.69017 0.69661 0.71258 0.72041 0.73531 0.74294 0.75997 0.76732 0.784450000000001 0.78909 0.806 0.80819 0.81817 0.82156 0.83064 0.832349999999999 0.83865 0.84008 0.84206 0.84467 0.85954 0.86063 0.86412 0.86744 0.87432 0.87718 0.8792 0.88168 0.88864 0.8892 0.89718 0.9008 0.90225 0.90225 0.90629 0.90629 0.90889 0.90889 0.91359 0.91376 0.92075 0.921850000000001 0.92983 0.93074 0.93215 0.93489 0.93929 0.94119 0.94677 0.94815 0.95275 0.9543 0.95635 0.95635 0.9597 0.9597 0.96154 0.96177 0.963199999999999 0.96519 0.96519 0.96627 0.96678 0.96678 0.96812 0.97051 0.97242 0.9738 0.97808 0.97808 0.97928 0.97961 0.97961 0.97961 0.97961 0.97961 0.98009 0.98009 0.98268 0.9839 0.98634 0.98634 0.98634 0.98642 0.98642 0.98642 0.98642 0.98642 0.98642 0.98642 0.98642 0.98642 0.987589999999999 0.987589999999999 0.98908 0.98908 0.992359999999999 0.992359999999999 0.992359999999999 0.992359999999999 0.992359999999999 0.993659999999999 0.993659999999999 0.993659999999999 0.994249999999999 0.994249999999999 0.995129999999999 0.995129999999999 0.995129999999999 0.995129999999999 0.995129999999999 0.995129999999999 0.99546 0.99546 0.99546 0.99546 0.99546 0.99546 0.99546 0.99546 0.99546 0.99546 0.99546 0.99546 0.99546 0.99546 0.99673 0.99673 0.99673 0.99673 0.99673 0.99673 0.99673 0.99673 0.99673 0.99673 0.99673 0.99673 0.99673 0.99673 0.997909999999999 0.997909999999999 0.997909999999999 0.997909999999999 0.997909999999999 0.997909999999999 0.997909999999999 0.997909999999999 0.99934 0.99934 0.99934 0.99934 0.99934 0.99934 0.99934 0.99934 0.99934 0.99934 0.99934 0.99934 0.99934 0.99934 0.99934 0.99934 0.99934 0.99934 0.99934 0.99934 0.99934
103 "ne" "(40,64]" "m" "(30,40]" "(30,60]" 29 8.06771042852417 13.1383671625948 0.81318 0.914469453376206 0 0.00185 0.0143 0.01808 0.02648 0.02723 0.04116 0.04709 0.07116 0.08921 0.11037 0.11678 0.14476 0.1545 0.19273 0.19404 0.22018 0.22442 0.25748 0.2609 0.28967 0.2932 0.32289 0.3354 0.39066 0.39267 0.43582 0.44816 0.47409 0.48023 0.52289 0.52308 0.54468 0.54917 0.56868 0.58741 0.60298 0.6132 0.63664 0.64345 0.66534 0.66701 0.69422 0.69494 0.70152 0.70248 0.71421 0.71464 0.7385 0.73856 0.73999 0.74029 0.79286 0.79971 0.80098 0.80745 0.81199 0.81293 0.81318 0.814809999999999 0.82905 0.82905 0.84555 0.85225 0.85381 0.85381 0.86022 0.86022 0.865699999999999 0.865699999999999 0.86854 0.86854 0.87711 0.87836 0.88606 0.89189 0.89277 0.89367 0.89907 0.89975 0.90704 0.90735 0.91548 0.91963 0.92021 0.92021 0.92993 0.92993 0.939160000000001 0.939240000000001 0.94727 0.948 0.948 0.94933 0.94948 0.94948 0.95005 0.95151 0.95491 0.95742 0.96757 0.96757 0.970009999999999 0.97014 0.97014 0.97014 0.97014 0.97014 0.970429999999999 0.970429999999999 0.97394 0.97499 0.98074 0.98074 0.98074 0.98076 0.98076 0.98076 0.98076 0.98076 0.98076 0.98076 0.98076 0.98076 0.981989999999999 0.981989999999999 0.986599999999999 0.986599999999999 0.991189999999999 0.991189999999999 0.991189999999999 0.991189999999999 0.991189999999999 0.99242 0.99242 0.99242 0.992819999999999 0.992819999999999 0.993449999999999 0.993449999999999 0.993449999999999 0.993449999999999 0.993449999999999 0.993449999999999 0.993619999999999 0.993619999999999 0.993619999999999 0.993619999999999 0.993619999999999 0.993619999999999 0.993619999999999 0.993619999999999 0.993619999999999 0.993619999999999 0.993619999999999 0.993619999999999 0.993619999999999 0.993619999999999 0.99444 0.99444 0.99444 0.99444 0.99444 0.99444 0.99444 0.99444 0.99444 0.99444 0.99444 0.99444 0.99444 0.99444 0.995129999999999 0.995129999999999 0.995129999999999 0.995129999999999 0.995129999999999 0.995129999999999 0.995129999999999 0.995129999999999 0.99934 0.99934 0.99934 0.99934 0.99934 0.99934 0.99934 0.99934 0.99934 0.99934 0.99934 0.99934 0.99934 0.99934 0.99934 0.99934 0.99934 0.99934 0.99934 0.99934 0.99934
104 "ne" "(64,80]" "m" "(30,40]" "(30,60]" 40 18.578019728642 22.7961142151136 0.92911 0.962057877813505 0 0.00529 0.02793 0.03609 0.05096 0.05404 0.07638 0.08373 0.11358 0.13105 0.16579 0.17513 0.20972 0.21979 0.2633 0.26683 0.30704 0.31464 0.34463 0.35127 0.38189 0.39139 0.42773 0.44527 0.48945 0.49631 0.53731 0.54882 0.57191 0.58012 0.61727 0.61896 0.64029 0.64487 0.66468 0.67221 0.6869 0.6947 0.7167 0.72232 0.74171 0.74566 0.76304 0.76462 0.7727 0.77502 0.78509 0.78647 0.79964 0.80038 0.8029 0.80417 0.83058 0.83631 0.83845 0.84284 0.84985 0.85174 0.85312 0.85615 0.86219 0.86252 0.8736 0.87835 0.87979 0.87979 0.8843 0.8843 0.88799 0.88799 0.89209 0.89219 0.89801 0.89912 0.9074 0.90888 0.91044 0.91283 0.91768 0.91874 0.92911 0.929809999999999 0.9353 0.93827 0.93951 0.93951 0.94715 0.94715 0.95104 0.95116 0.95613 0.95748 0.95748 0.95854 0.95911 0.95911 0.95999 0.9621 0.96522 0.96739 0.97394 0.97394 0.975939999999999 0.97615 0.97615 0.97615 0.97615 0.97615 0.97664 0.97664 0.97951 0.98066 0.98394 0.98394 0.98394 0.98396 0.98396 0.98396 0.98396 0.98396 0.98396 0.98396 0.98396 0.98396 0.985089999999999 0.985089999999999 0.987149999999999 0.987149999999999 0.991549999999999 0.991549999999999 0.991549999999999 0.991549999999999 0.991549999999999 0.992939999999999 0.992939999999999 0.992939999999999 0.993419999999999 0.993419999999999 0.994129999999999 0.994129999999999 0.994129999999999 0.994129999999999 0.994129999999999 0.994129999999999 0.994329999999999 0.994329999999999 0.994329999999999 0.994329999999999 0.994329999999999 0.994329999999999 0.994329999999999 0.994329999999999 0.994329999999999 0.994329999999999 0.994329999999999 0.994329999999999 0.994329999999999 0.994329999999999 0.995279999999999 0.995279999999999 0.995279999999999 0.995279999999999 0.995279999999999 0.995279999999999 0.995279999999999 0.995279999999999 0.995279999999999 0.995279999999999 0.995279999999999 0.995279999999999 0.995279999999999 0.995279999999999 0.996189999999999 0.996189999999999 0.996189999999999 0.996189999999999 0.996189999999999 0.996189999999999 0.996189999999999 0.996189999999999 0.99934 0.99934 0.99934 0.99934 0.99934 0.99934 0.99934 0.99934 0.99934 0.99934 0.99934 0.99934 0.99934 0.99934 0.99934 0.99934 0.99934 0.99934 0.99934 0.99934 0.99934
105 "ne" "(64,80]" "m" "(20,30]" "[0,30]" 3 2.78574756481033 4.06521603719289 0.24659 0.179421221864952 0 0.03071 0.09356 0.10276 0.16928 0.18782 0.24659 0.2652 0.31259 0.3191 0.36329 0.38122 0.43225 0.44191 0.4951 0.50835 0.56715 0.58203 0.61565 0.62881 0.65839 0.6684 0.69607 0.70584 0.73587 0.73855 0.75969 0.76124 0.77528 0.77865 0.79575 0.80055 0.82382 0.8262 0.84126 0.84234 0.84555 0.84868 0.86841 0.87031 0.87638 0.87702 0.89189 0.89632 0.90442 0.904650000000001 0.910910000000001 0.91342 0.9252 0.92716 0.93529 0.93576 0.93888 0.93971 0.94372 0.94372 0.94692 0.94742 0.95071 0.95356 0.95621 0.95667 0.95679 0.95887 0.95993 0.95993 0.96041 0.96041 0.96494 0.96494 0.969069999999999 0.969999999999999 0.971659999999999 0.971659999999999 0.974629999999999 0.974629999999999 0.975019999999999 0.975239999999999 0.978129999999999 0.979969999999999 0.980859999999999 0.981039999999999 0.981239999999999 0.981659999999999 0.981709999999999 0.981709999999999 0.986209999999999 0.986209999999999 0.986749999999999 0.987329999999999 0.987329999999999 0.987689999999999 0.987689999999999 0.987749999999999 0.988169999999999 0.988169999999999 0.99016 0.99034 0.99039 0.99044 0.99191 0.99191 0.99286 0.99336 0.99336 0.99336 0.99336 0.99336 0.9939 0.9939 0.99394 0.99397 0.99412 0.99412 0.99412 0.9956 0.9956 0.9956 0.9956 0.9956 0.9956 0.9956 0.9956 0.9956 0.99565 0.99565 0.9959 0.9959 0.99639 0.99639 0.99639 0.99639 0.99639 0.99658 0.99658 0.99658 0.99728 0.99728 0.997609999999999 0.997609999999999 0.997609999999999 0.997609999999999 0.997609999999999 0.997609999999999 0.99886 0.99886 0.99886 0.99886 0.99886 0.99886 0.99886 0.99886 0.99886 0.99886 0.99886 0.99886 0.99886 0.99886 0.999 0.999 0.999 0.999 0.999 0.999 0.999 0.999 0.999 0.999 0.999 0.999 0.999 0.999 0.99931 0.99931 0.99931 0.99931 0.99931 0.99931 0.99931 0.99931 0.99949 0.99949 0.99949 0.99949 0.99949 0.99949 0.99949 0.99949 0.99949 0.99949 0.99949 0.99949 0.99949 0.99949 0.99949 0.99949 0.99949 0.99949 0.99949 0.99949 0.99949
106 "ne" "(40,64]" "f" "(30,40]" "(60,90]" 20 4.99204646375817 6.33300167492065 0.7694 0.826366559485531 0 0.00755 0.0344 0.04465 0.06576 0.07177 0.10159 0.10973 0.14107 0.15443 0.18816 0.19936 0.23536 0.24533 0.29518 0.30099 0.34761 0.35399 0.38553 0.3955 0.43087 0.44145 0.47969 0.49475 0.53633 0.54485 0.58524 0.59309 0.61537 0.62533 0.65256 0.65731 0.67895 0.6825 0.69944 0.7069 0.71932 0.72697 0.74476 0.75135 0.7694 0.77337 0.79063 0.79243 0.80247 0.80549 0.81428 0.81609 0.82481 0.82624 0.82889 0.83128 0.85061 0.85316 0.8563 0.85913 0.86521 0.86805 0.86978 0.87275 0.88058 0.88127 0.89158 0.89526 0.89652 0.89652 0.90127 0.90127 0.90355 0.90355 0.907670000000001 0.907990000000001 0.914450000000001 0.915770000000001 0.92213 0.92558 0.92657 0.9288 0.93336 0.9346 0.94298 0.94434 0.9488 0.95074 0.95161 0.95161 0.95701 0.95701 0.95875 0.9591 0.96158 0.9635 0.9635 0.96437 0.96501 0.96501 0.96629 0.96884 0.971 0.97232 0.97698 0.97698 0.97896 0.9794 0.9794 0.9794 0.9794 0.9794 0.98006 0.98006 0.98266 0.9838 0.98564 0.98564 0.98564 0.98575 0.98575 0.98575 0.98575 0.98575 0.98575 0.98575 0.98575 0.98575 0.986449999999999 0.986449999999999 0.988819999999999 0.988819999999999 0.99222 0.99222 0.99222 0.99222 0.99222 0.993429999999999 0.993429999999999 0.993429999999999 0.994019999999999 0.994019999999999 0.994899999999999 0.994899999999999 0.994899999999999 0.994899999999999 0.994899999999999 0.994899999999999 0.99529 0.99529 0.99529 0.99529 0.99529 0.99529 0.99529 0.99529 0.99529 0.99529 0.99529 0.99529 0.99529 0.99529 0.996499999999999 0.996499999999999 0.996499999999999 0.996499999999999 0.996499999999999 0.996499999999999 0.996499999999999 0.996499999999999 0.996499999999999 0.996499999999999 0.996499999999999 0.996499999999999 0.996499999999999 0.996499999999999 0.99758 0.99758 0.99758 0.99758 0.99758 0.99758 0.99758 0.99758 0.99934 0.99934 0.99934 0.99934 0.99934 0.99934 0.99934 0.99934 0.99934 0.99934 0.99934 0.99934 0.99934 0.99934 0.99934 0.99934 0.99934 0.99934 0.99934 0.99934 0.99934
107 "ne" "(64,80]" "m" "(20,30]" "[0,30]" 1 4.54189096020967 5.57591057095495 0.07866 0.0752411575562701 0 0.02615 0.07866 0.08692 0.14863 0.16491 0.21708 0.23703 0.27978 0.28697 0.33585 0.35396 0.402 0.41145 0.46893 0.48139 0.53738 0.54721 0.58657 0.60335 0.63262 0.6436 0.67055 0.67939 0.7135 0.717249999999999 0.73675 0.73998 0.75376 0.75762 0.77774 0.78398 0.80479 0.80696 0.82237 0.82435 0.82956 0.83448 0.85439 0.85694 0.86643 0.86702 0.8815 0.88514 0.89384 0.89449 0.90329 0.90642 0.9193 0.92131 0.93012 0.930870000000001 0.93447 0.9355 0.94044 0.94044 0.94435 0.94498 0.94844 0.95053 0.95291 0.95349 0.95379 0.95604 0.95733 0.95733 0.95776 0.95776 0.96205 0.96205 0.966399999999999 0.96728 0.969599999999999 0.969599999999999 0.972459999999999 0.972459999999999 0.973199999999999 0.973529999999999 0.976399999999999 0.978209999999999 0.9796 0.97985 0.980189999999999 0.980709999999999 0.980759999999999 0.980759999999999 0.984549999999999 0.984549999999999 0.985069999999999 0.985849999999999 0.985869999999999 0.986269999999999 0.986269999999999 0.986359999999999 0.986969999999999 0.986969999999999 0.98899 0.98937 0.98947 0.98956 0.99131 0.99131 0.99225 0.99292 0.99292 0.99292 0.99292 0.99292 0.99356 0.99356 0.99362 0.99368 0.99385 0.99385 0.99385 0.9951 0.9951 0.9951 0.9951 0.9951 0.9951 0.9951 0.9951 0.9951 0.99519 0.99519 0.99537 0.99537 0.99589 0.99589 0.99589 0.99589 0.99589 0.99613 0.99613 0.99613 0.99691 0.99691 0.997359999999999 0.997359999999999 0.997359999999999 0.997359999999999 0.997359999999999 0.997359999999999 0.99858 0.99858 0.99858 0.99858 0.99858 0.99858 0.99858 0.99858 0.99858 0.99858 0.99858 0.99858 0.99858 0.99858 0.99883 0.99883 0.99883 0.99883 0.99883 0.99883 0.99883 0.99883 0.99883 0.99883 0.99883 0.99883 0.99883 0.99883 0.9992 0.9992 0.9992 0.9992 0.9992 0.9992 0.9992 0.9992 0.9994 0.9994 0.9994 0.9994 0.9994 0.9994 0.9994 0.9994 0.9994 0.9994 0.9994 0.9994 0.9994 0.9994 0.9994 0.9994 0.9994 0.9994 0.9994 0.9994 0.9994
108 "wt" "[0,40]" "m" "(20,30]" "[0,30]" 7 1.67891303212083 2.303168877493 0.54727 0.396784565916399 0 0.06053 0.13934 0.15791 0.22953 0.24402 0.29729 0.31636 0.37064 0.38561 0.42339 0.44545 0.49949 0.50417 0.54727 0.55786 0.61105 0.63229 0.66218 0.67108 0.70176 0.70679 0.73002 0.73761 0.76348 0.7691 0.79609 0.79768 0.80761 0.81344 0.83192 0.8352 0.85928 0.86023 0.86856 0.87034 0.87284 0.87605 0.89125 0.89555 0.89927 0.89968 0.90863 0.91236 0.91904 0.91945 0.92411 0.92526 0.93671 0.94083 0.94615 0.94672 0.9506 0.95145 0.9535 0.95355 0.95525 0.95568 0.95794 0.95941 0.96207 0.96246 0.96299 0.96419 0.96464 0.96464 0.96508 0.96508 0.96794 0.96794 0.97089 0.97123 0.97224 0.97239 0.97503 0.97503 0.97508 0.97534 0.97754 0.9789 0.97968 0.97984 0.98036 0.98056 0.98069 0.98069 0.984659999999999 0.984659999999999 0.98686 0.98719 0.98723 0.98757 0.98757 0.98769 0.988059999999999 0.988059999999999 0.98965 0.98995 0.98999 0.99 0.99127 0.99127 0.99201 0.99241 0.99241 0.99241 0.99241 0.99241 0.99296 0.99296 0.99314 0.99325 0.99341 0.99341 0.99341 0.99577 0.99577 0.99577 0.99577 0.99577 0.99577 0.99577 0.99577 0.99577 0.99586 0.99586 0.99717 0.99717 0.99765 0.99765 0.99765 0.99765 0.99765 0.99777 0.99777 0.99777 0.99813 0.99813 0.99837 0.99837 0.99837 0.99837 0.99837 0.99837 0.99908 0.99908 0.99908 0.99908 0.99908 0.99908 0.99908 0.99908 0.99908 0.99908 0.99908 0.99908 0.99908 0.99908 0.99924 0.99924 0.99924 0.99924 0.99924 0.99924 0.99924 0.99924 0.99924 0.99924 0.99924 0.99924 0.99924 0.99924 0.99948 0.99948 0.99948 0.99948 0.99948 0.99948 0.99948 0.99948 0.99971 0.99971 0.99971 0.99971 0.99971 0.99971 0.99971 0.99971 0.99971 0.99971 0.99971 0.99971 0.99971 0.99971 0.99971 0.99971 0.99971 0.99971 0.99971 0.99971 0.99971
109 "wt" "(40,64]" "m" "(20,30]" "[0,30]" 7 1.7623994394435 2.303168877493 0.46993 0.396784565916399 0 0.0287 0.08041 0.08904 0.14911 0.16683 0.21989 0.23916 0.28141 0.28944 0.33881 0.35931 0.40459 0.41423 0.46993 0.48653 0.5406 0.55037 0.58801 0.60676 0.63553 0.64731 0.67676 0.68683 0.71935 0.72267 0.74107 0.74372 0.75565 0.76021 0.78108 0.78639 0.80724 0.81018 0.8266 0.82877 0.83334 0.83739 0.85839 0.86036 0.86903 0.86975 0.8841 0.88766 0.89693 0.89747 0.906 0.90892 0.92089 0.9225 0.93075 0.9316 0.93522 0.93637 0.94156 0.94156 0.94516 0.94601 0.94921 0.95167 0.95375 0.95411 0.95441 0.956419999999999 0.957699999999999 0.957699999999999 0.95819 0.95819 0.96207 0.96207 0.966129999999999 0.96702 0.96973 0.96973 0.972019999999999 0.972049999999999 0.972529999999999 0.972729999999999 0.97592 0.97812 0.97923 0.97949 0.979969999999999 0.980509999999999 0.980529999999999 0.980529999999999 0.984159999999999 0.984159999999999 0.985059999999999 0.986099999999999 0.986099999999999 0.986839999999999 0.986839999999999 0.986899999999999 0.987659999999999 0.987659999999999 0.98974 0.9899 0.98991 0.98992 0.99142 0.99142 0.99249 0.99302 0.99302 0.99302 0.99302 0.99302 0.99364 0.99364 0.99368 0.99371 0.99389 0.99389 0.99389 0.99527 0.99527 0.99527 0.99527 0.99527 0.99527 0.99527 0.99527 0.99527 0.99536 0.99536 0.99558 0.99558 0.99598 0.99598 0.99598 0.99598 0.99598 0.99619 0.99619 0.99619 0.99699 0.99699 0.997389999999999 0.997389999999999 0.997389999999999 0.997389999999999 0.997389999999999 0.997389999999999 0.99879 0.99879 0.99879 0.99879 0.99879 0.99879 0.99879 0.99879 0.99879 0.99879 0.99879 0.99879 0.99879 0.99879 0.99892 0.99892 0.99892 0.99892 0.99892 0.99892 0.99892 0.99892 0.99892 0.99892 0.99892 0.99892 0.99892 0.99892 0.99926 0.99926 0.99926 0.99926 0.99926 0.99926 0.99926 0.99926 0.99946 0.99946 0.99946 0.99946 0.99946 0.99946 0.99946 0.99946 0.99946 0.99946 0.99946 0.99946 0.99946 0.99946 0.99946 0.99946 0.99946 0.99946 0.99946 0.99946 0.99946
110 "ne" "(64,80]" "m" "(30,40]" "(30,60]" 29 9.79186976954783 13.1383671625948 0.84327 0.914469453376206 0 0.00457 0.02551 0.0323 0.04767 0.04974 0.07198 0.078 0.10637 0.1235 0.15353 0.16379 0.20113 0.2127 0.26017 0.26293 0.301 0.30657 0.33936 0.34463 0.37815 0.38605 0.41999 0.43541 0.4782 0.48498 0.52838 0.53529 0.55888 0.56789 0.60131 0.60207 0.62495 0.63161 0.6528 0.66234 0.67884 0.68842 0.71188 0.7194 0.73952 0.74234 0.76225 0.76355 0.77187 0.77366 0.78316 0.78428 0.79518 0.79553 0.79736 0.79818 0.82397 0.82766 0.82996 0.83498 0.84133 0.84266 0.84327 0.84678 0.85554 0.85564 0.86734 0.87321 0.87499 0.87499 0.87979 0.87979 0.88338 0.88338 0.88737 0.88737 0.8934 0.89528 0.90422 0.90833 0.909650000000001 0.91119 0.91724 0.91798 0.92347 0.92417 0.92977 0.93321 0.93438 0.93438 0.94392 0.94392 0.95022 0.95043 0.95394 0.95495 0.95495 0.95646 0.95667 0.95667 0.95744 0.95948 0.96324 0.96556 0.972129999999999 0.972129999999999 0.974049999999999 0.97424 0.97424 0.97424 0.97424 0.97424 0.974529999999999 0.974529999999999 0.978269999999999 0.979509999999999 0.98303 0.98303 0.98303 0.98305 0.98305 0.98305 0.98305 0.98305 0.98305 0.98305 0.98305 0.98305 0.984359999999999 0.984359999999999 0.98737 0.98737 0.991469999999999 0.991469999999999 0.991469999999999 0.991469999999999 0.991469999999999 0.992849999999999 0.992849999999999 0.992849999999999 0.993299999999999 0.993299999999999 0.993959999999999 0.993959999999999 0.993959999999999 0.993959999999999 0.993959999999999 0.993959999999999 0.99415 0.99415 0.99415 0.99415 0.99415 0.99415 0.99415 0.99415 0.99415 0.99415 0.99415 0.99415 0.99415 0.99415 0.99507 0.99507 0.99507 0.99507 0.99507 0.99507 0.99507 0.99507 0.99507 0.99507 0.99507 0.99507 0.99507 0.99507 0.995899999999999 0.995899999999999 0.995899999999999 0.995899999999999 0.995899999999999 0.995899999999999 0.995899999999999 0.995899999999999 0.99934 0.99934 0.99934 0.99934 0.99934 0.99934 0.99934 0.99934 0.99934 0.99934 0.99934 0.99934 0.99934 0.99934 0.99934 0.99934 0.99934 0.99934 0.99934 0.99934 0.99934
111 "ne" "(40,64]" "m" "(20,30]" "[0,30]" 15 4.78460944827167 3.56666941339868 0.80821 0.726688102893891 0 0.03724 0.10558 0.11473 0.18367 0.20294 0.26031 0.28149 0.33506 0.34207 0.38644 0.40439 0.46083 0.46956 0.51818 0.52981 0.58636 0.60289 0.63523 0.64871 0.67811 0.68674 0.71309 0.7217 0.74935 0.75286 0.77269 0.77392 0.78767 0.79033 0.80821 0.81328 0.83723 0.8389 0.85105 0.85159 0.85433 0.85714 0.87651 0.87905 0.88478 0.88519 0.89989 0.90367 0.911650000000001 0.91185 0.91797 0.9202 0.93135 0.93412 0.94161 0.94199 0.94561 0.94605 0.94984 0.94984 0.95254 0.95285 0.9558 0.95752 0.96008 0.96034 0.96045 0.96241 0.96348 0.96348 0.96371 0.96371 0.96809 0.96809 0.97277 0.97341 0.974729999999999 0.974729999999999 0.977019999999999 0.977019999999999 0.97741 0.9775 0.97991 0.98185 0.982479999999999 0.98259 0.98276 0.983009999999999 0.983029999999999 0.983029999999999 0.987939999999999 0.987939999999999 0.988449999999999 0.988829999999999 0.988829999999999 0.989029999999999 0.989029999999999 0.989069999999999 0.989369999999999 0.989369999999999 0.99124 0.99135 0.99136 0.99137 0.99259 0.99259 0.99337 0.99378 0.99378 0.99378 0.99378 0.99378 0.9943 0.9943 0.99432 0.99435 0.99447 0.99447 0.99447 0.99631 0.99631 0.99631 0.99631 0.99631 0.99631 0.99631 0.99631 0.99631 0.99638 0.99638 0.9965 0.9965 0.99686 0.99686 0.99686 0.99686 0.99686 0.99702 0.99702 0.99702 0.99762 0.99762 0.997849999999999 0.997849999999999 0.997849999999999 0.997849999999999 0.997849999999999 0.997849999999999 0.99909 0.99909 0.99909 0.99909 0.99909 0.99909 0.99909 0.99909 0.99909 0.99909 0.99909 0.99909 0.99909 0.99909 0.9992 0.9992 0.9992 0.9992 0.9992 0.9992 0.9992 0.9992 0.9992 0.9992 0.9992 0.9992 0.9992 0.9992 0.99944 0.99944 0.99944 0.99944 0.99944 0.99944 0.99944 0.99944 0.9996 0.9996 0.9996 0.9996 0.9996 0.9996 0.9996 0.9996 0.9996 0.9996 0.9996 0.9996 0.9996 0.9996 0.9996 0.9996 0.9996 0.9996 0.9996 0.9996 0.9996
112 "ne" "(40,64]" "f" "(20,30]" "[0,30]" 19 8.14602852617767 5.70480874887563 0.89499 0.807073954983923 0 0.05058 0.12944 0.1444 0.21604 0.23344 0.28865 0.30959 0.36851 0.38139 0.42296 0.44124 0.50269 0.50983 0.556630000000001 0.56643 0.62145 0.64437 0.67228 0.68277 0.7062 0.71211 0.73893 0.74687 0.77367 0.77622 0.79811 0.79888 0.81054 0.81421 0.83417 0.83722 0.86305 0.86393 0.87386 0.87401 0.8757 0.87731 0.89499 0.89943 0.9029 0.90303 0.91368 0.91798 0.924980000000001 0.925010000000001 0.92982 0.9309 0.94049 0.94508 0.95189 0.95208 0.9545 0.95517 0.95819 0.95819 0.96023 0.96039 0.96281 0.96388 0.96657 0.96675 0.96683 0.96832 0.96914 0.96914 0.9692 0.9692 0.97343 0.97343 0.976719999999999 0.97711 0.978069999999999 0.978069999999999 0.980109999999999 0.980109999999999 0.98026 0.9803 0.98296 0.98424 0.98472 0.98476 0.98487 0.985009999999999 0.985009999999999 0.985009999999999 0.989819999999999 0.989819999999999 0.99017 0.99035 0.99035 0.990449999999999 0.990449999999999 0.990469999999999 0.990689999999999 0.990689999999999 0.99238 0.99241 0.99241 0.99241 0.99329 0.99329 0.99395 0.99427 0.99427 0.99427 0.99427 0.99427 0.99478 0.99478 0.9948 0.99483 0.99495 0.99495 0.99495 0.99701 0.99701 0.99701 0.99701 0.99701 0.99701 0.99701 0.99701 0.99701 0.99706 0.99706 0.99714 0.99714 0.99745 0.99745 0.99745 0.99745 0.99745 0.99757 0.99757 0.99757 0.99801 0.99801 0.99821 0.99821 0.99821 0.99821 0.99821 0.99821 0.9993 0.9993 0.9993 0.9993 0.9993 0.9993 0.9993 0.9993 0.9993 0.9993 0.9993 0.9993 0.9993 0.9993 0.99938 0.99938 0.99938 0.99938 0.99938 0.99938 0.99938 0.99938 0.99938 0.99938 0.99938 0.99938 0.99938 0.99938 0.99959 0.99959 0.99959 0.99959 0.99959 0.99959 0.99959 0.99959 0.99971 0.99971 0.99971 0.99971 0.99971 0.99971 0.99971 0.99971 0.99971 0.99971 0.99971 0.99971 0.99971 0.99971 0.99971 0.99971 0.99971 0.99971 0.99971 0.99971 0.99971
113 "ne" "(40,64]" "m" "(20,30]" "[0,30]" 4 1.82366133921167 3.46790414008678 0.38207 0.230868167202572 0 0.05467 0.13857 0.15052 0.22085 0.23964 0.30014 0.32217 0.38207 0.39504 0.43521 0.45496 0.5106 0.51767 0.5611 0.56874 0.62565 0.64752 0.67662 0.68703 0.71404 0.71935 0.74477 0.7538 0.77787 0.78103 0.80711 0.80757 0.81881 0.82314 0.84092 0.84352 0.8707 0.87134 0.88074 0.88083 0.88217 0.88328 0.90124 0.90575 0.90823 0.90829 0.916840000000001 0.922020000000001 0.929980000000001 0.930010000000001 0.9341 0.93522 0.94509 0.94903 0.9561 0.95616 0.95785 0.95813 0.96064 0.96064 0.96261 0.96276 0.96498 0.96627 0.96933 0.96945 0.96948 0.97053 0.97129 0.97129 0.97133 0.97133 0.97538 0.97538 0.97857 0.9789 0.97974 0.97974 0.98189 0.98189 0.98201 0.98203 0.98426 0.98536 0.98572 0.98576 0.98584 0.98598 0.98598 0.98598 0.990059999999999 0.990059999999999 0.990349999999999 0.990549999999999 0.990549999999999 0.990679999999999 0.990679999999999 0.990699999999999 0.990919999999999 0.990919999999999 0.99268 0.99271 0.99271 0.99271 0.99358 0.99358 0.99422 0.99453 0.99453 0.99453 0.99453 0.99453 0.99502 0.99502 0.99504 0.99507 0.99515 0.99515 0.99515 0.99741 0.99741 0.99741 0.99741 0.99741 0.99741 0.99741 0.99741 0.99741 0.99746 0.99746 0.99754 0.99754 0.9978 0.9978 0.9978 0.9978 0.9978 0.99792 0.99792 0.99792 0.99828 0.99828 0.99847 0.99847 0.99847 0.99847 0.99847 0.99847 0.99941 0.99941 0.99941 0.99941 0.99941 0.99941 0.99941 0.99941 0.99941 0.99941 0.99941 0.99941 0.99941 0.99941 0.99949 0.99949 0.99949 0.99949 0.99949 0.99949 0.99949 0.99949 0.99949 0.99949 0.99949 0.99949 0.99949 0.99949 0.99964 0.99964 0.99964 0.99964 0.99964 0.99964 0.99964 0.99964 0.99976 0.99976 0.99976 0.99976 0.99976 0.99976 0.99976 0.99976 0.99976 0.99976 0.99976 0.99976 0.99976 0.99976 0.99976 0.99976 0.99976 0.99976 0.99976 0.99976 0.99976
114 "ne" "(64,80]" "m" "(20,30]" "[0,30]" 6 1.72169194134767 2.5843843115766 0.45776 0.335691318327974 0 0.0355 0.10665 0.11669 0.18418 0.20429 0.26143 0.28292 0.33648 0.3443 0.38919 0.40892 0.45776 0.46657 0.5162 0.52764 0.5831 0.60257 0.63695 0.64997 0.67692 0.68685 0.71104 0.71963 0.74754 0.75051 0.77333 0.77447 0.78756 0.78974 0.80674 0.81085 0.83257 0.83403 0.84866 0.84927 0.85238 0.85499 0.87542 0.87715 0.88264 0.88311 0.89665 0.90122 0.911340000000001 0.911420000000001 0.917490000000001 0.91924 0.92938 0.93161 0.93934 0.93977 0.9433 0.94406 0.94799 0.94799 0.95065 0.95121 0.95421 0.95649 0.9597 0.96 0.96009 0.96167 0.96275 0.96275 0.96301 0.96301 0.96742 0.96742 0.97159 0.9723 0.973699999999999 0.973699999999999 0.976489999999999 0.976489999999999 0.976739999999999 0.976789999999999 0.98005 0.9818 0.98244 0.98251 0.982629999999999 0.982869999999999 0.982869999999999 0.982869999999999 0.987729999999999 0.987729999999999 0.988199999999999 0.988609999999999 0.988609999999999 0.988839999999999 0.988839999999999 0.988859999999999 0.989149999999999 0.989149999999999 0.99124 0.9913 0.9913 0.99131 0.99245 0.99245 0.99324 0.99367 0.99367 0.99367 0.99367 0.99367 0.9942 0.9942 0.99423 0.99426 0.99438 0.99438 0.99438 0.99612 0.99612 0.99612 0.99612 0.99612 0.99612 0.99612 0.99612 0.99612 0.99617 0.99617 0.99633 0.99633 0.9967 0.9967 0.9967 0.9967 0.9967 0.99687 0.99687 0.99687 0.99749 0.99749 0.997769999999999 0.997769999999999 0.997769999999999 0.997769999999999 0.997769999999999 0.997769999999999 0.99913 0.99913 0.99913 0.99913 0.99913 0.99913 0.99913 0.99913 0.99913 0.99913 0.99913 0.99913 0.99913 0.99913 0.99923 0.99923 0.99923 0.99923 0.99923 0.99923 0.99923 0.99923 0.99923 0.99923 0.99923 0.99923 0.99923 0.99923 0.99945 0.99945 0.99945 0.99945 0.99945 0.99945 0.99945 0.99945 0.99962 0.99962 0.99962 0.99962 0.99962 0.99962 0.99962 0.99962 0.99962 0.99962 0.99962 0.99962 0.99962 0.99962 0.99962 0.99962 0.99962 0.99962 0.99962 0.99962 0.99962
115 "ne" "(64,80]" "f" "(20,30]" "[0,30]" 2 3.0257217340265 4.76967262883276 0.19474 0.127974276527331 0 0.03981 0.1118 0.12401 0.19474 0.21517 0.26786 0.28919 0.34649 0.3537 0.3958 0.41257 0.4711 0.48034 0.5266 0.53827 0.59771 0.61837 0.65185 0.66337 0.68793 0.69484 0.71865 0.72817 0.75376 0.75736 0.78168 0.78258 0.79581 0.79762 0.81666 0.82037 0.84497 0.84597 0.85756 0.85794 0.86091 0.86308 0.88234 0.88457 0.88866 0.88882 0.90114 0.90696 0.915700000000001 0.915730000000001 0.920220000000001 0.922 0.93201 0.93495 0.94331 0.94368 0.946880000000001 0.947450000000001 0.95114 0.95114 0.95362 0.95397 0.95719 0.95871 0.96135 0.96165 0.96175 0.96357 0.96483 0.96483 0.96494 0.96494 0.96961 0.96961 0.97298 0.97372 0.97497 0.97497 0.97795 0.97795 0.97815 0.97819 0.98084 0.98252 0.98297 0.98301 0.98317 0.983369999999999 0.983369999999999 0.983369999999999 0.988349999999999 0.988349999999999 0.988839999999999 0.989119999999999 0.989119999999999 0.989249999999999 0.989249999999999 0.989269999999999 0.989549999999999 0.989549999999999 0.99158 0.99161 0.99161 0.99162 0.99267 0.99267 0.99345 0.99383 0.99383 0.99383 0.99383 0.99383 0.99435 0.99435 0.99437 0.9944 0.99455 0.99455 0.99455 0.9964 0.9964 0.9964 0.9964 0.9964 0.9964 0.9964 0.9964 0.9964 0.99645 0.99645 0.99655 0.99655 0.9969 0.9969 0.9969 0.9969 0.9969 0.99704 0.99704 0.99704 0.99764 0.99764 0.997879999999999 0.997879999999999 0.997879999999999 0.997879999999999 0.997879999999999 0.997879999999999 0.99906 0.99906 0.99906 0.99906 0.99906 0.99906 0.99906 0.99906 0.99906 0.99906 0.99906 0.99906 0.99906 0.99906 0.99917 0.99917 0.99917 0.99917 0.99917 0.99917 0.99917 0.99917 0.99917 0.99917 0.99917 0.99917 0.99917 0.99917 0.99945 0.99945 0.99945 0.99945 0.99945 0.99945 0.99945 0.99945 0.99963 0.99963 0.99963 0.99963 0.99963 0.99963 0.99963 0.99963 0.99963 0.99963 0.99963 0.99963 0.99963 0.99963 0.99963 0.99963 0.99963 0.99963 0.99963 0.99963 0.99963
116 "ne" "(40,64]" "f" "(30,40]" "[0,30]" 18 5.4289800677735 5.11535751629257 0.80523 0.784565916398714 0 0.01847 0.0589 0.06735 0.11215 0.12517 0.17424 0.19238 0.23318 0.24407 0.29134 0.30577 0.34542 0.35556 0.41273 0.42606 0.47841 0.48464 0.52333 0.53859 0.57684 0.59025 0.6279 0.63697 0.68016 0.68591 0.70294 0.71036 0.72256 0.72974 0.74845 0.75672 0.77436 0.77753 0.79389 0.79832 0.80523 0.81137 0.82909 0.832769999999999 0.84581 0.84789 0.86365 0.86635 0.87549 0.8773 0.88715 0.89137 0.90383 0.9053 0.91119 0.91323 0.91762 0.91915 0.92404 0.9241 0.92987 0.93208 0.935050000000001 0.93805 0.939870000000001 0.94049 0.94182 0.94377 0.94482 0.94482 0.94623 0.94623 0.94936 0.94936 0.95261 0.95398 0.9588 0.958989999999999 0.96174 0.96178 0.963349999999999 0.964159999999999 0.96786 0.96918 0.97178 0.97236 0.973699999999999 0.975029999999999 0.975289999999999 0.975289999999999 0.977359999999999 0.977359999999999 0.978629999999999 0.979859999999999 0.979949999999999 0.981229999999999 0.981229999999999 0.981549999999999 0.982509999999999 0.982509999999999 0.98484 0.98563 0.98577 0.98588 0.9886 0.9886 0.99 0.99106 0.99106 0.99106 0.99106 0.99106 0.99202 0.99202 0.99234 0.9925 0.99276 0.99276 0.99276 0.99365 0.99365 0.99365 0.99365 0.99365 0.99365 0.99365 0.99365 0.99365 0.99381 0.99381 0.9942 0.9942 0.99522 0.99522 0.99522 0.99522 0.99522 0.99555 0.99555 0.99555 0.99647 0.99647 0.99703 0.99703 0.99703 0.99703 0.99703 0.99703 0.99823 0.99823 0.99823 0.99823 0.99823 0.99823 0.99823 0.99823 0.99823 0.99823 0.99823 0.99823 0.99823 0.99823 0.99859 0.99859 0.99859 0.99859 0.99859 0.99859 0.99859 0.99859 0.99859 0.99859 0.99859 0.99859 0.99859 0.99859 0.99909 0.99909 0.99909 0.99909 0.99909 0.99909 0.99909 0.99909 0.99934 0.99934 0.99934 0.99934 0.99934 0.99934 0.99934 0.99934 0.99934 0.99934 0.99934 0.99934 0.99934 0.99934 0.99934 0.99934 0.99934 0.99934 0.99934 0.99934 0.99934
117 "ne" "(64,80]" "m" "(30,40]" "(30,60]" 18 4.932268342822 5.11535751629257 0.78393 0.784565916398714 0 0.01456 0.0523 0.06343 0.0983800000000001 0.10971 0.15197 0.16585 0.19973 0.21201 0.25419 0.26592 0.2997 0.30935 0.36997 0.38011 0.43219 0.4383 0.47084 0.48372 0.52416 0.54115 0.581 0.59408 0.63911 0.64661 0.67186 0.68045 0.69717 0.70673 0.72489 0.73364 0.75339 0.75692 0.77048 0.77645 0.78393 0.79066 0.80405 0.80872 0.82615 0.82942 0.84579 0.84819 0.85731 0.85971 0.870130000000001 0.87342 0.88462 0.88657 0.89158 0.895040000000001 0.90169 0.903520000000001 0.907440000000001 0.908200000000001 0.914320000000001 0.917690000000001 0.920410000000001 0.9235 0.926920000000001 0.9283 0.931 0.93283 0.93395 0.93395 0.93645 0.93645 0.93929 0.93929 0.94247 0.94358 0.94847 0.9488 0.95276 0.95294 0.954339999999999 0.955989999999999 0.95962 0.9606 0.96376 0.964889999999999 0.96728 0.96851 0.96906 0.96906 0.97029 0.97029 0.971539999999999 0.972689999999999 0.972989999999999 0.97485 0.97485 0.975519999999999 0.97664 0.97664 0.97874 0.98037 0.98068 0.98122 0.98524 0.98524 0.98635 0.98746 0.98746 0.98746 0.98746 0.98746 0.98877 0.98877 0.98942 0.98988 0.99072 0.99072 0.99072 0.99122 0.99122 0.99122 0.99122 0.99122 0.99122 0.99122 0.99122 0.99122 0.99167 0.99167 0.99263 0.99263 0.99429 0.99429 0.99429 0.99429 0.99429 0.9949 0.9949 0.9949 0.995889999999999 0.995889999999999 0.99666 0.99666 0.99666 0.99666 0.99666 0.99666 0.99751 0.99751 0.99751 0.99751 0.99751 0.99751 0.99751 0.99751 0.99751 0.99751 0.99751 0.99751 0.99751 0.99751 0.99819 0.99819 0.99819 0.99819 0.99819 0.99819 0.99819 0.99819 0.99819 0.99819 0.99819 0.99819 0.99819 0.99819 0.99903 0.99903 0.99903 0.99903 0.99903 0.99903 0.99903 0.99903 0.99934 0.99934 0.99934 0.99934 0.99934 0.99934 0.99934 0.99934 0.99934 0.99934 0.99934 0.99934 0.99934 0.99934 0.99934 0.99934 0.99934 0.99934 0.99934 0.99934 0.99934
118 "ne" "(40,64]" "f" "(30,40]" "(30,60]" 17 4.6343431315075 4.56047863097638 0.78585 0.771061093247588 0 0.01718 0.05575 0.06545 0.10441 0.11592 0.163 0.17948 0.21707 0.22926 0.27369 0.28699 0.32235 0.33253 0.3913 0.40505 0.45786 0.46377 0.49859 0.51402 0.55241 0.566 0.60794 0.61917 0.66562 0.67217 0.69224 0.70091 0.71459 0.72262 0.74002 0.74926 0.76692 0.77049 0.78585 0.79119 0.79769 0.80456 0.8193 0.82322 0.83818 0.84109 0.85655 0.85891 0.86884 0.87119 0.881330000000001 0.88515 0.89748 0.89927 0.90486 0.907020000000001 0.911230000000001 0.913130000000001 0.917630000000001 0.91792 0.92357 0.926010000000001 0.928700000000001 0.93196 0.93428 0.93552 0.93704 0.93899 0.93982 0.93982 0.94195 0.94195 0.94444 0.94444 0.94778 0.94878 0.95419 0.95429 0.9575 0.95766 0.959419999999999 0.960569999999999 0.96421 0.96539 0.96836 0.969009999999999 0.970689999999999 0.972299999999999 0.972649999999999 0.972649999999999 0.973969999999999 0.973969999999999 0.975429999999999 0.976729999999999 0.976869999999999 0.97828 0.97828 0.978819999999999 0.97973 0.97973 0.98198 0.98309 0.98326 0.98341 0.98686 0.98686 0.98818 0.98917 0.98917 0.98917 0.98917 0.98917 0.99021 0.99021 0.99076 0.99122 0.99173 0.99173 0.99173 0.99229 0.99229 0.99229 0.99229 0.99229 0.99229 0.99229 0.99229 0.99229 0.99261 0.99261 0.99328 0.99328 0.99473 0.99473 0.99473 0.99473 0.99473 0.99516 0.99516 0.99516 0.996189999999999 0.996189999999999 0.99687 0.99687 0.99687 0.99687 0.99687 0.99687 0.9979 0.9979 0.9979 0.9979 0.9979 0.9979 0.9979 0.9979 0.9979 0.9979 0.9979 0.9979 0.9979 0.9979 0.99849 0.99849 0.99849 0.99849 0.99849 0.99849 0.99849 0.99849 0.99849 0.99849 0.99849 0.99849 0.99849 0.99849 0.99909 0.99909 0.99909 0.99909 0.99909 0.99909 0.99909 0.99909 0.99934 0.99934 0.99934 0.99934 0.99934 0.99934 0.99934 0.99934 0.99934 0.99934 0.99934 0.99934 0.99934 0.99934 0.99934 0.99934 0.99934 0.99934 0.99934 0.99934 0.99934
119 "ne" "(40,64]" "m" "(20,30]" "[0,30]" 2 2.72717312407983 4.76967262883276 0.21599 0.127974276527331 0 0.0522 0.13365 0.14498 0.21599 0.23431 0.2918 0.31359 0.37379 0.38555 0.42726 0.44425 0.50045 0.50805 0.55446 0.56296 0.61911 0.64203 0.67117 0.68226 0.70891 0.71455 0.74159 0.74984 0.77441 0.77789 0.8017 0.80222 0.81322 0.8174 0.8364 0.83949 0.86601 0.86675 0.87678 0.87691 0.87878 0.88004 0.89834 0.90276 0.90558 0.90564 0.91458 0.919600000000001 0.927820000000001 0.927850000000001 0.93225 0.93348 0.94422 0.94792 0.9545 0.95456 0.95676 0.95705 0.95963 0.95963 0.96155 0.9617 0.96388 0.96486 0.9674 0.96761 0.96764 0.96881 0.9696 0.9696 0.96968 0.96968 0.97423 0.97423 0.97755 0.97808 0.97896 0.97896 0.98107 0.98107 0.98127 0.98129 0.98396 0.9851 0.98546 0.9855 0.98558 0.98572 0.98572 0.98572 0.989849999999999 0.989849999999999 0.990139999999999 0.990339999999999 0.990339999999999 0.990469999999999 0.990469999999999 0.99049 0.990709999999999 0.990709999999999 0.99252 0.99255 0.99255 0.99255 0.99342 0.99342 0.99406 0.9944 0.9944 0.9944 0.9944 0.9944 0.99489 0.99489 0.99491 0.99494 0.99505 0.99505 0.99505 0.99733 0.99733 0.99733 0.99733 0.99733 0.99733 0.99733 0.99733 0.99733 0.99738 0.99738 0.99746 0.99746 0.99772 0.99772 0.99772 0.99772 0.99772 0.99784 0.99784 0.99784 0.99821 0.99821 0.9984 0.9984 0.9984 0.9984 0.9984 0.9984 0.99939 0.99939 0.99939 0.99939 0.99939 0.99939 0.99939 0.99939 0.99939 0.99939 0.99939 0.99939 0.99939 0.99939 0.99947 0.99947 0.99947 0.99947 0.99947 0.99947 0.99947 0.99947 0.99947 0.99947 0.99947 0.99947 0.99947 0.99947 0.99963 0.99963 0.99963 0.99963 0.99963 0.99963 0.99963 0.99963 0.99975 0.99975 0.99975 0.99975 0.99975 0.99975 0.99975 0.99975 0.99975 0.99975 0.99975 0.99975 0.99975 0.99975 0.99975 0.99975 0.99975 0.99975 0.99975 0.99975 0.99975
120 "ne" "(64,80]" "m" "(20,30]" "[0,30]" 6 1.66166974663833 2.5843843115766 0.46983 0.335691318327974 0 0.03902 0.10903 0.11996 0.19064 0.20864 0.26361 0.28646 0.34331 0.35279 0.39716 0.41594 0.46983 0.47774 0.52689 0.5378 0.59658 0.61451 0.64486 0.658000000000001 0.68567 0.6934 0.71991 0.72977 0.75821 0.76122 0.78392 0.78498 0.79838 0.80118 0.81753 0.82147 0.84294 0.84432 0.85697 0.85732 0.85985 0.86253 0.88102 0.8835 0.88841 0.88877 0.90297 0.90723 0.91517 0.91534 0.9208 0.92292 0.93407 0.9367 0.94389 0.94427 0.94701 0.94745 0.95142 0.95142 0.95429 0.95455 0.95744 0.95884 0.96172 0.96198 0.96207 0.96393 0.96496 0.96496 0.96516 0.96516 0.96968 0.96968 0.97372 0.97454 0.97564 0.97564 0.97796 0.97796 0.97831 0.9784 0.98092 0.98261 0.98311 0.98319 0.98336 0.98357 0.98359 0.98359 0.988619999999999 0.988619999999999 0.989099999999999 0.989299999999999 0.989299999999999 0.989489999999999 0.989489999999999 0.989529999999999 0.989799999999999 0.989799999999999 0.99159 0.99164 0.99165 0.99166 0.99268 0.99268 0.99344 0.9938 0.9938 0.9938 0.9938 0.9938 0.99432 0.99432 0.99434 0.99437 0.99449 0.99449 0.99449 0.99643 0.99643 0.99643 0.99643 0.99643 0.99643 0.99643 0.99643 0.99643 0.9965 0.9965 0.99661 0.99661 0.99695 0.99695 0.99695 0.99695 0.99695 0.99711 0.99711 0.99711 0.99769 0.99769 0.997919999999999 0.997919999999999 0.997919999999999 0.997919999999999 0.997919999999999 0.997919999999999 0.99912 0.99912 0.99912 0.99912 0.99912 0.99912 0.99912 0.99912 0.99912 0.99912 0.99912 0.99912 0.99912 0.99912 0.99923 0.99923 0.99923 0.99923 0.99923 0.99923 0.99923 0.99923 0.99923 0.99923 0.99923 0.99923 0.99923 0.99923 0.99947 0.99947 0.99947 0.99947 0.99947 0.99947 0.99947 0.99947 0.99963 0.99963 0.99963 0.99963 0.99963 0.99963 0.99963 0.99963 0.99963 0.99963 0.99963 0.99963 0.99963 0.99963 0.99963 0.99963 0.99963 0.99963 0.99963 0.99963 0.99963
121 "ne" "(64,80]" "m" "(20,30]" "[0,30]" 3 2.99386179643533 4.06521603719289 0.22773 0.179421221864952 0 0.02785 0.08438 0.09248 0.15663 0.17315 0.22773 0.24632 0.29027 0.29711 0.34691 0.36469 0.41395 0.42291 0.47603 0.48969 0.55128 0.56281 0.59625 0.61145 0.64098 0.65315 0.67942 0.6882 0.71904 0.72288 0.74219 0.74519 0.76025 0.76317 0.78209 0.78875 0.8115 0.81366 0.82794 0.82953 0.8338 0.83859 0.85834 0.86091 0.86851 0.86902 0.88379 0.88732 0.89672 0.8973 0.90498 0.90794 0.92038 0.92252 0.93099 0.931710000000001 0.93566 0.93664 0.94133 0.94133 0.94481 0.94545 0.94937 0.9514 0.95401 0.95441 0.954689999999999 0.95701 0.95826 0.95826 0.95873 0.95873 0.96314 0.96314 0.967799999999999 0.9687 0.970139999999999 0.970139999999999 0.973089999999999 0.973089999999999 0.973649999999999 0.974009999999999 0.976859999999999 0.97864 0.979949999999999 0.980199999999999 0.980449999999999 0.981009999999999 0.981059999999999 0.981059999999999 0.984969999999999 0.984969999999999 0.985799999999999 0.986679999999999 0.986679999999999 0.986979999999999 0.986979999999999 0.987039999999999 0.987479999999999 0.987479999999999 0.98964 0.98982 0.98987 0.98993 0.99152 0.99152 0.99243 0.99301 0.99301 0.99301 0.99301 0.99301 0.99374 0.99374 0.99378 0.99381 0.99396 0.99396 0.99396 0.9953 0.9953 0.9953 0.9953 0.9953 0.9953 0.9953 0.9953 0.9953 0.99535 0.99535 0.99551 0.99551 0.99601 0.99601 0.99601 0.99601 0.99601 0.99624 0.99624 0.99624 0.99702 0.99702 0.997399999999999 0.997399999999999 0.997399999999999 0.997399999999999 0.997399999999999 0.997399999999999 0.99866 0.99866 0.99866 0.99866 0.99866 0.99866 0.99866 0.99866 0.99866 0.99866 0.99866 0.99866 0.99866 0.99866 0.99888 0.99888 0.99888 0.99888 0.99888 0.99888 0.99888 0.99888 0.99888 0.99888 0.99888 0.99888 0.99888 0.99888 0.99924 0.99924 0.99924 0.99924 0.99924 0.99924 0.99924 0.99924 0.99943 0.99943 0.99943 0.99943 0.99943 0.99943 0.99943 0.99943 0.99943 0.99943 0.99943 0.99943 0.99943 0.99943 0.99943 0.99943 0.99943 0.99943 0.99943 0.99943 0.99943
122 "ne" "(64,80]" "m" "(30,40]" "(30,60]" 4 5.39531238308683 3.46790414008678 0.12955 0.230868167202572 0 0.00628 0.03041 0.03927 0.05876 0.06245 0.09014 0.09646 0.12955 0.14488 0.17761 0.18749 0.22238 0.23228 0.27676 0.28065 0.32075 0.32652 0.35692 0.36492 0.40004 0.40967 0.45139 0.46682 0.51098 0.5185 0.5583 0.5649 0.58844 0.59843 0.63438 0.63644 0.65853 0.6635 0.68172 0.69024 0.70518 0.71304 0.73447 0.74112 0.75919 0.76302 0.77997 0.78165 0.78903 0.79127 0.80109 0.80249 0.81187 0.81271 0.81553 0.81688 0.84086 0.84459 0.84732 0.85218 0.85923 0.86145 0.86281 0.86594 0.87233 0.87283 0.8823 0.88666 0.88823 0.88823 0.89232 0.89232 0.89441 0.89441 0.8987 0.89882 0.90483 0.90618 0.91412 0.91577 0.91749 0.91968 0.92505 0.92611 0.936049999999999 0.936979999999999 0.94073 0.94346 0.94517 0.94517 0.95132 0.95132 0.95456 0.95482 0.95777 0.95922 0.95922 0.96097 0.96142 0.96142 0.96245 0.96487 0.96738 0.96934 0.97547 0.97547 0.977229999999999 0.97753 0.97753 0.97753 0.97753 0.97753 0.978019999999999 0.978019999999999 0.98111 0.98219 0.9849 0.9849 0.9849 0.98493 0.98493 0.98493 0.98493 0.98493 0.98493 0.98493 0.98493 0.98493 0.986049999999999 0.986049999999999 0.987759999999999 0.987759999999999 0.991649999999999 0.991649999999999 0.991649999999999 0.991649999999999 0.991649999999999 0.993099999999999 0.993099999999999 0.993099999999999 0.993609999999999 0.993609999999999 0.994399999999999 0.994399999999999 0.994399999999999 0.994399999999999 0.994399999999999 0.994399999999999 0.994629999999999 0.994629999999999 0.994629999999999 0.994629999999999 0.994629999999999 0.994629999999999 0.994629999999999 0.994629999999999 0.994629999999999 0.994629999999999 0.994629999999999 0.994629999999999 0.994629999999999 0.994629999999999 0.995629999999999 0.995629999999999 0.995629999999999 0.995629999999999 0.995629999999999 0.995629999999999 0.995629999999999 0.995629999999999 0.995629999999999 0.995629999999999 0.995629999999999 0.995629999999999 0.995629999999999 0.995629999999999 0.996539999999999 0.996539999999999 0.996539999999999 0.996539999999999 0.996539999999999 0.996539999999999 0.996539999999999 0.996539999999999 0.99934 0.99934 0.99934 0.99934 0.99934 0.99934 0.99934 0.99934 0.99934 0.99934 0.99934 0.99934 0.99934 0.99934 0.99934 0.99934 0.99934 0.99934 0.99934 0.99934 0.99934
123 "ne" "(40,64]" "m" "(30,40]" "(30,60]" 15 5.08163094699 3.56666941339868 0.33225 0.726688102893891 0 0.00029 0.00234 0.00299 0.00404 0.00405 0.00659 0.00873 0.01624 0.02042 0.02679 0.02949 0.03511 0.03681 0.05091 0.05094 0.06337 0.06664 0.0844 0.08522 0.10428 0.10475 0.11906 0.12701 0.19242 0.19256 0.23768 0.26622 0.30061 0.30336 0.33225 0.33225 0.346 0.34672 0.3595 0.39543 0.40865 0.4156 0.4246 0.42702 0.44393 0.44487 0.47267 0.47296 0.47882 0.4791 0.48906 0.48906 0.52258 0.52258 0.52309 0.52312 0.5952 0.64923 0.64979 0.65245 0.65331 0.6536 0.65369 0.65402 0.67479 0.67479 0.70628 0.7161 0.71675 0.71675 0.72971 0.72971 0.73731 0.73731 0.7383 0.7383 0.74413 0.74449 0.7475 0.75253 0.75277 0.75355 0.75623 0.75642 0.80241 0.80259 0.81895 0.82086 0.82095 0.82095 0.83078 0.83078 0.90266 0.90271 0.9256 0.92614 0.92614 0.92663 0.92669 0.92669 0.92702 0.9276 0.9301 0.93218 0.9524 0.9524 0.954989999999999 0.95508 0.95508 0.95508 0.95508 0.95508 0.95544 0.95544 0.95807 0.95858 0.96389 0.96389 0.96389 0.96389 0.96389 0.96389 0.96389 0.96389 0.96389 0.96389 0.96389 0.96389 0.96467 0.96467 0.9862 0.9862 0.991189999999999 0.991189999999999 0.991189999999999 0.991189999999999 0.991189999999999 0.99242 0.99242 0.99242 0.992819999999999 0.992819999999999 0.993449999999999 0.993449999999999 0.993449999999999 0.993449999999999 0.993449999999999 0.993449999999999 0.993619999999999 0.993619999999999 0.993619999999999 0.993619999999999 0.993619999999999 0.993619999999999 0.993619999999999 0.993619999999999 0.993619999999999 0.993619999999999 0.993619999999999 0.993619999999999 0.993619999999999 0.993619999999999 0.99444 0.99444 0.99444 0.99444 0.99444 0.99444 0.99444 0.99444 0.99444 0.99444 0.99444 0.99444 0.99444 0.99444 0.995129999999999 0.995129999999999 0.995129999999999 0.995129999999999 0.995129999999999 0.995129999999999 0.995129999999999 0.995129999999999 0.99934 0.99934 0.99934 0.99934 0.99934 0.99934 0.99934 0.99934 0.99934 0.99934 0.99934 0.99934 0.99934 0.99934 0.99934 0.99934 0.99934 0.99934 0.99934 0.99934 0.99934
124 "ne" "(64,80]" "m" "(30,40]" "(60,90]" 33 13.6879259422993 16.5416104637738 0.89377 0.933118971061093 0 0.00692 0.03191 0.04159 0.0597 0.06485 0.09222 0.09856 0.12779 0.14302 0.17379 0.18487 0.22327 0.23293 0.28303 0.28803 0.33379 0.33962 0.36868 0.37749 0.41718 0.42728 0.46775 0.48324 0.52838 0.53724 0.57538 0.58284 0.6041 0.61173 0.64276 0.64618 0.66757 0.67132 0.6887 0.69691 0.71097 0.71959 0.73871 0.74533 0.76362 0.76802 0.78623 0.78857 0.79556 0.79762 0.8063 0.80792 0.81601 0.81686 0.81934 0.82149 0.84543 0.84836 0.85147 0.855349999999999 0.86202 0.86447 0.866 0.86812 0.874540000000001 0.87493 0.88503 0.88872 0.88995 0.88995 0.89377 0.89377 0.89721 0.89721 0.90138 0.90161 0.90803 0.90935 0.917 0.91842 0.91979 0.92173 0.92674 0.92806 0.93717 0.93818 0.94373 0.94629 0.94751 0.94751 0.95242 0.95242 0.9565 0.95684 0.95991 0.96164 0.96164 0.96314 0.96366 0.96366 0.96502 0.96746 0.96955 0.97122 0.97544 0.97544 0.97755 0.97795 0.97795 0.97795 0.97795 0.97795 0.97858 0.97858 0.98164 0.98273 0.98526 0.98526 0.98526 0.98531 0.98531 0.98531 0.98531 0.98531 0.98531 0.98531 0.98531 0.98531 0.986319999999999 0.986319999999999 0.988079999999999 0.988079999999999 0.991939999999999 0.991939999999999 0.991939999999999 0.991939999999999 0.991939999999999 0.993249999999999 0.993249999999999 0.993249999999999 0.993749999999999 0.993749999999999 0.994599999999999 0.994599999999999 0.994599999999999 0.994599999999999 0.994599999999999 0.994599999999999 0.9949 0.9949 0.9949 0.9949 0.9949 0.9949 0.9949 0.9949 0.9949 0.9949 0.9949 0.9949 0.9949 0.9949 0.995859999999999 0.995859999999999 0.995859999999999 0.995859999999999 0.995859999999999 0.995859999999999 0.995859999999999 0.995859999999999 0.995859999999999 0.995859999999999 0.995859999999999 0.995859999999999 0.995859999999999 0.995859999999999 0.996899999999999 0.996899999999999 0.996899999999999 0.996899999999999 0.996899999999999 0.996899999999999 0.996899999999999 0.996899999999999 0.99934 0.99934 0.99934 0.99934 0.99934 0.99934 0.99934 0.99934 0.99934 0.99934 0.99934 0.99934 0.99934 0.99934 0.99934 0.99934 0.99934 0.99934 0.99934 0.99934 0.99934
125 "ne" "(40,64]" "m" "(30,40]" "(30,60]" 5 11.967176402024 2.97475944555302 0.0288 0.282315112540193 0 0.00038 0.00237 0.00307 0.00404 0.00405 0.00709 0.00992 0.01779 0.02331 0.0288 0.03205 0.0384 0.04037 0.0599 0.05994 0.07166 0.0724 0.09382 0.09462 0.11488 0.1153 0.12835 0.13683 0.20182 0.20196 0.24612 0.27471 0.30884 0.31185 0.34103 0.34103 0.35503 0.35555 0.36901 0.40518 0.42166 0.42846 0.43871 0.44043 0.45686 0.45724 0.48968 0.48997 0.49738 0.49777 0.50663 0.50663 0.5402 0.5402 0.54075 0.54078 0.61126 0.66588 0.66649 0.66945 0.67053 0.67079 0.67088 0.67132 0.69039 0.69039 0.72396 0.73276 0.73339 0.73339 0.7465 0.7465 0.75272 0.75272 0.7537 0.7537 0.75928 0.75992 0.76372 0.76951 0.76991 0.77085 0.77346 0.77373 0.81958 0.81979 0.83255 0.83484 0.83499 0.83499 0.84526 0.84526 0.90639 0.90651 0.92837 0.92893 0.92893 0.92942 0.9295 0.9295 0.92986 0.93053 0.93299 0.93465 0.95393 0.95393 0.95651 0.95659 0.95659 0.95659 0.95659 0.95659 0.95673 0.95673 0.95923 0.95974 0.9653 0.9653 0.9653 0.9653 0.9653 0.9653 0.9653 0.9653 0.9653 0.9653 0.9653 0.9653 0.96623 0.96623 0.9862 0.9862 0.991189999999999 0.991189999999999 0.991189999999999 0.991189999999999 0.991189999999999 0.99242 0.99242 0.99242 0.992819999999999 0.992819999999999 0.993449999999999 0.993449999999999 0.993449999999999 0.993449999999999 0.993449999999999 0.993449999999999 0.993619999999999 0.993619999999999 0.993619999999999 0.993619999999999 0.993619999999999 0.993619999999999 0.993619999999999 0.993619999999999 0.993619999999999 0.993619999999999 0.993619999999999 0.993619999999999 0.993619999999999 0.993619999999999 0.99444 0.99444 0.99444 0.99444 0.99444 0.99444 0.99444 0.99444 0.99444 0.99444 0.99444 0.99444 0.99444 0.99444 0.995129999999999 0.995129999999999 0.995129999999999 0.995129999999999 0.995129999999999 0.995129999999999 0.995129999999999 0.995129999999999 0.99934 0.99934 0.99934 0.99934 0.99934 0.99934 0.99934 0.99934 0.99934 0.99934 0.99934 0.99934 0.99934 0.99934 0.99934 0.99934 0.99934 0.99934 0.99934 0.99934 0.99934
126 "ne" "(40,64]" "m" "(30,40]" "(30,60]" 48 23.1349422475712 30.3392331861747 0.9502 0.978778135048232 0 0.0017 0.01393 0.01771 0.02633 0.02708 0.0415 0.04745 0.07199 0.08881 0.10975 0.11646 0.14307 0.15231 0.19133 0.19264 0.21859 0.22263 0.25634 0.25967 0.28998 0.29337 0.32086 0.33443 0.39231 0.39439 0.44129 0.45239 0.47781 0.48536 0.52575 0.52595 0.54674 0.55086 0.56926 0.58791 0.60559 0.61527 0.6371 0.64398 0.66682 0.66855 0.69511 0.69589 0.70267 0.70374 0.71568 0.71611 0.74115 0.74121 0.74261 0.74289 0.79379 0.80056 0.80214 0.80844 0.81319 0.81431 0.81458 0.816279999999999 0.83053 0.83053 0.84707 0.85327 0.85485 0.85485 0.86106 0.86106 0.866509999999999 0.866509999999999 0.86938 0.86938 0.87773 0.87898 0.88691 0.89268 0.8936 0.89452 0.89934 0.90004 0.90743 0.90779 0.91626 0.91995 0.92056 0.92056 0.9302 0.9302 0.93973 0.93981 0.94737 0.94815 0.94815 0.94948 0.94963 0.94963 0.9502 0.95165 0.95457 0.95745 0.96755 0.96755 0.969989999999999 0.97012 0.97012 0.97012 0.97012 0.97012 0.97065 0.97065 0.97416 0.97521 0.981 0.981 0.981 0.98102 0.98102 0.98102 0.98102 0.98102 0.98102 0.98102 0.98102 0.98102 0.982269999999999 0.982269999999999 0.986619999999999 0.986619999999999 0.991189999999999 0.991189999999999 0.991189999999999 0.991189999999999 0.991189999999999 0.99242 0.99242 0.99242 0.992819999999999 0.992819999999999 0.993449999999999 0.993449999999999 0.993449999999999 0.993449999999999 0.993449999999999 0.993449999999999 0.993619999999999 0.993619999999999 0.993619999999999 0.993619999999999 0.993619999999999 0.993619999999999 0.993619999999999 0.993619999999999 0.993619999999999 0.993619999999999 0.993619999999999 0.993619999999999 0.993619999999999 0.993619999999999 0.99444 0.99444 0.99444 0.99444 0.99444 0.99444 0.99444 0.99444 0.99444 0.99444 0.99444 0.99444 0.99444 0.99444 0.995129999999999 0.995129999999999 0.995129999999999 0.995129999999999 0.995129999999999 0.995129999999999 0.995129999999999 0.995129999999999 0.99934 0.99934 0.99934 0.99934 0.99934 0.99934 0.99934 0.99934 0.99934 0.99934 0.99934 0.99934 0.99934 0.99934 0.99934 0.99934 0.99934 0.99934 0.99934 0.99934 0.99934
127 "ne" "(40,64]" "m" "(30,40]" "(30,60]" 26 3.85789794527317 10.7019427252958 0.60846 0.897749196141479 0 0.00029 0.00214 0.00272 0.00367 0.00368 0.00651 0.0091 0.01609 0.02044 0.02635 0.02933 0.03546 0.0374 0.05513 0.0552 0.06784 0.06931 0.08728 0.088 0.10849 0.10896 0.12174 0.12971 0.19551 0.19565 0.24272 0.27129 0.30585 0.3087 0.33652 0.33652 0.34994 0.3509 0.364 0.40022 0.41467 0.42162 0.43214 0.4346 0.4517 0.45264 0.48509 0.48538 0.49203 0.49242 0.50121 0.50121 0.53452 0.53452 0.53516 0.53519 0.60846 0.66307 0.66363 0.66631 0.66746 0.66775 0.66784 0.6684 0.68757 0.68757 0.71772 0.72812 0.72877 0.72877 0.74112 0.74112 0.74805 0.74805 0.74928 0.74928 0.7552 0.7556 0.75871 0.7641 0.76436 0.76522 0.76801 0.76822 0.81391 0.81412 0.82953 0.83143 0.83152 0.83152 0.84202 0.84202 0.90406 0.90411 0.9265 0.92704 0.92704 0.92753 0.92759 0.92759 0.92792 0.92851 0.93114 0.93324 0.95283 0.95283 0.955399999999999 0.95549 0.95549 0.95549 0.95549 0.95549 0.95586 0.95586 0.9585 0.95901 0.96435 0.96435 0.96435 0.96435 0.96435 0.96435 0.96435 0.96435 0.96435 0.96435 0.96435 0.96435 0.96517 0.96517 0.9862 0.9862 0.991189999999999 0.991189999999999 0.991189999999999 0.991189999999999 0.991189999999999 0.99242 0.99242 0.99242 0.992819999999999 0.992819999999999 0.993449999999999 0.993449999999999 0.993449999999999 0.993449999999999 0.993449999999999 0.993449999999999 0.993619999999999 0.993619999999999 0.993619999999999 0.993619999999999 0.993619999999999 0.993619999999999 0.993619999999999 0.993619999999999 0.993619999999999 0.993619999999999 0.993619999999999 0.993619999999999 0.993619999999999 0.993619999999999 0.99444 0.99444 0.99444 0.99444 0.99444 0.99444 0.99444 0.99444 0.99444 0.99444 0.99444 0.99444 0.99444 0.99444 0.995129999999999 0.995129999999999 0.995129999999999 0.995129999999999 0.995129999999999 0.995129999999999 0.995129999999999 0.995129999999999 0.99934 0.99934 0.99934 0.99934 0.99934 0.99934 0.99934 0.99934 0.99934 0.99934 0.99934 0.99934 0.99934 0.99934 0.99934 0.99934 0.99934 0.99934 0.99934 0.99934 0.99934
128 "ne" "(40,64]" "f" "[0,20]" "[0,30]" 1 2.8352011738255 5.57591057095495 0.16693 0.0752411575562701 0 0.07041 0.16693 0.18937 0.27174 0.28634 0.33904 0.35627 0.42328 0.44022 0.47886 0.50071 0.55495 0.56029 0.60029 0.61167 0.66419 0.68903 0.71342 0.72206 0.7499 0.75359 0.77659 0.78368 0.80451 0.806589999999999 0.82928 0.82945 0.83849 0.84383 0.86333 0.86676 0.89223 0.892480000000001 0.899280000000001 0.899290000000001 0.90003 0.90074 0.91458 0.92196 0.92348 0.92354 0.930110000000001 0.934010000000001 0.940120000000001 0.940130000000001 0.94321 0.94402 0.95426 0.9586 0.96523 0.96523 0.96665 0.96677 0.96838 0.96838 0.96969 0.96975 0.97151 0.9721 0.97437 0.97454 0.97454 0.97544 0.97597 0.97597 0.97597 0.97597 0.97971 0.97971 0.98224 0.982399999999999 0.9829 0.9829 0.98454 0.98454 0.98461 0.98463 0.98646 0.98759 0.98781 0.98782 0.98787 0.98793 0.98793 0.98793 0.991059999999999 0.991059999999999 0.991339999999999 0.99147 0.99147 0.991559999999999 0.991559999999999 0.991579999999999 0.99179 0.99179 0.99317 0.99319 0.99319 0.99319 0.99395 0.99395 0.99454 0.99484 0.99484 0.99484 0.99484 0.99484 0.99532 0.99532 0.99534 0.99537 0.99543 0.99543 0.99543 0.99828 0.99828 0.99828 0.99828 0.99828 0.99828 0.99828 0.99828 0.99828 0.99831 0.99831 0.99835 0.99835 0.99853 0.99853 0.99853 0.99853 0.99853 0.9986 0.9986 0.9986 0.99885 0.99885 0.99899 0.99899 0.99899 0.99899 0.99899 0.99899 0.99961 0.99961 0.99961 0.99961 0.99961 0.99961 0.99961 0.99961 0.99961 0.99961 0.99961 0.99961 0.99961 0.99961 0.99964 0.99964 0.99964 0.99964 0.99964 0.99964 0.99964 0.99964 0.99964 0.99964 0.99964 0.99964 0.99964 0.99964 0.99974 0.99974 0.99974 0.99974 0.99974 0.99974 0.99974 0.99974 0.99983 0.99983 0.99983 0.99983 0.99983 0.99983 0.99983 0.99983 0.99983 0.99983 0.99983 0.99983 0.99983 0.99983 0.99983 0.99983 0.99983 0.99983 0.99983 0.99983 0.99983
129 "ne" "(64,80]" "f" "(20,30]" "[0,30]" 9 2.1106576737245 2.08727820225184 0.6805 0.497106109324759 0 0.0524 0.13471 0.14899 0.21877 0.24012 0.29521 0.31864 0.3843 0.39855 0.43578 0.45415 0.51098 0.51843 0.56168 0.57034 0.62432 0.65232 0.6805 0.69061 0.71416 0.71887 0.74686 0.75459 0.77745 0.78104 0.80398 0.8047 0.81502 0.81882 0.83732 0.83977 0.866080000000001 0.86677 0.875290000000001 0.87548 0.87719 0.87834 0.89569 0.90027 0.90301 0.90314 0.913310000000001 0.918230000000001 0.925820000000001 0.925840000000001 0.930390000000001 0.9316 0.94099 0.94535 0.95294 0.95327 0.95545 0.9559 0.95838 0.95838 0.9607 0.96089 0.96324 0.96455 0.967 0.96724 0.96726 0.96882 0.96963 0.96963 0.96964 0.96964 0.97413 0.97413 0.97723 0.97759 0.97833 0.97833 0.98042 0.98042 0.98058 0.9806 0.9829 0.98422 0.98451 0.98452 0.98461 0.9847 0.9847 0.9847 0.989459999999999 0.989459999999999 0.989769999999999 0.989919999999999 0.989919999999999 0.990009999999999 0.990009999999999 0.990029999999999 0.990309999999999 0.990309999999999 0.99223 0.99225 0.99225 0.99226 0.99318 0.99318 0.99381 0.99418 0.99418 0.99418 0.99418 0.99418 0.99469 0.99469 0.99471 0.99474 0.99486 0.99486 0.99486 0.99725 0.99725 0.99725 0.99725 0.99725 0.99725 0.99725 0.99725 0.99725 0.9973 0.9973 0.99737 0.99737 0.99766 0.99766 0.99766 0.99766 0.99766 0.99777 0.99777 0.99777 0.99815 0.99815 0.99836 0.99836 0.99836 0.99836 0.99836 0.99836 0.99937 0.99937 0.99937 0.99937 0.99937 0.99937 0.99937 0.99937 0.99937 0.99937 0.99937 0.99937 0.99937 0.99937 0.99943 0.99943 0.99943 0.99943 0.99943 0.99943 0.99943 0.99943 0.99943 0.99943 0.99943 0.99943 0.99943 0.99943 0.99962 0.99962 0.99962 0.99962 0.99962 0.99962 0.99962 0.99962 0.99974 0.99974 0.99974 0.99974 0.99974 0.99974 0.99974 0.99974 0.99974 0.99974 0.99974 0.99974 0.99974 0.99974 0.99974 0.99974 0.99974 0.99974 0.99974 0.99974 0.99974
130 "ne" "(64,80]" "m" "(30,40]" "(60,90]" 13 2.54401086431117 2.78062868456695 0.64692 0.67459807073955 0 0.0127 0.04732 0.05918 0.09097 0.09986 0.14088 0.15225 0.18594 0.19748 0.23775 0.24975 0.28585 0.29598 0.34994 0.35944 0.40902 0.41612 0.44953 0.4618 0.49936 0.51175 0.55166 0.56503 0.61149 0.61958 0.64692 0.65789 0.67128 0.68002 0.70382 0.7119 0.73148 0.73588 0.75093 0.75984 0.76815 0.77455 0.78921 0.79503 0.8107 0.81386 0.82996 0.83219 0.84119 0.84429 0.85367 0.8562 0.86702 0.86893 0.87266 0.87537 0.88459 0.88743 0.89068 0.89157 0.89767 0.90092 0.90346 0.90694 0.9121 0.91311 0.91715 0.91885 0.9196 0.9196 0.92278 0.92278 0.92555 0.92555 0.92903 0.92988 0.93514 0.93552 0.94098 0.9415 0.942889999999999 0.94458 0.94868 0.95012 0.95772 0.9588 0.96233 0.96365 0.96454 0.96454 0.96639 0.96639 0.96814 0.96896 0.96977 0.9714 0.9714 0.97233 0.97297 0.97297 0.97467 0.97641 0.97734 0.97818 0.98223 0.98223 0.98364 0.98448 0.98448 0.98448 0.98448 0.98448 0.98528 0.98528 0.98661 0.98766 0.989 0.989 0.989 0.98939 0.98939 0.98939 0.98939 0.98939 0.98939 0.98939 0.98939 0.98939 0.98991 0.98991 0.99105 0.99105 0.99341 0.99341 0.99341 0.99341 0.99341 0.994339999999999 0.994339999999999 0.994339999999999 0.995339999999999 0.995339999999999 0.996129999999999 0.996129999999999 0.996129999999999 0.996129999999999 0.996129999999999 0.996129999999999 0.99685 0.99685 0.99685 0.99685 0.99685 0.99685 0.99685 0.99685 0.99685 0.99685 0.99685 0.99685 0.99685 0.99685 0.99772 0.99772 0.99772 0.99772 0.99772 0.99772 0.99772 0.99772 0.99772 0.99772 0.99772 0.99772 0.99772 0.99772 0.99852 0.99852 0.99852 0.99852 0.99852 0.99852 0.99852 0.99852 0.99934 0.99934 0.99934 0.99934 0.99934 0.99934 0.99934 0.99934 0.99934 0.99934 0.99934 0.99934 0.99934 0.99934 0.99934 0.99934 0.99934 0.99934 0.99934 0.99934 0.99934
131 "ne" "(40,64]" "m" "(30,40]" "(30,60]" 18 3.61722743962733 5.11535751629257 0.45494 0.784565916398714 0 0.00078 0.00477 0.00591 0.00815 0.00825 0.01282 0.01656 0.02995 0.03662 0.0435 0.04787 0.05655 0.06073 0.08083 0.0812 0.09646 0.09904 0.12091 0.12204 0.14153 0.14265 0.15624 0.16616 0.23568 0.23625 0.28632 0.31321 0.35156 0.35386 0.38249 0.3825 0.39802 0.39938 0.41519 0.44142 0.45494 0.46377 0.47874 0.48095 0.50011 0.50068 0.53218 0.53234 0.53965 0.54004 0.55054 0.55054 0.5818 0.58186 0.58243 0.58246 0.65319 0.69911 0.69972 0.70323 0.70501 0.70529 0.70538 0.70609 0.72279 0.72279 0.753 0.76201 0.762789999999999 0.762789999999999 0.77264 0.77264 0.77941 0.77941 0.7811 0.7811 0.78655 0.78723 0.79135 0.79685 0.79742 0.79844 0.80123 0.80155 0.83942 0.83957 0.85152 0.8544 0.85471 0.85471 0.86426 0.86426 0.91394 0.91406 0.93453 0.93511 0.93511 0.93574 0.93582 0.93582 0.93625 0.93709 0.9395 0.94116 0.9586 0.9586 0.961349999999999 0.96144 0.96144 0.96144 0.96144 0.96144 0.96156 0.96156 0.96421 0.96485 0.97047 0.97047 0.97047 0.97047 0.97047 0.97047 0.97047 0.97047 0.97047 0.97047 0.97047 0.97047 0.971619999999999 0.971619999999999 0.9862 0.9862 0.991189999999999 0.991189999999999 0.991189999999999 0.991189999999999 0.991189999999999 0.99242 0.99242 0.99242 0.992819999999999 0.992819999999999 0.993449999999999 0.993449999999999 0.993449999999999 0.993449999999999 0.993449999999999 0.993449999999999 0.993619999999999 0.993619999999999 0.993619999999999 0.993619999999999 0.993619999999999 0.993619999999999 0.993619999999999 0.993619999999999 0.993619999999999 0.993619999999999 0.993619999999999 0.993619999999999 0.993619999999999 0.993619999999999 0.99444 0.99444 0.99444 0.99444 0.99444 0.99444 0.99444 0.99444 0.99444 0.99444 0.99444 0.99444 0.99444 0.99444 0.995129999999999 0.995129999999999 0.995129999999999 0.995129999999999 0.995129999999999 0.995129999999999 0.995129999999999 0.995129999999999 0.99934 0.99934 0.99934 0.99934 0.99934 0.99934 0.99934 0.99934 0.99934 0.99934 0.99934 0.99934 0.99934 0.99934 0.99934 0.99934 0.99934 0.99934 0.99934 0.99934 0.99934
132 "ne" "(40,64]" "m" "(30,40]" "(30,60]" 17 4.08699949982017 4.56047863097638 0.37758 0.771061093247588 0 0.00038 0.00287 0.00362 0.00495 0.00506 0.00782 0.01076 0.01775 0.02438 0.03026 0.03341 0.04206 0.04452 0.0609 0.06097 0.07405 0.07483 0.09429 0.09518 0.11482 0.11536 0.1288 0.13712 0.20445 0.20459 0.24847 0.2758 0.31051 0.31372 0.34771 0.34771 0.3614 0.36245 0.37758 0.40951 0.42441 0.43178 0.44052 0.4431 0.4597 0.46064 0.49528 0.49557 0.50299 0.50338 0.51266 0.51266 0.54573 0.54573 0.54648 0.54658 0.62009 0.67599 0.67663 0.67939 0.68054 0.68117 0.68126 0.68203 0.70086 0.70086 0.73142 0.74209 0.74302 0.74302 0.75552 0.75552 0.76236 0.76236 0.76372 0.76372 0.76946 0.77005 0.7733 0.77862 0.77888 0.7798 0.7832 0.78341 0.82516 0.82537 0.84013 0.8422 0.84229 0.84229 0.85213 0.85213 0.90409 0.90415 0.92726 0.9278 0.9278 0.9283 0.92838 0.92838 0.92871 0.92931 0.93187 0.93396 0.95361 0.95361 0.956429999999999 0.95652 0.95652 0.95652 0.95652 0.95652 0.95688 0.95688 0.9596 0.96015 0.96527 0.96527 0.96527 0.96527 0.96527 0.96527 0.96527 0.96527 0.96527 0.96527 0.96527 0.96527 0.96622 0.96622 0.9862 0.9862 0.991189999999999 0.991189999999999 0.991189999999999 0.991189999999999 0.991189999999999 0.99242 0.99242 0.99242 0.992819999999999 0.992819999999999 0.993449999999999 0.993449999999999 0.993449999999999 0.993449999999999 0.993449999999999 0.993449999999999 0.993619999999999 0.993619999999999 0.993619999999999 0.993619999999999 0.993619999999999 0.993619999999999 0.993619999999999 0.993619999999999 0.993619999999999 0.993619999999999 0.993619999999999 0.993619999999999 0.993619999999999 0.993619999999999 0.99444 0.99444 0.99444 0.99444 0.99444 0.99444 0.99444 0.99444 0.99444 0.99444 0.99444 0.99444 0.99444 0.99444 0.995129999999999 0.995129999999999 0.995129999999999 0.995129999999999 0.995129999999999 0.995129999999999 0.995129999999999 0.995129999999999 0.99934 0.99934 0.99934 0.99934 0.99934 0.99934 0.99934 0.99934 0.99934 0.99934 0.99934 0.99934 0.99934 0.99934 0.99934 0.99934 0.99934 0.99934 0.99934 0.99934 0.99934
133 "ne" "(64,80]" "m" "(30,40]" "(30,60]" 10 3.09629595665867 2.12248934908999 0.35319 0.544051446945338 0 0.00416 0.02405 0.03112 0.04526 0.04794 0.06715 0.07384 0.0985 0.11476 0.14466 0.15237 0.18357 0.19353 0.24007 0.24264 0.27757 0.28321 0.31397 0.31998 0.35319 0.36218 0.3923 0.40892 0.45821 0.46394 0.50687 0.51838 0.5431 0.55242 0.59025 0.5921 0.61167 0.61599 0.63321 0.64398 0.659 0.66702 0.68823 0.69438 0.71624 0.71949 0.73875 0.74016 0.74757 0.74907 0.75832 0.75948 0.76816 0.76859 0.77036 0.77147 0.80304 0.80987 0.81262 0.81706 0.82263 0.8239 0.82507 0.82694 0.83481 0.83498 0.85349 0.85924 0.86084 0.86084 0.8665 0.8665 0.87093 0.87093 0.87465 0.87473 0.88142 0.88251 0.89026 0.89258 0.89351 0.8953 0.8998 0.90085 0.91893 0.91963 0.92582 0.92903 0.93036 0.93036 0.939659999999999 0.939659999999999 0.94497 0.94506 0.95333 0.95429 0.95429 0.95533 0.9557 0.9557 0.95658 0.95888 0.96155 0.96366 0.970429999999999 0.970429999999999 0.973749999999999 0.97396 0.97396 0.97396 0.97396 0.97396 0.974259999999999 0.974259999999999 0.97743 0.97857 0.9823 0.9823 0.9823 0.98232 0.98232 0.98232 0.98232 0.98232 0.98232 0.98232 0.98232 0.98232 0.983329999999999 0.983329999999999 0.986869999999999 0.986869999999999 0.991539999999999 0.991539999999999 0.991539999999999 0.991539999999999 0.991539999999999 0.992939999999999 0.992939999999999 0.992939999999999 0.993419999999999 0.993419999999999 0.994129999999999 0.994129999999999 0.994129999999999 0.994129999999999 0.994129999999999 0.994129999999999 0.994329999999999 0.994329999999999 0.994329999999999 0.994329999999999 0.994329999999999 0.994329999999999 0.994329999999999 0.994329999999999 0.994329999999999 0.994329999999999 0.994329999999999 0.994329999999999 0.994329999999999 0.994329999999999 0.995279999999999 0.995279999999999 0.995279999999999 0.995279999999999 0.995279999999999 0.995279999999999 0.995279999999999 0.995279999999999 0.995279999999999 0.995279999999999 0.995279999999999 0.995279999999999 0.995279999999999 0.995279999999999 0.996189999999999 0.996189999999999 0.996189999999999 0.996189999999999 0.996189999999999 0.996189999999999 0.996189999999999 0.996189999999999 0.99934 0.99934 0.99934 0.99934 0.99934 0.99934 0.99934 0.99934 0.99934 0.99934 0.99934 0.99934 0.99934 0.99934 0.99934 0.99934 0.99934 0.99934 0.99934 0.99934 0.99934
134 "ne" "(64,80]" "m" "(30,40]" "(60,90]" 18 3.77403353100983 5.11535751629257 0.70074 0.784565916398714 0 0.00599 0.0292 0.03892 0.05537 0.05949 0.08615 0.09274 0.12167 0.13426 0.16942 0.17902 0.21227 0.22235 0.26803 0.27161 0.31278 0.32089 0.35321 0.3611 0.39303 0.40204 0.4383 0.455 0.50465 0.51239 0.55711 0.56465 0.58825 0.59775 0.63218 0.63361 0.65556 0.66054 0.67811 0.68695 0.70074 0.7089 0.72724 0.73317 0.75155 0.75558 0.77196 0.77362 0.78097 0.78287 0.79319 0.79475 0.80387 0.80467 0.80751 0.80889 0.83485 0.84056 0.84321 0.84768 0.85469 0.85683 0.85827 0.86088 0.86723 0.86762 0.87924 0.88338 0.88458 0.88458 0.88901 0.88901 0.89294 0.89294 0.89786 0.89796 0.90372 0.90544 0.913 0.91417 0.91568 0.91791 0.92335 0.9244 0.93477 0.935549999999999 0.93986 0.94278 0.9442 0.9442 0.9501 0.9501 0.95367 0.95395 0.95777 0.95926 0.95926 0.96046 0.96089 0.96089 0.96199 0.96429 0.96667 0.96862 0.97498 0.97498 0.97675 0.97702 0.97702 0.97702 0.97702 0.97702 0.97763 0.97763 0.98066 0.98183 0.98473 0.98473 0.98473 0.98479 0.98479 0.98479 0.98479 0.98479 0.98479 0.98479 0.98479 0.98479 0.985889999999999 0.985889999999999 0.987489999999999 0.987489999999999 0.991679999999999 0.991679999999999 0.991679999999999 0.991679999999999 0.991679999999999 0.993059999999999 0.993059999999999 0.993059999999999 0.993559999999999 0.993559999999999 0.994339999999999 0.994339999999999 0.994339999999999 0.994339999999999 0.994339999999999 0.994339999999999 0.99457 0.99457 0.99457 0.99457 0.99457 0.99457 0.99457 0.99457 0.99457 0.99457 0.99457 0.99457 0.99457 0.99457 0.99552 0.99552 0.99552 0.99552 0.99552 0.99552 0.99552 0.99552 0.99552 0.99552 0.99552 0.99552 0.99552 0.99552 0.99647 0.99647 0.99647 0.99647 0.99647 0.99647 0.99647 0.99647 0.99934 0.99934 0.99934 0.99934 0.99934 0.99934 0.99934 0.99934 0.99934 0.99934 0.99934 0.99934 0.99934 0.99934 0.99934 0.99934 0.99934 0.99934 0.99934 0.99934 0.99934
135 "ne" "(40,64]" "f" "(20,30]" "(30,60]" 25 10.6741526061205 9.92234358274487 0.913620000000001 0.885530546623794 0 0.01875 0.06196 0.07089 0.11912 0.13178 0.17914 0.19663 0.23795 0.24944 0.29629 0.31424 0.34959 0.36268 0.42281 0.43899 0.48629 0.49382 0.5323 0.5508 0.5859 0.60036 0.63562 0.64461 0.68772 0.69231 0.70865 0.71391 0.72743 0.73409 0.75167 0.75972 0.77794 0.7809 0.79823 0.80266 0.8086 0.81578 0.83293 0.83637 0.85025 0.85213 0.86703 0.86964 0.87932 0.88056 0.8896 0.89275 0.9058 0.90726 0.913620000000001 0.915540000000001 0.919470000000001 0.920880000000001 0.92656 0.92659 0.93274 0.93507 0.937950000000001 0.94095 0.9425 0.94376 0.94479 0.94694 0.9479 0.9479 0.94946 0.94946 0.95235 0.95235 0.956 0.95728 0.961229999999999 0.961299999999999 0.9636 0.963639999999999 0.964779999999999 0.965679999999999 0.969449999999999 0.97122 0.973539999999999 0.974009999999999 0.975149999999999 0.976359999999999 0.976589999999999 0.976589999999999 0.978189999999999 0.978189999999999 0.979109999999999 0.980239999999999 0.980319999999999 0.981199999999999 0.981199999999999 0.981489999999999 0.982249999999999 0.982249999999999 0.98443 0.985369999999999 0.985479999999999 0.985579999999999 0.988249999999999 0.988249999999999 0.98954 0.99052 0.99052 0.99052 0.99052 0.99052 0.99157 0.99157 0.99199 0.99217 0.99247 0.99247 0.99247 0.99324 0.99324 0.99324 0.99324 0.99324 0.99324 0.99324 0.99324 0.99324 0.99346 0.99346 0.99376 0.99376 0.99493 0.99493 0.99493 0.99493 0.99493 0.99534 0.99534 0.99534 0.99636 0.99636 0.99694 0.99694 0.99694 0.99694 0.99694 0.99694 0.99806 0.99806 0.99806 0.99806 0.99806 0.99806 0.99806 0.99806 0.99806 0.99806 0.99806 0.99806 0.99806 0.99806 0.99853 0.99853 0.99853 0.99853 0.99853 0.99853 0.99853 0.99853 0.99853 0.99853 0.99853 0.99853 0.99853 0.99853 0.99915 0.99915 0.99915 0.99915 0.99915 0.99915 0.99915 0.99915 0.99935 0.99935 0.99935 0.99935 0.99935 0.99935 0.99935 0.99935 0.99935 0.99935 0.99935 0.99935 0.99935 0.99935 0.99935 0.99935 0.99935 0.99935 0.99935 0.99935 0.99935
136 "ne" "(64,80]" "f" "(30,40]" "(60,90]" 22 7.91501874546567 7.69678302540296 0.869 0.855305466237942 0 0.0175 0.05564 0.06586 0.10683 0.11871 0.16571 0.18209 0.21675 0.22925 0.27456 0.28799 0.3259 0.33559 0.39695 0.40806 0.4612 0.46832 0.50832 0.52363 0.56039 0.57527 0.60799 0.61776 0.66062 0.6663 0.68814 0.69566 0.70917 0.71568 0.73709 0.74611 0.76521 0.7692 0.78597 0.79079 0.79914 0.80592 0.8223 0.82606 0.83982 0.84262 0.85831 0.86109 0.869 0.87045 0.87949 0.8826 0.89526 0.89757 0.90274 0.90523 0.91093 0.91254 0.91626 0.91665 0.92282 0.92484 0.9281 0.93085 0.93382 0.9348 0.93685 0.9386 0.93961 0.93961 0.94127 0.94127 0.94417 0.94417 0.94751 0.94897 0.95347 0.95375 0.95715 0.95727 0.9588 0.96028 0.96407 0.96571 0.96926 0.96973 0.97157 0.97305 0.97339 0.97339 0.97527 0.97527 0.976489999999999 0.977379999999999 0.977489999999999 0.978649999999999 0.978649999999999 0.979099999999999 0.979779999999999 0.979779999999999 0.98198 0.983419999999999 0.9837 0.98398 0.98676 0.98676 0.98795 0.98896 0.98896 0.98896 0.98896 0.98896 0.98984 0.98984 0.99026 0.99061 0.99124 0.99124 0.99124 0.99202 0.99202 0.99202 0.99202 0.99202 0.99202 0.99202 0.99202 0.99202 0.99228 0.99228 0.99318 0.99318 0.99448 0.99448 0.99448 0.99448 0.99448 0.99508 0.99508 0.99508 0.996159999999999 0.996159999999999 0.996929999999999 0.996929999999999 0.996929999999999 0.996929999999999 0.996929999999999 0.996929999999999 0.99796 0.99796 0.99796 0.99796 0.99796 0.99796 0.99796 0.99796 0.99796 0.99796 0.99796 0.99796 0.99796 0.99796 0.99837 0.99837 0.99837 0.99837 0.99837 0.99837 0.99837 0.99837 0.99837 0.99837 0.99837 0.99837 0.99837 0.99837 0.99901 0.99901 0.99901 0.99901 0.99901 0.99901 0.99901 0.99901 0.99934 0.99934 0.99934 0.99934 0.99934 0.99934 0.99934 0.99934 0.99934 0.99934 0.99934 0.99934 0.99934 0.99934 0.99934 0.99934 0.99934 0.99934 0.99934 0.99934 0.99934
137 "ne" "(40,64]" "f" "(20,30]" "[0,30]" 1 3.48760099300533 5.57591057095495 0.12123 0.0752411575562701 0 0.04668 0.12123 0.13324 0.21025 0.22854 0.28586 0.3069 0.36551 0.37761 0.41968 0.43668 0.49437 0.50338 0.54601 0.55639 0.61221 0.63599 0.66962 0.67986 0.70656 0.71222 0.73643 0.7445 0.76904 0.77121 0.7947 0.7954 0.80729 0.81082 0.83038 0.8333 0.86157 0.86233 0.87234 0.87238 0.87392 0.87488 0.89294 0.89652 0.89976 0.89989 0.910980000000001 0.916140000000001 0.923310000000001 0.923340000000001 0.9277 0.92907 0.93944 0.94323 0.95064 0.95083 0.95367 0.95403 0.95706 0.95706 0.95944 0.95967 0.96198 0.96302 0.96627 0.96645 0.96653 0.96793 0.96879 0.96879 0.96883 0.96883 0.97294 0.97294 0.97645 0.97693 0.97787 0.97787 0.9802 0.9802 0.98032 0.98036 0.98278 0.98397 0.9844 0.98444 0.98455 0.98469 0.98469 0.98469 0.989609999999999 0.989609999999999 0.989919999999999 0.990149999999999 0.990149999999999 0.990249999999999 0.990249999999999 0.990269999999999 0.990489999999999 0.990489999999999 0.99229 0.99232 0.99232 0.99232 0.99318 0.99318 0.99384 0.99417 0.99417 0.99417 0.99417 0.99417 0.99468 0.99468 0.9947 0.99473 0.99485 0.99485 0.99485 0.99697 0.99697 0.99697 0.99697 0.99697 0.99697 0.99697 0.99697 0.99697 0.99702 0.99702 0.99709 0.99709 0.99743 0.99743 0.99743 0.99743 0.99743 0.99755 0.99755 0.99755 0.99797 0.99797 0.998169999999999 0.998169999999999 0.998169999999999 0.998169999999999 0.998169999999999 0.998169999999999 0.99926 0.99926 0.99926 0.99926 0.99926 0.99926 0.99926 0.99926 0.99926 0.99926 0.99926 0.99926 0.99926 0.99926 0.99935 0.99935 0.99935 0.99935 0.99935 0.99935 0.99935 0.99935 0.99935 0.99935 0.99935 0.99935 0.99935 0.99935 0.99955 0.99955 0.99955 0.99955 0.99955 0.99955 0.99955 0.99955 0.9997 0.9997 0.9997 0.9997 0.9997 0.9997 0.9997 0.9997 0.9997 0.9997 0.9997 0.9997 0.9997 0.9997 0.9997 0.9997 0.9997 0.9997 0.9997 0.9997 0.9997
138 "ne" "(40,64]" "m" "(30,40]" "(30,60]" 27 7.54417762462683 11.5018462622733 0.81942 0.903536977491961 0 0.00256 0.01745 0.02185 0.03302 0.03463 0.05143 0.05724 0.08429 0.10015 0.12321 0.13221 0.16212 0.17206 0.21117 0.21267 0.2405 0.24586 0.28367 0.28843 0.32351 0.32819 0.35787 0.37299 0.42806 0.43166 0.47954 0.48824 0.51264 0.52044 0.55523 0.55587 0.57605 0.58089 0.60236 0.61809 0.63531 0.64671 0.67117 0.67958 0.70658 0.7088 0.72941 0.73134 0.7408 0.74272 0.75446 0.75518 0.77137 0.77154 0.77297 0.77347 0.81315 0.81792 0.81942 0.82606 0.831299999999999 0.83211 0.83277 0.83503 0.84319 0.84334 0.85611 0.86165 0.86292 0.86292 0.8688 0.8688 0.87371 0.87371 0.87735 0.87735 0.88415 0.88555 0.89306 0.89865 0.89971 0.90131 0.90597 0.90686 0.91435 0.91466 0.92103 0.92447 0.92533 0.92533 0.9348 0.9348 0.94313 0.9433 0.949 0.94996 0.94996 0.95109 0.95131 0.95131 0.95202 0.95362 0.9562 0.9591 0.96879 0.96879 0.971289999999999 0.97147 0.97147 0.97147 0.97147 0.97147 0.971999999999999 0.971999999999999 0.97521 0.97623 0.98066 0.98066 0.98066 0.98068 0.98068 0.98068 0.98068 0.98068 0.98068 0.98068 0.98068 0.98068 0.982019999999999 0.982019999999999 0.986769999999999 0.986769999999999 0.9912 0.9912 0.9912 0.9912 0.9912 0.99244 0.99244 0.99244 0.99284 0.99284 0.993499999999999 0.993499999999999 0.993499999999999 0.993499999999999 0.993499999999999 0.993499999999999 0.993669999999999 0.993669999999999 0.993669999999999 0.993669999999999 0.993669999999999 0.993669999999999 0.993669999999999 0.993669999999999 0.993669999999999 0.993669999999999 0.993669999999999 0.993669999999999 0.993669999999999 0.993669999999999 0.99455 0.99455 0.99455 0.99455 0.99455 0.99455 0.99455 0.99455 0.99455 0.99455 0.99455 0.99455 0.99455 0.99455 0.995279999999999 0.995279999999999 0.995279999999999 0.995279999999999 0.995279999999999 0.995279999999999 0.995279999999999 0.995279999999999 0.99934 0.99934 0.99934 0.99934 0.99934 0.99934 0.99934 0.99934 0.99934 0.99934 0.99934 0.99934 0.99934 0.99934 0.99934 0.99934 0.99934 0.99934 0.99934 0.99934 0.99934
139 "ne" "(64,80]" "f" "(30,40]" "(30,60]" 3 9.61807284654767 4.06521603719289 0.03515 0.179421221864952 0 0.00215 0.01229 0.01598 0.02242 0.02362 0.03515 0.04045 0.0574 0.07285 0.09032 0.0961 0.11794 0.12456 0.16019 0.16164 0.18781 0.192 0.21756 0.21997 0.25088 0.25375 0.28109 0.29376 0.35141 0.35474 0.39599 0.41595 0.44794 0.45339 0.48975 0.49057 0.50843 0.51108 0.52929 0.54824 0.55985 0.5666 0.58916 0.59276 0.61741 0.61893 0.6498 0.65054 0.65855 0.66002 0.668690000000001 0.668980000000001 0.68422 0.68439 0.6856 0.686 0.7403 0.75872 0.76013 0.76505 0.76933 0.77015 0.77068 0.77239 0.78026 0.7804 0.80149 0.80789 0.80911 0.80911 0.81598 0.81598 0.8218 0.8218 0.82459 0.8246 0.83144 0.83245 0.83887 0.84249 0.84327 0.84454 0.84824 0.84874 0.87871 0.87904 0.88991 0.89286 0.89333 0.89333 0.90142 0.90142 0.93092 0.93099 0.94329 0.94391 0.94391 0.94498 0.9452 0.9452 0.94568 0.94714 0.94999 0.95196 0.965509999999999 0.965509999999999 0.968759999999999 0.96896 0.96896 0.96896 0.96896 0.96896 0.969139999999999 0.969139999999999 0.97247 0.97329 0.977289999999999 0.977289999999999 0.977289999999999 0.97731 0.97731 0.97731 0.97731 0.97731 0.97731 0.97731 0.97731 0.97731 0.978749999999999 0.978749999999999 0.986559999999999 0.986559999999999 0.991259999999999 0.991259999999999 0.991259999999999 0.991259999999999 0.991259999999999 0.99254 0.99254 0.99254 0.99296 0.99296 0.993619999999999 0.993619999999999 0.993619999999999 0.993619999999999 0.993619999999999 0.993619999999999 0.99379 0.99379 0.99379 0.99379 0.99379 0.99379 0.99379 0.99379 0.99379 0.99379 0.99379 0.99379 0.99379 0.99379 0.99468 0.99468 0.99468 0.99468 0.99468 0.99468 0.99468 0.99468 0.99468 0.99468 0.99468 0.99468 0.99468 0.99468 0.995439999999999 0.995439999999999 0.995439999999999 0.995439999999999 0.995439999999999 0.995439999999999 0.995439999999999 0.995439999999999 0.99934 0.99934 0.99934 0.99934 0.99934 0.99934 0.99934 0.99934 0.99934 0.99934 0.99934 0.99934 0.99934 0.99934 0.99934 0.99934 0.99934 0.99934 0.99934 0.99934 0.99934
140 "ne" "(64,80]" "m" "(30,40]" "(60,90]" 3 4.61833131829317 4.06521603719289 0.13967 0.179421221864952 0 0.01267 0.04667 0.0590900000000001 0.09062 0.10022 0.13967 0.15033 0.18353 0.19578 0.23591 0.24743 0.28255 0.29144 0.3478 0.35656 0.40884 0.41609 0.4526 0.46397 0.50526 0.51889 0.56066 0.57453 0.6161 0.62688 0.65571 0.66501 0.68181 0.69094 0.71243 0.72134 0.74233 0.74577 0.76089 0.76699 0.77505 0.78118 0.79463 0.80129 0.81914 0.82283 0.83905 0.841519999999999 0.850659999999999 0.8541 0.8628 0.86514 0.8737 0.87584 0.87989 0.8831 0.89067 0.89238 0.89692 0.8977 0.903210000000001 0.90669 0.9089 0.91202 0.91679 0.91796 0.92316 0.92502 0.92571 0.92571 0.92811 0.92811 0.93077 0.93077 0.93511 0.93586 0.94175 0.94267 0.94787 0.94814 0.94943 0.95163 0.95522 0.95663 0.960919999999999 0.96215 0.9652 0.966379999999999 0.96709 0.96709 0.96841 0.96841 0.969499999999999 0.970299999999999 0.970579999999999 0.97249 0.97249 0.97327 0.97427 0.97427 0.97633 0.97824 0.97886 0.97925 0.98339 0.98339 0.98452 0.98517 0.98517 0.98517 0.98517 0.98517 0.98643 0.98643 0.98752 0.98821 0.98927 0.98927 0.98927 0.98966 0.98966 0.98966 0.98966 0.98966 0.98966 0.98966 0.98966 0.98966 0.99021 0.99021 0.99138 0.99138 0.99332 0.99332 0.99332 0.99332 0.99332 0.9943 0.9943 0.9943 0.995289999999999 0.995289999999999 0.996129999999999 0.996129999999999 0.996129999999999 0.996129999999999 0.996129999999999 0.996129999999999 0.99681 0.99681 0.99681 0.99681 0.99681 0.99681 0.99681 0.99681 0.99681 0.99681 0.99681 0.99681 0.99681 0.99681 0.99794 0.99794 0.99794 0.99794 0.99794 0.99794 0.99794 0.99794 0.99794 0.99794 0.99794 0.99794 0.99794 0.99794 0.99886 0.99886 0.99886 0.99886 0.99886 0.99886 0.99886 0.99886 0.99934 0.99934 0.99934 0.99934 0.99934 0.99934 0.99934 0.99934 0.99934 0.99934 0.99934 0.99934 0.99934 0.99934 0.99934 0.99934 0.99934 0.99934 0.99934 0.99934 0.99934
141 "ne" "(64,80]" "f" "(20,30]" "[0,30]" 0 4.947088152 6.49944754844691 0 0 0 0.0344 0.09828 0.10723 0.17339 0.19289 0.24599 0.26687 0.31624 0.32534 0.37349 0.39311 0.44583 0.45425 0.50437 0.51751 0.57504 0.59004 0.6236 0.6389 0.66549 0.67592 0.70407 0.71218 0.73972 0.74316 0.76437 0.76567 0.77879 0.78249 0.79924 0.80369 0.8267 0.82895 0.84245 0.84327 0.84734 0.85006 0.87 0.87188 0.87896 0.87934 0.89416 0.8981 0.906840000000001 0.907120000000001 0.914120000000001 0.9163 0.92734 0.92939 0.93732 0.93798 0.94195 0.94279 0.94729 0.94729 0.95013 0.95055 0.95385 0.95584 0.95843 0.95907 0.95921 0.96138 0.96257 0.96257 0.96296 0.96296 0.96705 0.96705 0.97084 0.97149 0.97275 0.97276 0.97573 0.97573 0.97598 0.97612 0.97917 0.98091 0.9816 0.98167 0.982 0.98234 0.982399999999999 0.982399999999999 0.987369999999999 0.987369999999999 0.98803 0.988419999999999 0.988429999999999 0.988759999999999 0.988759999999999 0.988849999999999 0.989159999999999 0.989159999999999 0.9908 0.99105 0.99107 0.99108 0.99224 0.99224 0.99302 0.99336 0.99336 0.99336 0.99336 0.99336 0.99393 0.99393 0.994 0.99408 0.99428 0.99428 0.99428 0.9959 0.9959 0.9959 0.9959 0.9959 0.9959 0.9959 0.9959 0.9959 0.99595 0.99595 0.99605 0.99605 0.99654 0.99654 0.99654 0.99654 0.99654 0.99672 0.99672 0.99672 0.99743 0.99743 0.9977 0.9977 0.9977 0.9977 0.9977 0.9977 0.99909 0.99909 0.99909 0.99909 0.99909 0.99909 0.99909 0.99909 0.99909 0.99909 0.99909 0.99909 0.99909 0.99909 0.99921 0.99921 0.99921 0.99921 0.99921 0.99921 0.99921 0.99921 0.99921 0.99921 0.99921 0.99921 0.99921 0.99921 0.99944 0.99944 0.99944 0.99944 0.99944 0.99944 0.99944 0.99944 0.9996 0.9996 0.9996 0.9996 0.9996 0.9996 0.9996 0.9996 0.9996 0.9996 0.9996 0.9996 0.9996 0.9996 0.9996 0.9996 0.9996 0.9996 0.9996 0.9996 0.9996
142 "ne" "(64,80]" "f" "(30,40]" "(60,90]" 26 12.125409227082 10.7019427252958 0.92933 0.897749196141479 0 0.02434 0.07028 0.07849 0.13351 0.14983 0.20217 0.21999 0.25944 0.26941 0.31789 0.33917 0.38599 0.39839 0.45623 0.46874 0.52454 0.53259 0.57152 0.58822 0.62087 0.63205 0.66457 0.67272 0.70837 0.71317 0.73273 0.73618 0.75055 0.75437 0.77395 0.77916 0.79997 0.80253 0.81815 0.82056 0.82645 0.83171 0.85023 0.8526 0.86294 0.86375 0.87853 0.88181 0.89009 0.89093 0.89982 0.90332 0.91548 0.91724 0.92474 0.92569 0.92933 0.9309 0.9362 0.93625 0.94058 0.94156 0.94499 0.9476 0.95021 0.95111 0.95159 0.95344 0.95498 0.95498 0.95579 0.95579 0.959 0.959 0.96321 0.96378 0.96714 0.96721 0.96984 0.96987 0.970679999999999 0.9713 0.97426 0.97585 0.97768 0.97789 0.97863 0.97927 0.97947 0.97947 0.98261 0.98261 0.9836 0.98427 0.984369999999999 0.985109999999999 0.985109999999999 0.98529 0.98604 0.98604 0.98792 0.988429999999999 0.988529999999999 0.988539999999999 0.99024 0.99024 0.99135 0.99218 0.99218 0.99218 0.99218 0.99218 0.99286 0.99286 0.99301 0.99311 0.99333 0.99333 0.99333 0.9945 0.9945 0.9945 0.9945 0.9945 0.9945 0.9945 0.9945 0.9945 0.99461 0.99461 0.99485 0.99485 0.99558 0.99558 0.99558 0.99558 0.99558 0.99587 0.99587 0.99587 0.99679 0.99679 0.997229999999999 0.997229999999999 0.997229999999999 0.997229999999999 0.997229999999999 0.997229999999999 0.99858 0.99858 0.99858 0.99858 0.99858 0.99858 0.99858 0.99858 0.99858 0.99858 0.99858 0.99858 0.99858 0.99858 0.99878 0.99878 0.99878 0.99878 0.99878 0.99878 0.99878 0.99878 0.99878 0.99878 0.99878 0.99878 0.99878 0.99878 0.9992 0.9992 0.9992 0.9992 0.9992 0.9992 0.9992 0.9992 0.99941 0.99941 0.99941 0.99941 0.99941 0.99941 0.99941 0.99941 0.99941 0.99941 0.99941 0.99941 0.99941 0.99941 0.99941 0.99941 0.99941 0.99941 0.99941 0.99941 0.99941
143 "ne" "(40,64]" "f" "(30,40]" "(30,60]" 12 2.96079818955833 2.47293522261625 0.41536 0.639871382636656 0 0.00377 0.01964 0.02572 0.03759 0.03957 0.0586 0.06508 0.08751 0.09978 0.12115 0.12785 0.15648 0.16429 0.20559 0.20848 0.23429 0.24006 0.27196 0.27627 0.30679 0.31325 0.34457 0.35814 0.41536 0.42051 0.46776 0.48282 0.50612 0.51653 0.55161 0.55304 0.57329 0.57673 0.59386 0.61209 0.62886 0.63882 0.65887 0.66396 0.6814 0.68383 0.70069 0.70202 0.70856 0.71004 0.72196 0.72249 0.73855 0.73873 0.74041 0.74103 0.7826 0.78873 0.79104 0.79736 0.8015 0.80276 0.80309 0.80515 0.81339 0.81342 0.83559 0.84136 0.84331 0.84331 0.85025 0.85025 0.85391 0.85391 0.85713 0.85715 0.86355 0.86475 0.87226 0.87627 0.87749 0.87906 0.88351 0.88438 0.89771 0.89821 0.90636 0.90916 0.91035 0.91035 0.91594 0.91594 0.93844 0.9386 0.94935 0.95037 0.95037 0.95152 0.95182 0.95182 0.95242 0.95428 0.95666 0.95879 0.969409999999999 0.969409999999999 0.971909999999999 0.97211 0.97211 0.97211 0.97211 0.97211 0.972399999999999 0.972399999999999 0.97563 0.97668 0.9801 0.9801 0.9801 0.98014 0.98014 0.98014 0.98014 0.98014 0.98014 0.98014 0.98014 0.98014 0.981149999999999 0.981149999999999 0.98679 0.98679 0.991529999999999 0.991529999999999 0.991529999999999 0.991529999999999 0.991529999999999 0.99284 0.99284 0.99284 0.99329 0.99329 0.993919999999999 0.993919999999999 0.993919999999999 0.993919999999999 0.993919999999999 0.993919999999999 0.994119999999999 0.994119999999999 0.994119999999999 0.994119999999999 0.994119999999999 0.994119999999999 0.994119999999999 0.994119999999999 0.994119999999999 0.994119999999999 0.994119999999999 0.994119999999999 0.994119999999999 0.994119999999999 0.99504 0.99504 0.99504 0.99504 0.99504 0.99504 0.99504 0.99504 0.99504 0.99504 0.99504 0.99504 0.99504 0.99504 0.995849999999999 0.995849999999999 0.995849999999999 0.995849999999999 0.995849999999999 0.995849999999999 0.995849999999999 0.995849999999999 0.99934 0.99934 0.99934 0.99934 0.99934 0.99934 0.99934 0.99934 0.99934 0.99934 0.99934 0.99934 0.99934 0.99934 0.99934 0.99934 0.99934 0.99934 0.99934 0.99934 0.99934
144 "ne" "(40,64]" "m" "(20,30]" "(30,60]" 5 2.92907449917367 2.97475944555302 0.27227 0.282315112540193 0 0.01601 0.05492 0.06551 0.10442 0.11742 0.1605 0.17794 0.2156 0.2276 0.27227 0.28601 0.3195 0.32822 0.38454 0.3967 0.448 0.45442 0.4897 0.50367 0.54446 0.55963 0.59846 0.61035 0.65469 0.66095 0.6818 0.69074 0.70551 0.71351 0.7328 0.74241 0.761 0.76413 0.78053 0.78646 0.79347 0.80006 0.81479 0.81901 0.83461 0.8375 0.85378 0.85618 0.86554 0.86789 0.87779 0.8821 0.89291 0.89435 0.90016 0.902720000000001 0.90799 0.909840000000001 0.913900000000001 0.914340000000001 0.92049 0.923000000000001 0.925700000000001 0.928680000000001 0.931040000000001 0.932850000000001 0.93494 0.93716 0.93796 0.93796 0.93982 0.93982 0.94309 0.94309 0.94605 0.94727 0.952329999999999 0.95255 0.95649 0.95659 0.958429999999999 0.960159999999999 0.96369 0.96467 0.967569999999999 0.968299999999999 0.970239999999999 0.971629999999999 0.971999999999999 0.971999999999999 0.973199999999999 0.973199999999999 0.974729999999999 0.975689999999999 0.975929999999999 0.9777 0.9777 0.978119999999999 0.978959999999999 0.978959999999999 0.98124 0.9825 0.98269 0.982919999999999 0.98612 0.98612 0.98773 0.98878 0.98878 0.98878 0.98878 0.98878 0.99001 0.99001 0.99052 0.99086 0.99141 0.99141 0.99141 0.99198 0.99198 0.99198 0.99198 0.99198 0.99198 0.99198 0.99198 0.99198 0.99234 0.99234 0.99303 0.99303 0.9945 0.9945 0.9945 0.9945 0.9945 0.99509 0.99509 0.99509 0.99604 0.99604 0.99674 0.99674 0.99674 0.99674 0.99674 0.99674 0.99761 0.99761 0.99761 0.99761 0.99761 0.99761 0.99761 0.99761 0.99761 0.99761 0.99761 0.99761 0.99761 0.99761 0.99833 0.99833 0.99833 0.99833 0.99833 0.99833 0.99833 0.99833 0.99833 0.99833 0.99833 0.99833 0.99833 0.99833 0.99902 0.99902 0.99902 0.99902 0.99902 0.99902 0.99902 0.99902 0.99934 0.99934 0.99934 0.99934 0.99934 0.99934 0.99934 0.99934 0.99934 0.99934 0.99934 0.99934 0.99934 0.99934 0.99934 0.99934 0.99934 0.99934 0.99934 0.99934 0.99934
145 "ne" "(64,80]" "m" "(30,40]" "(30,60]" 1 8.47389587629033 5.57591057095495 0.02607 0.0752411575562701 0 0.00474 0.02607 0.0334 0.04724 0.05029 0.07394 0.0802 0.105 0.12323 0.15126 0.16176 0.1987 0.20978 0.25706 0.26088 0.29966 0.30496 0.33833 0.3443 0.37978 0.38886 0.42559 0.44402 0.48404 0.48985 0.53562 0.54296 0.56653 0.57806 0.61247 0.61425 0.6356 0.64085 0.65909 0.66838 0.68504 0.6949 0.71559 0.72289 0.74234 0.74521 0.76779 0.769 0.77748 0.77965 0.7889 0.78993 0.79819 0.79852 0.80002 0.80175 0.83186 0.83584 0.83787 0.84279 0.8495 0.85116 0.85205 0.85537 0.86357 0.86362 0.87403 0.87924 0.88096 0.88096 0.88557 0.88557 0.88931 0.88931 0.89321 0.89321 0.90062 0.90222 0.91036 0.91253 0.91366 0.91517 0.922 0.92273 0.92692 0.92747 0.93316 0.9361 0.9374 0.9374 0.94397 0.94397 0.9505 0.95076 0.95478 0.95607 0.95607 0.95765 0.95791 0.95791 0.95863 0.96076 0.96363 0.96564 0.972209999999999 0.972209999999999 0.974619999999999 0.974829999999999 0.974829999999999 0.974829999999999 0.974829999999999 0.974829999999999 0.975129999999999 0.975129999999999 0.97852 0.979699999999999 0.983459999999999 0.983459999999999 0.983459999999999 0.983479999999999 0.983479999999999 0.983479999999999 0.983479999999999 0.983479999999999 0.983479999999999 0.983479999999999 0.983479999999999 0.983479999999999 0.985009999999999 0.985009999999999 0.98734 0.98734 0.991479999999999 0.991479999999999 0.991479999999999 0.991479999999999 0.991479999999999 0.992829999999999 0.992829999999999 0.992829999999999 0.993269999999999 0.993269999999999 0.993919999999999 0.993919999999999 0.993919999999999 0.993919999999999 0.993919999999999 0.993919999999999 0.99413 0.99413 0.99413 0.99413 0.99413 0.99413 0.99413 0.99413 0.99413 0.99413 0.99413 0.99413 0.99413 0.99413 0.99505 0.99505 0.99505 0.99505 0.99505 0.99505 0.99505 0.99505 0.99505 0.99505 0.99505 0.99505 0.99505 0.99505 0.995939999999999 0.995939999999999 0.995939999999999 0.995939999999999 0.995939999999999 0.995939999999999 0.995939999999999 0.995939999999999 0.99934 0.99934 0.99934 0.99934 0.99934 0.99934 0.99934 0.99934 0.99934 0.99934 0.99934 0.99934 0.99934 0.99934 0.99934 0.99934 0.99934 0.99934 0.99934 0.99934 0.99934
146 "ne" "[0,40]" "f" "(20,30]" "[0,30]" 2 1.30029393819333 4.76967262883276 0.44875 0.127974276527331 0 0.17102 0.31598 0.35456 0.44875 0.45333 0.50261 0.51583 0.56318 0.58066 0.6164 0.64299 0.69486 0.69583 0.7169 0.73186 0.76283 0.78334 0.80646 0.80908 0.83927 0.8399 0.86575 0.87291 0.88444 0.88785 0.9011 0.9011 0.90357 0.91215 0.92275 0.9233 0.94918 0.94918 0.95087 0.95087 0.95096 0.951000000000001 0.96133 0.96776 0.96808 0.96808 0.97009 0.97137 0.97366 0.97366 0.97469 0.97476 0.98102 0.98446 0.98622 0.98622 0.98654 0.98654 0.98693 0.98693 0.98722 0.98722 0.98769 0.9878 0.98899 0.98899 0.98899 0.98915 0.98921 0.98921 0.98921 0.98921 0.98999 0.98999 0.99082 0.99086 0.99096 0.99096 0.99174 0.99174 0.99176 0.99178 0.99276 0.99311 0.99324 0.99325 0.9933 0.99335 0.99335 0.99335 0.99482 0.99482 0.99491 0.99496 0.99496 0.99501 0.99501 0.99503 0.99508 0.99508 0.99588 0.9959 0.9959 0.9959 0.99636 0.99636 0.9967 0.99685 0.99685 0.99685 0.99685 0.99685 0.99716 0.99716 0.99718 0.9972 0.99723 0.99723 0.99723 0.99968 0.99968 0.99968 0.99968 0.99968 0.99968 0.99968 0.99968 0.99968 0.99968 0.99968 0.99968 0.99968 0.99974 0.99974 0.99974 0.99974 0.99974 0.99976 0.99976 0.99976 0.9998 0.9998 0.99984 0.99984 0.99984 0.99984 0.99984 0.99984 0.99997 0.99997 0.99997 0.99997 0.99997 0.99997 0.99997 0.99997 0.99997 0.99997 0.99997 0.99997 0.99997 0.99997 0.99997 0.99997 0.99997 0.99997 0.99997 0.99997 0.99997 0.99997 0.99997 0.99997 0.99997 0.99997 0.99997 0.99997 0.99997 0.99997 0.99997 0.99997 0.99997 0.99997 0.99997 0.99997 0.99998 0.99998 0.99998 0.99998 0.99998 0.99998 0.99998 0.99998 0.99998 0.99998 0.99998 0.99998 0.99998 0.99998 0.99998 0.99998 0.99998 0.99998 0.99998 0.99998 0.99998
147 "ne" "(80,120]" "m" "(20,30]" "[0,30]" 3 2.43583863447967 4.06521603719289 0.27421 0.179421221864952 0 0.0409 0.11217 0.12229 0.19504 0.21388 0.27421 0.29576 0.35519 0.36262 0.40225 0.42013 0.47297 0.48237 0.5286 0.5393 0.5975 0.61889 0.65156 0.66398 0.68863 0.6955 0.71924 0.72901 0.75396 0.75773 0.78204 0.783 0.79716 0.79898 0.81806 0.82115 0.84609 0.84729 0.85954 0.85974 0.86238 0.86431 0.88431 0.88641 0.89064 0.89075 0.903220000000001 0.907770000000001 0.916930000000001 0.916960000000001 0.92143 0.92315 0.9326 0.93514 0.94298 0.94343 0.9464 0.9469 0.95052 0.95052 0.95322 0.95351 0.95656 0.95834 0.96158 0.96184 0.96193 0.96366 0.96474 0.96474 0.96489 0.96489 0.96975 0.96975 0.97326 0.97416 0.9753 0.9753 0.97774 0.97774 0.97804 0.97809 0.98085 0.98249 0.98297 0.98301 0.98313 0.983329999999999 0.983329999999999 0.983329999999999 0.988389999999999 0.988389999999999 0.988839999999999 0.989099999999999 0.989099999999999 0.989229999999999 0.989229999999999 0.989249999999999 0.989529999999999 0.989529999999999 0.99163 0.99166 0.99166 0.99167 0.99271 0.99271 0.99346 0.99384 0.99384 0.99384 0.99384 0.99384 0.99436 0.99436 0.99438 0.99441 0.99453 0.99453 0.99453 0.99652 0.99652 0.99652 0.99652 0.99652 0.99652 0.99652 0.99652 0.99652 0.99657 0.99657 0.99668 0.99668 0.99702 0.99702 0.99702 0.99702 0.99702 0.99715 0.99715 0.99715 0.9977 0.9977 0.997939999999999 0.997939999999999 0.997939999999999 0.997939999999999 0.997939999999999 0.997939999999999 0.9991 0.9991 0.9991 0.9991 0.9991 0.9991 0.9991 0.9991 0.9991 0.9991 0.9991 0.9991 0.9991 0.9991 0.9992 0.9992 0.9992 0.9992 0.9992 0.9992 0.9992 0.9992 0.9992 0.9992 0.9992 0.9992 0.9992 0.9992 0.99945 0.99945 0.99945 0.99945 0.99945 0.99945 0.99945 0.99945 0.99963 0.99963 0.99963 0.99963 0.99963 0.99963 0.99963 0.99963 0.99963 0.99963 0.99963 0.99963 0.99963 0.99963 0.99963 0.99963 0.99963 0.99963 0.99963 0.99963 0.99963
148 "ne" "(64,80]" "m" "(20,30]" "[0,30]" 14 3.7945942716245 3.14813779496352 0.76022 0.696463022508039 0 0.02777 0.08359 0.09211 0.15401 0.17334 0.22856 0.24641 0.2948 0.30158 0.34647 0.36432 0.41134 0.41965 0.47624 0.48814 0.54238 0.55542 0.59286 0.60872 0.63991 0.65106 0.67944 0.68786 0.72049 0.72417 0.74303 0.74544 0.76022 0.764 0.78229 0.78748 0.8103 0.81293 0.8285 0.82978 0.83441 0.83811 0.85936 0.86096 0.8691 0.86981 0.88525 0.88956 0.89885 0.89918 0.90608 0.90946 0.92051 0.92225 0.92971 0.93052 0.93429 0.93562 0.93981 0.93981 0.94342 0.94408 0.94728 0.94984 0.95203 0.95253 0.95292 0.95471 0.95587 0.95587 0.95648 0.95648 0.96059 0.96059 0.964889999999999 0.96592 0.96795 0.968039999999999 0.971739999999999 0.971739999999999 0.972449999999999 0.972759999999999 0.97564 0.97731 0.978789999999999 0.979029999999999 0.979599999999999 0.980209999999999 0.980359999999999 0.980359999999999 0.984289999999999 0.984289999999999 0.984999999999999 0.985839999999999 0.985899999999999 0.986479999999999 0.986479999999999 0.986559999999999 0.987079999999999 0.987079999999999 0.98919 0.98951 0.98956 0.98958 0.99123 0.99123 0.99221 0.99288 0.99288 0.99288 0.99288 0.99288 0.99347 0.99347 0.99357 0.99365 0.99385 0.99385 0.99385 0.99515 0.99515 0.99515 0.99515 0.99515 0.99515 0.99515 0.99515 0.99515 0.99525 0.99525 0.99549 0.99549 0.99607 0.99607 0.99607 0.99607 0.99607 0.99626 0.99626 0.99626 0.99702 0.99702 0.997399999999999 0.997399999999999 0.997399999999999 0.997399999999999 0.997399999999999 0.997399999999999 0.99876 0.99876 0.99876 0.99876 0.99876 0.99876 0.99876 0.99876 0.99876 0.99876 0.99876 0.99876 0.99876 0.99876 0.99893 0.99893 0.99893 0.99893 0.99893 0.99893 0.99893 0.99893 0.99893 0.99893 0.99893 0.99893 0.99893 0.99893 0.99923 0.99923 0.99923 0.99923 0.99923 0.99923 0.99923 0.99923 0.99947 0.99947 0.99947 0.99947 0.99947 0.99947 0.99947 0.99947 0.99947 0.99947 0.99947 0.99947 0.99947 0.99947 0.99947 0.99947 0.99947 0.99947 0.99947 0.99947 0.99947
149 "ne" "(80,120]" "m" "(30,40]" "(30,60]" 13 2.821638066465 2.78062868456695 0.69759 0.67459807073955 0 0.01751 0.06084 0.07237 0.11449 0.12589 0.17306 0.18899 0.22736 0.23812 0.2849 0.30115 0.33997 0.3517 0.41146 0.42353 0.47315 0.4793 0.51527 0.52942 0.56893 0.58319 0.62152 0.63221 0.67224 0.67773 0.69759 0.70482 0.72003 0.72665 0.74454 0.75351 0.77403 0.77732 0.79253 0.79692 0.80426 0.81096 0.82674 0.8312 0.84441 0.84648 0.86087 0.86381 0.87286 0.87426 0.88322 0.88664 0.8975 0.89972 0.90607 0.90856 0.91376 0.91547 0.91973 0.91998 0.92575 0.92765 0.93034 0.93298 0.93567 0.93685 0.93865 0.94067 0.94185 0.94185 0.94346 0.94346 0.94632 0.94632 0.9506 0.95163 0.95662 0.95666 0.959909999999999 0.960009999999999 0.961129999999999 0.96232 0.96579 0.96718 0.969709999999999 0.970459999999999 0.97196 0.9733 0.97355 0.97355 0.97513 0.97513 0.97644 0.97781 0.977909999999999 0.979179999999999 0.979179999999999 0.979519999999999 0.98025 0.98025 0.9827 0.98389 0.98422 0.98448 0.987159999999999 0.987159999999999 0.98861 0.98963 0.98963 0.98963 0.98963 0.98963 0.99067 0.99067 0.99098 0.99135 0.99189 0.99189 0.99189 0.99265 0.99265 0.99265 0.99265 0.99265 0.99265 0.99265 0.99265 0.99265 0.99297 0.99297 0.99347 0.99347 0.99457 0.99457 0.99457 0.99457 0.99457 0.99516 0.99516 0.99516 0.99628 0.99628 0.996879999999999 0.996879999999999 0.996879999999999 0.996879999999999 0.996879999999999 0.996879999999999 0.99792 0.99792 0.99792 0.99792 0.99792 0.99792 0.99792 0.99792 0.99792 0.99792 0.99792 0.99792 0.99792 0.99792 0.99861 0.99861 0.99861 0.99861 0.99861 0.99861 0.99861 0.99861 0.99861 0.99861 0.99861 0.99861 0.99861 0.99861 0.99915 0.99915 0.99915 0.99915 0.99915 0.99915 0.99915 0.99915 0.99936 0.99936 0.99936 0.99936 0.99936 0.99936 0.99936 0.99936 0.99936 0.99936 0.99936 0.99936 0.99936 0.99936 0.99936 0.99936 0.99936 0.99936 0.99936 0.99936 0.99936
150 "ne" "(64,80]" "m" "(30,40]" "(30,60]" 33 11.7579853096052 16.5416104637738 0.87335 0.933118971061093 0 0.00255 0.01761 0.02217 0.03359 0.03508 0.05321 0.06101 0.08989 0.10402 0.12843 0.13824 0.16741 0.17801 0.22245 0.22412 0.25723 0.26362 0.2972 0.30096 0.33409 0.33884 0.37232 0.38681 0.43583 0.44041 0.48399 0.49221 0.51565 0.52478 0.56351 0.56398 0.58279 0.58754 0.60759 0.62532 0.6391 0.648 0.67156 0.67833 0.70366 0.70657 0.72619 0.72803 0.73596 0.7373 0.74888 0.74947 0.76629 0.76635 0.76798 0.76843 0.81063 0.82198 0.82384 0.82983 0.83561 0.83668 0.83712 0.83966 0.84783 0.84788 0.86035 0.86566 0.86692 0.86692 0.87335 0.87335 0.87874 0.87874 0.88241 0.88241 0.89072 0.89197 0.90012 0.90298 0.90413 0.90567 0.91088 0.91167 0.91901 0.91952 0.92587 0.92923 0.93008 0.93008 0.93787 0.93787 0.94495 0.94505 0.95244 0.95336 0.95336 0.9546 0.954830000000001 0.954830000000001 0.95555 0.9572 0.95997 0.96299 0.96927 0.96927 0.971789999999999 0.97196 0.97196 0.97196 0.97196 0.97196 0.972489999999999 0.972489999999999 0.97602 0.977059999999999 0.981589999999999 0.981589999999999 0.981589999999999 0.981609999999999 0.981609999999999 0.981609999999999 0.981609999999999 0.981609999999999 0.981609999999999 0.981609999999999 0.981609999999999 0.981609999999999 0.982879999999999 0.982879999999999 0.986699999999999 0.986699999999999 0.991189999999999 0.991189999999999 0.991189999999999 0.991189999999999 0.991189999999999 0.99244 0.99244 0.99244 0.99284 0.99284 0.993469999999999 0.993469999999999 0.993469999999999 0.993469999999999 0.993469999999999 0.993469999999999 0.99364 0.99364 0.99364 0.99364 0.99364 0.99364 0.99364 0.99364 0.99364 0.99364 0.99364 0.99364 0.99364 0.99364 0.9945 0.9945 0.9945 0.9945 0.9945 0.9945 0.9945 0.9945 0.9945 0.9945 0.9945 0.9945 0.9945 0.9945 0.995209999999999 0.995209999999999 0.995209999999999 0.995209999999999 0.995209999999999 0.995209999999999 0.995209999999999 0.995209999999999 0.99934 0.99934 0.99934 0.99934 0.99934 0.99934 0.99934 0.99934 0.99934 0.99934 0.99934 0.99934 0.99934 0.99934 0.99934 0.99934 0.99934 0.99934 0.99934 0.99934 0.99934
151 "ne" "(40,64]" "m" "(20,30]" "[0,30]" 21 7.1643018564535 6.9994947081468 0.85544 0.843729903536978 0 0.01703 0.05636 0.06568 0.10661 0.11824 0.16344 0.1808 0.21716 0.22969 0.27516 0.28877 0.32495 0.3338 0.39267 0.40491 0.45869 0.46497 0.50108 0.51595 0.55399 0.5673 0.60784 0.61713 0.66097 0.66752 0.68956 0.6969 0.71186 0.71996 0.73911 0.74737 0.76612 0.76921 0.78467 0.7895 0.79651 0.80308 0.81845 0.82268 0.83581 0.83914 0.85544 0.85778 0.86739 0.86918 0.87808 0.88154 0.89322 0.89507 0.9002 0.90261 0.90765 0.90924 0.91348 0.91389 0.919630000000001 0.92205 0.92534 0.9283 0.930590000000001 0.93189 0.93431 0.9364 0.937270000000001 0.937270000000001 0.9391 0.9391 0.94175 0.94175 0.9453 0.94632 0.95128 0.95169 0.95517 0.9555 0.95732 0.9586 0.96209 0.96336 0.96673 0.96755 0.969419999999999 0.970879999999999 0.971399999999999 0.971399999999999 0.973159999999999 0.973159999999999 0.974639999999999 0.976099999999999 0.976369999999999 0.977889999999999 0.977889999999999 0.978399999999999 0.979479999999999 0.979479999999999 0.98172 0.98298 0.98327 0.98362 0.98674 0.98674 0.98823 0.98912 0.98912 0.98912 0.98912 0.98912 0.99015 0.99015 0.99055 0.99098 0.99151 0.99151 0.99151 0.99212 0.99212 0.99212 0.99212 0.99212 0.99212 0.99212 0.99212 0.99212 0.99239 0.99239 0.99288 0.99288 0.99445 0.99445 0.99445 0.99445 0.99445 0.99499 0.99499 0.99499 0.99607 0.99607 0.996849999999999 0.996849999999999 0.996849999999999 0.996849999999999 0.996849999999999 0.996849999999999 0.9979 0.9979 0.9979 0.9979 0.9979 0.9979 0.9979 0.9979 0.9979 0.9979 0.9979 0.9979 0.9979 0.9979 0.99846 0.99846 0.99846 0.99846 0.99846 0.99846 0.99846 0.99846 0.99846 0.99846 0.99846 0.99846 0.99846 0.99846 0.99909 0.99909 0.99909 0.99909 0.99909 0.99909 0.99909 0.99909 0.99934 0.99934 0.99934 0.99934 0.99934 0.99934 0.99934 0.99934 0.99934 0.99934 0.99934 0.99934 0.99934 0.99934 0.99934 0.99934 0.99934 0.99934 0.99934 0.99934 0.99934
152 "ne" "(40,64]" "m" "(30,40]" "(30,60]" 19 3.35504177471133 5.70480874887563 0.63827 0.807073954983923 0 0.00216 0.0151 0.01909 0.02771 0.02846 0.04128 0.04682 0.07105 0.08871 0.10921 0.116 0.14238 0.15251 0.19165 0.19298 0.21988 0.22415 0.25846 0.26185 0.297 0.3005 0.32959 0.34238 0.39446 0.39654 0.43852 0.45135 0.47646 0.48263 0.522 0.52219 0.54454 0.54894 0.56962 0.58751 0.604 0.61446 0.63827 0.64479 0.66653 0.6678 0.69602 0.69674 0.70416 0.70512 0.71753 0.71796 0.74002 0.74008 0.7415 0.7418 0.795 0.80053 0.80177 0.80823 0.812759999999999 0.813619999999999 0.81385 0.815559999999999 0.82962 0.82962 0.8464 0.85279 0.85434 0.85434 0.86102 0.86102 0.866799999999999 0.866799999999999 0.86945 0.86945 0.87792 0.87917 0.8871 0.89339 0.89436 0.8953 0.90014 0.90076 0.90804 0.90832 0.91494 0.919130000000001 0.91971 0.91971 0.93001 0.93001 0.940070000000001 0.94022 0.9479 0.94866 0.94866 0.94999 0.95015 0.95015 0.95073 0.9523 0.95501 0.95757 0.96716 0.96716 0.969599999999999 0.96973 0.96973 0.96973 0.96973 0.96973 0.96999 0.96999 0.9735 0.97455 0.98 0.98 0.98 0.98002 0.98002 0.98002 0.98002 0.98002 0.98002 0.98002 0.98002 0.98002 0.9812 0.9812 0.986579999999999 0.986579999999999 0.991189999999999 0.991189999999999 0.991189999999999 0.991189999999999 0.991189999999999 0.99242 0.99242 0.99242 0.992819999999999 0.992819999999999 0.993449999999999 0.993449999999999 0.993449999999999 0.993449999999999 0.993449999999999 0.993449999999999 0.993619999999999 0.993619999999999 0.993619999999999 0.993619999999999 0.993619999999999 0.993619999999999 0.993619999999999 0.993619999999999 0.993619999999999 0.993619999999999 0.993619999999999 0.993619999999999 0.993619999999999 0.993619999999999 0.99444 0.99444 0.99444 0.99444 0.99444 0.99444 0.99444 0.99444 0.99444 0.99444 0.99444 0.99444 0.99444 0.99444 0.995129999999999 0.995129999999999 0.995129999999999 0.995129999999999 0.995129999999999 0.995129999999999 0.995129999999999 0.995129999999999 0.99934 0.99934 0.99934 0.99934 0.99934 0.99934 0.99934 0.99934 0.99934 0.99934 0.99934 0.99934 0.99934 0.99934 0.99934 0.99934 0.99934 0.99934 0.99934 0.99934 0.99934
153 "ne" "(40,64]" "m" "(30,40]" "(30,60]" 17 3.01390009361883 4.56047863097638 0.59495 0.771061093247588 0 0.00288 0.01864 0.02325 0.03504 0.03618 0.05176 0.05835 0.08431 0.10028 0.12326 0.13257 0.1625 0.17247 0.21544 0.21737 0.2509 0.25698 0.28927 0.2922 0.32169 0.32624 0.35736 0.37437 0.41951 0.42281 0.46917 0.48272 0.50633 0.51207 0.55014 0.55049 0.57109 0.57551 0.59495 0.61397 0.6305 0.64147 0.66421 0.67129 0.69498 0.69669 0.7158 0.71788 0.72598 0.72709 0.73807 0.73867 0.75818 0.75824 0.75998 0.76028 0.80498 0.8106 0.8121 0.81785 0.82353 0.824769999999999 0.825069999999999 0.827209999999999 0.8424 0.84241 0.85561 0.86087 0.86276 0.86276 0.86853 0.86853 0.8728 0.8728 0.87607 0.87607 0.88312 0.8845 0.89282 0.89801 0.89908 0.90042 0.90584 0.90671 0.91322 0.91358 0.92245 0.926480000000001 0.927380000000001 0.927380000000001 0.93582 0.93582 0.943630000000001 0.943780000000001 0.94967 0.95057 0.95057 0.95215 0.95233 0.95233 0.95292 0.95461 0.95691 0.95925 0.96817 0.96817 0.971179999999999 0.97132 0.97132 0.97132 0.97132 0.97132 0.971579999999999 0.971579999999999 0.97577 0.976929999999999 0.98097 0.98097 0.98097 0.981 0.981 0.981 0.981 0.981 0.981 0.981 0.981 0.981 0.98225 0.98225 0.98695 0.98695 0.99143 0.99143 0.99143 0.99143 0.99143 0.99269 0.99269 0.99269 0.993109999999999 0.993109999999999 0.993739999999999 0.993739999999999 0.993739999999999 0.993739999999999 0.993739999999999 0.993739999999999 0.993929999999999 0.993929999999999 0.993929999999999 0.993929999999999 0.993929999999999 0.993929999999999 0.993929999999999 0.993929999999999 0.993929999999999 0.993929999999999 0.993929999999999 0.993929999999999 0.993929999999999 0.993929999999999 0.99478 0.99478 0.99478 0.99478 0.99478 0.99478 0.99478 0.99478 0.99478 0.99478 0.99478 0.99478 0.99478 0.99478 0.995499999999999 0.995499999999999 0.995499999999999 0.995499999999999 0.995499999999999 0.995499999999999 0.995499999999999 0.995499999999999 0.99934 0.99934 0.99934 0.99934 0.99934 0.99934 0.99934 0.99934 0.99934 0.99934 0.99934 0.99934 0.99934 0.99934 0.99934 0.99934 0.99934 0.99934 0.99934 0.99934 0.99934
154 "ne" "(64,80]" "f" "(20,30]" "(30,60]" 1 5.83702953461133 5.57591057095495 0.05163 0.0752411575562701 0 0.01586 0.05163 0.06343 0.09988 0.11062 0.15431 0.16813 0.20409 0.2156 0.25753 0.2696 0.30691 0.31601 0.37641 0.38654 0.44038 0.44653 0.48077 0.49554 0.53732 0.55149 0.59117 0.60264 0.6448 0.65182 0.67714 0.68475 0.70119 0.70826 0.72721 0.73642 0.7564 0.76015 0.77547 0.78086 0.7876 0.79419 0.80908 0.81427 0.830460000000001 0.83348 0.84979 0.85215 0.86134 0.86372 0.874520000000001 0.87743 0.88741 0.88943 0.89439 0.89662 0.90287 0.90474 0.90901 0.90933 0.915630000000001 0.91867 0.921440000000001 0.92388 0.927290000000001 0.92823 0.93202 0.93381 0.93468 0.93468 0.93706 0.93706 0.93987 0.93987 0.94317 0.94408 0.94901 0.94933 0.95403 0.95416 0.95582 0.9578 0.96149 0.96315 0.96647 0.96737 0.9696 0.970789999999999 0.9713 0.9713 0.97251 0.97251 0.97395 0.974769999999999 0.97499 0.97642 0.97642 0.97691 0.97769 0.97769 0.97941 0.98144 0.98179 0.982059999999999 0.985669999999999 0.985669999999999 0.98694 0.98768 0.98768 0.98768 0.98768 0.98768 0.98857 0.98857 0.98938 0.98976 0.9905 0.9905 0.9905 0.99088 0.99088 0.99088 0.99088 0.99088 0.99088 0.99088 0.99088 0.99088 0.99159 0.99159 0.99243 0.99243 0.9942 0.9942 0.9942 0.9942 0.9942 0.99489 0.99489 0.99489 0.995929999999999 0.995929999999999 0.996779999999999 0.996779999999999 0.996779999999999 0.996779999999999 0.996779999999999 0.996779999999999 0.99767 0.99767 0.99767 0.99767 0.99767 0.99767 0.99767 0.99767 0.99767 0.99767 0.99767 0.99767 0.99767 0.99767 0.99829 0.99829 0.99829 0.99829 0.99829 0.99829 0.99829 0.99829 0.99829 0.99829 0.99829 0.99829 0.99829 0.99829 0.99909 0.99909 0.99909 0.99909 0.99909 0.99909 0.99909 0.99909 0.99934 0.99934 0.99934 0.99934 0.99934 0.99934 0.99934 0.99934 0.99934 0.99934 0.99934 0.99934 0.99934 0.99934 0.99934 0.99934 0.99934 0.99934 0.99934 0.99934 0.99934
155 "ne" "(64,80]" "f" "(30,40]" "(30,60]" 9 2.03045679971567 2.08727820225184 0.46306 0.497106109324759 0 0.01443 0.04969 0.06175 0.09401 0.104 0.14583 0.15983 0.19315 0.20372 0.24558 0.25579 0.28979 0.29959 0.36023 0.3689 0.42208 0.42813 0.46306 0.4774 0.51847 0.53248 0.57088 0.58408 0.62757 0.63642 0.66253 0.67149 0.68786 0.6976 0.71862 0.72843 0.74794 0.75215 0.7655 0.77192 0.77995 0.78684 0.79927 0.80471 0.82233 0.82625 0.84326 0.846099999999999 0.855379999999999 0.8582 0.86847 0.87135 0.88073 0.88301 0.88697 0.89018 0.89658 0.89853 0.90232 0.902990000000001 0.908620000000001 0.91194 0.914650000000001 0.917820000000001 0.921660000000001 0.92304 0.92618 0.92801 0.92878 0.92878 0.93134 0.93134 0.93371 0.93371 0.9376 0.93856 0.94345 0.94402 0.94886 0.9492 0.95071 0.95275 0.95673 0.95799 0.962 0.96269 0.96561 0.96711 0.96774 0.96774 0.9692 0.9692 0.97064 0.97156 0.97195 0.97375 0.97375 0.97464 0.9754 0.9754 0.97694 0.97884 0.97936 0.97984 0.98384 0.98384 0.98498 0.98572 0.98572 0.98572 0.98572 0.98572 0.98702 0.98702 0.98801 0.98857 0.98959 0.98959 0.98959 0.98991 0.98991 0.98991 0.98991 0.98991 0.98991 0.98991 0.98991 0.98991 0.99053 0.99053 0.99171 0.99171 0.99362 0.99362 0.99362 0.99362 0.99362 0.9945 0.9945 0.9945 0.99556 0.99556 0.996439999999999 0.996439999999999 0.996439999999999 0.996439999999999 0.996439999999999 0.996439999999999 0.99718 0.99718 0.99718 0.99718 0.99718 0.99718 0.99718 0.99718 0.99718 0.99718 0.99718 0.99718 0.99718 0.99718 0.99818 0.99818 0.99818 0.99818 0.99818 0.99818 0.99818 0.99818 0.99818 0.99818 0.99818 0.99818 0.99818 0.99818 0.99895 0.99895 0.99895 0.99895 0.99895 0.99895 0.99895 0.99895 0.99934 0.99934 0.99934 0.99934 0.99934 0.99934 0.99934 0.99934 0.99934 0.99934 0.99934 0.99934 0.99934 0.99934 0.99934 0.99934 0.99934 0.99934 0.99934 0.99934 0.99934
156 "ne" "(64,80]" "m" "(20,30]" "[0,30]" 15 4.92124118977983 3.56666941339868 0.81767 0.726688102893891 0 0.039 0.10918 0.12007 0.19219 0.21021 0.26455 0.28759 0.34421 0.3536 0.39836 0.41895 0.47114 0.47914 0.52981 0.54051 0.597 0.61507 0.64647 0.66009 0.68737 0.69567 0.72138 0.72989 0.75747 0.7604 0.78346 0.78438 0.79822 0.80102 0.81767 0.82151 0.84324 0.84448 0.85645 0.85689 0.8594 0.86178 0.8803 0.88269 0.88761 0.88797 0.90262 0.90724 0.9151 0.91521 0.92022 0.92195 0.93359 0.93634 0.94334 0.94366 0.94642 0.94694 0.95091 0.95091 0.95401 0.95427 0.95714 0.95889 0.96174 0.962 0.96209 0.96382 0.96485 0.96485 0.96499 0.96499 0.96968 0.96968 0.97357 0.9744 0.9757 0.9757 0.97797 0.97797 0.97826 0.97835 0.98103 0.9825 0.98306 0.98312 0.98329 0.983499999999999 0.98352 0.98352 0.988609999999999 0.988609999999999 0.989019999999999 0.989219999999999 0.989219999999999 0.989469999999999 0.989469999999999 0.989509999999999 0.989779999999999 0.989779999999999 0.99157 0.99162 0.99163 0.99164 0.99266 0.99266 0.99344 0.9938 0.9938 0.9938 0.9938 0.9938 0.99433 0.99433 0.99435 0.99438 0.9945 0.9945 0.9945 0.99647 0.99647 0.99647 0.99647 0.99647 0.99647 0.99647 0.99647 0.99647 0.99652 0.99652 0.99661 0.99661 0.99695 0.99695 0.99695 0.99695 0.99695 0.99711 0.99711 0.99711 0.99769 0.99769 0.997919999999999 0.997919999999999 0.997919999999999 0.997919999999999 0.997919999999999 0.997919999999999 0.99912 0.99912 0.99912 0.99912 0.99912 0.99912 0.99912 0.99912 0.99912 0.99912 0.99912 0.99912 0.99912 0.99912 0.99923 0.99923 0.99923 0.99923 0.99923 0.99923 0.99923 0.99923 0.99923 0.99923 0.99923 0.99923 0.99923 0.99923 0.99947 0.99947 0.99947 0.99947 0.99947 0.99947 0.99947 0.99947 0.99963 0.99963 0.99963 0.99963 0.99963 0.99963 0.99963 0.99963 0.99963 0.99963 0.99963 0.99963 0.99963 0.99963 0.99963 0.99963 0.99963 0.99963 0.99963 0.99963 0.99963
157 "ne" "[0,40]" "m" "(30,40]" "(30,60]" 29 11.63809530378 13.1383671625948 0.8889 0.914469453376206 0 0.00948000000000001 0.03929 0.0517 0.07489 0.08158 0.1144 0.12238 0.15321 0.16572 0.20033 0.21258 0.25159 0.26137 0.31291 0.31964 0.36942 0.376 0.41216 0.42121 0.4615 0.47235 0.51675 0.53105 0.5708 0.58128 0.61692 0.62665 0.64507 0.65541 0.68065 0.6868 0.70841 0.71281 0.72805 0.73543 0.74592 0.75388 0.76917 0.77576 0.79344 0.79826 0.81357 0.81561 0.825319999999999 0.82944 0.83923 0.841269999999999 0.84786 0.85011 0.85297 0.85575 0.869 0.87074 0.8749 0.8776 0.88356 0.88688 0.8889 0.89178 0.897710000000001 0.89865 0.90549 0.90731 0.90821 0.90821 0.91199 0.91199 0.91465 0.91465 0.919420000000001 0.919780000000001 0.92661 0.92817 0.9344 0.9352 0.93678 0.93936 0.94372 0.94551 0.94984 0.95112 0.95466 0.956309999999999 0.9578 0.9578 0.96143 0.96143 0.963299999999999 0.963739999999999 0.965319999999999 0.96729 0.96729 0.96834 0.96907 0.96907 0.97117 0.97346 0.97447 0.97559 0.97942 0.97942 0.98058 0.98104 0.98104 0.98104 0.98104 0.98104 0.981889999999999 0.981889999999999 0.98392 0.98501 0.98688 0.98688 0.98688 0.98699 0.98699 0.98699 0.98699 0.98699 0.98699 0.98699 0.98699 0.98699 0.987959999999999 0.987959999999999 0.98934 0.98934 0.99229 0.99229 0.99229 0.99229 0.99229 0.99361 0.99361 0.99361 0.9942 0.9942 0.99518 0.99518 0.99518 0.99518 0.99518 0.99518 0.99559 0.99559 0.99559 0.99559 0.99559 0.99559 0.99559 0.99559 0.99559 0.99559 0.99559 0.99559 0.99559 0.99559 0.99669 0.99669 0.99669 0.99669 0.99669 0.99669 0.99669 0.99669 0.99669 0.99669 0.99669 0.99669 0.99669 0.99669 0.99776 0.99776 0.99776 0.99776 0.99776 0.99776 0.99776 0.99776 0.99934 0.99934 0.99934 0.99934 0.99934 0.99934 0.99934 0.99934 0.99934 0.99934 0.99934 0.99934 0.99934 0.99934 0.99934 0.99934 0.99934 0.99934 0.99934 0.99934 0.99934
158 "ne" "(64,80]" "m" "(30,40]" "(30,60]" 16 2.91555653931783 4.04168334694637 0.62334 0.753054662379421 0 0.0045 0.02493 0.03148 0.04626 0.04864 0.07053 0.07808 0.10522 0.12061 0.14667 0.15589 0.19202 0.20223 0.25342 0.25621 0.29299 0.29938 0.33237 0.33806 0.36976 0.37733 0.40938 0.42535 0.47288 0.47915 0.52417 0.53138 0.55497 0.56339 0.59968 0.60118 0.62334 0.62824 0.65248 0.66082 0.6778 0.68921 0.71317 0.72097 0.74099 0.74389 0.76627 0.76728 0.77466 0.77608 0.78595 0.7871 0.79671 0.797 0.79868 0.79937 0.82917 0.83072 0.83331 0.84028 0.846889999999999 0.84842 0.849179999999999 0.851739999999999 0.8596 0.85979 0.87122 0.87672 0.87828 0.87828 0.88278 0.88278 0.88706 0.88706 0.89115 0.89115 0.89761 0.89911 0.90813 0.91079 0.912140000000001 0.91408 0.92015 0.92107 0.92685 0.92743 0.93276 0.93651 0.93767 0.93767 0.94554 0.94554 0.95131 0.9515 0.95512 0.95607 0.95607 0.95739 0.95762 0.95762 0.95846 0.96041 0.96326 0.96581 0.970989999999999 0.970989999999999 0.973189999999999 0.97337 0.97337 0.97337 0.97337 0.97337 0.973659999999999 0.973659999999999 0.977959999999999 0.979039999999999 0.98275 0.98275 0.98275 0.98277 0.98277 0.98277 0.98277 0.98277 0.98277 0.98277 0.98277 0.98277 0.984189999999999 0.984189999999999 0.987279999999999 0.987279999999999 0.991469999999999 0.991469999999999 0.991469999999999 0.991469999999999 0.991469999999999 0.992849999999999 0.992849999999999 0.992849999999999 0.993299999999999 0.993299999999999 0.993959999999999 0.993959999999999 0.993959999999999 0.993959999999999 0.993959999999999 0.993959999999999 0.99415 0.99415 0.99415 0.99415 0.99415 0.99415 0.99415 0.99415 0.99415 0.99415 0.99415 0.99415 0.99415 0.99415 0.99507 0.99507 0.99507 0.99507 0.99507 0.99507 0.99507 0.99507 0.99507 0.99507 0.99507 0.99507 0.99507 0.99507 0.995899999999999 0.995899999999999 0.995899999999999 0.995899999999999 0.995899999999999 0.995899999999999 0.995899999999999 0.995899999999999 0.99934 0.99934 0.99934 0.99934 0.99934 0.99934 0.99934 0.99934 0.99934 0.99934 0.99934 0.99934 0.99934 0.99934 0.99934 0.99934 0.99934 0.99934 0.99934 0.99934 0.99934
159 "ne" "(40,64]" "m" "(30,40]" "(30,60]" 16 3.68985539010367 4.04168334694637 0.42709 0.753054662379421 0 0.00106 0.00656 0.00799 0.01097 0.01151 0.01793 0.02343 0.0341 0.04209 0.05027 0.05496 0.06671 0.07139 0.09427 0.09482 0.11173 0.11409 0.14071 0.14192 0.16678 0.16859 0.18461 0.19563 0.26602 0.26687 0.31441 0.34102 0.37866 0.38122 0.41304 0.4131 0.42709 0.42862 0.44532 0.46609 0.47933 0.49036 0.50594 0.50856 0.52756 0.52822 0.55665 0.5567 0.56293 0.5634 0.57447 0.57449 0.60362 0.60372 0.60452 0.60461 0.67046 0.71322 0.71402 0.71786 0.7199 0.72022 0.72037 0.72138 0.73781 0.73781 0.77001 0.77889 0.7799 0.7799 0.78997 0.78997 0.79772 0.79772 0.79955 0.79955 0.80559 0.80645 0.8111 0.81513 0.81559 0.81593 0.81906 0.81924 0.84999 0.85019 0.8627 0.86607 0.8664 0.8664 0.8756 0.8756 0.91589 0.91601 0.93546 0.93604 0.93604 0.9367 0.93678 0.93678 0.9372 0.93806 0.94074 0.94245 0.95987 0.95987 0.962959999999999 0.96306 0.96306 0.96306 0.96306 0.96306 0.96319 0.96319 0.96607 0.96685 0.97235 0.97235 0.97235 0.97235 0.97235 0.97235 0.97235 0.97235 0.97235 0.97235 0.97235 0.97235 0.97359 0.97359 0.98635 0.98635 0.991219999999999 0.991219999999999 0.991219999999999 0.991219999999999 0.991219999999999 0.992449999999999 0.992449999999999 0.992449999999999 0.992849999999999 0.992849999999999 0.993479999999999 0.993479999999999 0.993479999999999 0.993479999999999 0.993479999999999 0.993479999999999 0.993649999999999 0.993649999999999 0.993649999999999 0.993649999999999 0.993649999999999 0.993649999999999 0.993649999999999 0.993649999999999 0.993649999999999 0.993649999999999 0.993649999999999 0.993649999999999 0.993649999999999 0.993649999999999 0.99447 0.99447 0.99447 0.99447 0.99447 0.99447 0.99447 0.99447 0.99447 0.99447 0.99447 0.99447 0.99447 0.99447 0.995189999999999 0.995189999999999 0.995189999999999 0.995189999999999 0.995189999999999 0.995189999999999 0.995189999999999 0.995189999999999 0.99934 0.99934 0.99934 0.99934 0.99934 0.99934 0.99934 0.99934 0.99934 0.99934 0.99934 0.99934 0.99934 0.99934 0.99934 0.99934 0.99934 0.99934 0.99934 0.99934 0.99934
160 "ne" "(64,80]" "m" "(30,40]" "(30,60]" 13 3.62117771580933 2.78062868456695 0.3594 0.67459807073955 0 0.00182 0.00949 0.01188 0.01594 0.0166 0.02443 0.02923 0.04497 0.05962 0.07257 0.07683 0.09626 0.1021 0.12495 0.12612 0.14805 0.15024 0.18019 0.18162 0.20558 0.20863 0.2299 0.24105 0.31036 0.3119 0.3594 0.38061 0.40545 0.40933 0.45209 0.45222 0.46888 0.47102 0.49152 0.51979 0.53552 0.54468 0.56229 0.56638 0.59512 0.5961 0.61878 0.61909 0.62807 0.62901 0.64051 0.6408 0.66452 0.66469 0.6656 0.66581 0.72823 0.754 0.75522 0.75917 0.76181 0.76268 0.76286 0.76391 0.77224 0.77224 0.79815 0.80696 0.80845 0.80845 0.8182 0.8182 0.82572 0.82572 0.82764 0.82764 0.83502 0.83587 0.84176 0.84472 0.84559 0.84639 0.85066 0.85126 0.88381 0.88408 0.89528 0.8975 0.89807 0.89807 0.90421 0.90421 0.92106 0.92119 0.93886 0.93952 0.93952 0.9406 0.94068 0.94068 0.94115 0.94206 0.94442 0.94639 0.963939999999999 0.963939999999999 0.967109999999999 0.96723 0.96723 0.96723 0.96723 0.96723 0.967409999999999 0.967409999999999 0.97066 0.97153 0.9764 0.9764 0.9764 0.97642 0.97642 0.97642 0.97642 0.97642 0.97642 0.97642 0.97642 0.97642 0.9777 0.9777 0.98639 0.98639 0.991189999999999 0.991189999999999 0.991189999999999 0.991189999999999 0.991189999999999 0.99244 0.99244 0.99244 0.99284 0.99284 0.993469999999999 0.993469999999999 0.993469999999999 0.993469999999999 0.993469999999999 0.993469999999999 0.99364 0.99364 0.99364 0.99364 0.99364 0.99364 0.99364 0.99364 0.99364 0.99364 0.99364 0.99364 0.99364 0.99364 0.9945 0.9945 0.9945 0.9945 0.9945 0.9945 0.9945 0.9945 0.9945 0.9945 0.9945 0.9945 0.9945 0.9945 0.995209999999999 0.995209999999999 0.995209999999999 0.995209999999999 0.995209999999999 0.995209999999999 0.995209999999999 0.995209999999999 0.99934 0.99934 0.99934 0.99934 0.99934 0.99934 0.99934 0.99934 0.99934 0.99934 0.99934 0.99934 0.99934 0.99934 0.99934 0.99934 0.99934 0.99934 0.99934 0.99934 0.99934
161 "ne" "(64,80]" "m" "(30,40]" "(30,60]" 7 9.1039494010435 2.303168877493 0.07251 0.396784565916399 0 0.00055 0.00515 0.00638 0.00883 0.0091 0.01228 0.01685 0.02467 0.03034 0.03836 0.04211 0.05215 0.05591 0.07251 0.07302 0.08713 0.0898 0.11499 0.11577 0.13757 0.13852 0.1553 0.1644 0.23862 0.23961 0.28784 0.30978 0.34189 0.34491 0.37486 0.37487 0.38918 0.39028 0.40559 0.43491 0.4477 0.45529 0.4668 0.4696 0.48778 0.48872 0.52052 0.52064 0.52728 0.52785 0.54144 0.54149 0.57787 0.57787 0.57861 0.57864 0.65122 0.70747 0.70812 0.71147 0.71267 0.71319 0.71328 0.71419 0.73119 0.73119 0.75534 0.76445 0.76614 0.76614 0.77572 0.77572 0.78693 0.78693 0.78873 0.78873 0.79483 0.79552 0.80014 0.80581 0.80618 0.80723 0.81083 0.81107 0.84347 0.84372 0.85693 0.85915 0.85949 0.85949 0.86705 0.86705 0.91539 0.91545 0.93457 0.93511 0.93511 0.93578 0.93586 0.93586 0.93625 0.93696 0.9396 0.94188 0.96006 0.96006 0.962589999999999 0.96268 0.96268 0.96268 0.96268 0.96268 0.96307 0.96307 0.966 0.96674 0.97204 0.97204 0.97204 0.97204 0.97204 0.97204 0.97204 0.97204 0.97204 0.97204 0.97204 0.97204 0.97319 0.97319 0.9862 0.9862 0.991189999999999 0.991189999999999 0.991189999999999 0.991189999999999 0.991189999999999 0.99242 0.99242 0.99242 0.992819999999999 0.992819999999999 0.993449999999999 0.993449999999999 0.993449999999999 0.993449999999999 0.993449999999999 0.993449999999999 0.993619999999999 0.993619999999999 0.993619999999999 0.993619999999999 0.993619999999999 0.993619999999999 0.993619999999999 0.993619999999999 0.993619999999999 0.993619999999999 0.993619999999999 0.993619999999999 0.993619999999999 0.993619999999999 0.99444 0.99444 0.99444 0.99444 0.99444 0.99444 0.99444 0.99444 0.99444 0.99444 0.99444 0.99444 0.99444 0.99444 0.995129999999999 0.995129999999999 0.995129999999999 0.995129999999999 0.995129999999999 0.995129999999999 0.995129999999999 0.995129999999999 0.99934 0.99934 0.99934 0.99934 0.99934 0.99934 0.99934 0.99934 0.99934 0.99934 0.99934 0.99934 0.99934 0.99934 0.99934 0.99934 0.99934 0.99934 0.99934 0.99934 0.99934
162 "ne" "(80,120]" "f" "(20,30]" "(30,60]" 2 2.80740204204167 4.76967262883276 0.21 0.127974276527331 0 0.04438 0.11941 0.13448 0.21 0.23027 0.28948 0.30981 0.37005 0.37984 0.42208 0.44091 0.49728 0.50364 0.54645 0.55706 0.61366 0.63571 0.66385 0.67739 0.69994 0.70667 0.73154 0.73945 0.76484 0.76843 0.79369 0.79443 0.80748 0.81134 0.82984 0.83328 0.85418 0.85485 0.8656 0.86597 0.8675 0.86931 0.88725 0.88938 0.89289 0.893 0.90512 0.90994 0.91939 0.91944 0.9245 0.92593 0.93651 0.93918 0.94795 0.94813 0.95097 0.95122 0.95468 0.95468 0.95712 0.95734 0.96012 0.9613 0.96506 0.96523 0.9653 0.96682 0.96769 0.96769 0.9678 0.9678 0.97255 0.97255 0.97584 0.97634 0.97718 0.97718 0.97965 0.97965 0.97982 0.97986 0.98228 0.98386 0.98425 0.98429 0.984399999999999 0.984569999999999 0.984569999999999 0.984569999999999 0.989639999999999 0.989639999999999 0.989919999999999 0.990139999999999 0.990139999999999 0.990219999999999 0.990219999999999 0.990239999999999 0.990449999999999 0.990449999999999 0.9923 0.99232 0.99232 0.99232 0.9931 0.9931 0.99383 0.99416 0.99416 0.99416 0.99416 0.99416 0.9946 0.9946 0.99462 0.99465 0.9948 0.9948 0.9948 0.99685 0.99685 0.99685 0.99685 0.99685 0.99685 0.99685 0.99685 0.99685 0.9969 0.9969 0.99699 0.99699 0.99734 0.99734 0.99734 0.99734 0.99734 0.99747 0.99747 0.99747 0.99792 0.99792 0.99813 0.99813 0.99813 0.99813 0.99813 0.99813 0.99927 0.99927 0.99927 0.99927 0.99927 0.99927 0.99927 0.99927 0.99927 0.99927 0.99927 0.99927 0.99927 0.99927 0.99937 0.99937 0.99937 0.99937 0.99937 0.99937 0.99937 0.99937 0.99937 0.99937 0.99937 0.99937 0.99937 0.99937 0.99955 0.99955 0.99955 0.99955 0.99955 0.99955 0.99955 0.99955 0.99971 0.99971 0.99971 0.99971 0.99971 0.99971 0.99971 0.99971 0.99971 0.99971 0.99971 0.99971 0.99971 0.99971 0.99971 0.99971 0.99971 0.99971 0.99971 0.99971 0.99971
163 "ne" "(40,64]" "m" "(30,40]" "(30,60]" 6 9.48601939151267 2.5843843115766 0.05938 0.335691318327974 0 0.00096 0.00701 0.00864 0.01117 0.01147 0.01518 0.01926 0.02883 0.03715 0.04532 0.04895 0.05938 0.06284 0.08225 0.08241 0.09671 0.09972 0.12642 0.12723 0.15177 0.15405 0.16936 0.17546 0.24901 0.24912 0.2955 0.32106 0.35643 0.3589 0.39791 0.39791 0.41409 0.41497 0.43266 0.4619 0.47509 0.48319 0.49685 0.49931 0.52606 0.52653 0.55614 0.55632 0.56307 0.5637 0.57265 0.5727 0.6005 0.60055 0.60122 0.60133 0.66959 0.70714 0.70801 0.7109 0.71243 0.71317 0.71327 0.71408 0.73543 0.73543 0.76261 0.77111 0.77232 0.77232 0.78503 0.78503 0.79097 0.79097 0.7924 0.7924 0.79809 0.79876 0.80253 0.80814 0.80866 0.80907 0.81226 0.81251 0.84654 0.84677 0.85892 0.86196 0.86225 0.86225 0.86974 0.86974 0.90869 0.90882 0.93039 0.93098 0.93098 0.93158 0.93166 0.93166 0.93212 0.93292 0.93518 0.9369 0.95586 0.95586 0.958559999999999 0.95868 0.95868 0.95868 0.95868 0.95868 0.9588 0.9588 0.96165 0.96222 0.96743 0.96743 0.96743 0.96745 0.96745 0.96745 0.96745 0.96745 0.96745 0.96745 0.96745 0.96745 0.96856 0.96856 0.986249999999999 0.986249999999999 0.991189999999999 0.991189999999999 0.991189999999999 0.991189999999999 0.991189999999999 0.99242 0.99242 0.99242 0.992819999999999 0.992819999999999 0.993449999999999 0.993449999999999 0.993449999999999 0.993449999999999 0.993449999999999 0.993449999999999 0.993619999999999 0.993619999999999 0.993619999999999 0.993619999999999 0.993619999999999 0.993619999999999 0.993619999999999 0.993619999999999 0.993619999999999 0.993619999999999 0.993619999999999 0.993619999999999 0.993619999999999 0.993619999999999 0.99444 0.99444 0.99444 0.99444 0.99444 0.99444 0.99444 0.99444 0.99444 0.99444 0.99444 0.99444 0.99444 0.99444 0.995129999999999 0.995129999999999 0.995129999999999 0.995129999999999 0.995129999999999 0.995129999999999 0.995129999999999 0.995129999999999 0.99934 0.99934 0.99934 0.99934 0.99934 0.99934 0.99934 0.99934 0.99934 0.99934 0.99934 0.99934 0.99934 0.99934 0.99934 0.99934 0.99934 0.99934 0.99934 0.99934 0.99934
164 "ne" "(40,64]" "m" "(30,40]" "(30,60]" 11 6.82425115126717 2.24960832015109 0.12961 0.590996784565916 0 0.00043 0.00319 0.00405 0.00555 0.00566 0.00874 0.01167 0.01984 0.0254 0.03164 0.03427 0.04063 0.04181 0.05848 0.05855 0.07183 0.07449 0.09271 0.09352 0.11586 0.11657 0.12961 0.13726 0.20749 0.20757 0.25297 0.27903 0.31637 0.31845 0.34725 0.34725 0.36222 0.36274 0.37551 0.40594 0.41834 0.42558 0.43671 0.43964 0.45623 0.45711 0.48827 0.48845 0.49525 0.49553 0.50951 0.50951 0.54274 0.54274 0.54336 0.54339 0.61492 0.6617 0.66241 0.66506 0.6659 0.66657 0.66666 0.66722 0.68806 0.68806 0.72 0.72844 0.72937 0.72937 0.74286 0.74286 0.75248 0.75248 0.75355 0.75355 0.75923 0.75978 0.76282 0.76857 0.7688 0.76954 0.77198 0.77214 0.81664 0.81679 0.82928 0.83235 0.83249 0.83249 0.84276 0.84276 0.90017 0.90023 0.92334 0.92388 0.92388 0.92439 0.92447 0.92447 0.9248 0.92541 0.92787 0.92993 0.95174 0.95174 0.954559999999999 0.95465 0.95465 0.95465 0.95465 0.95465 0.95501 0.95501 0.95769 0.95824 0.96322 0.96322 0.96322 0.96322 0.96322 0.96322 0.96322 0.96322 0.96322 0.96322 0.96322 0.96322 0.96415 0.96415 0.9862 0.9862 0.991189999999999 0.991189999999999 0.991189999999999 0.991189999999999 0.991189999999999 0.99242 0.99242 0.99242 0.992819999999999 0.992819999999999 0.993449999999999 0.993449999999999 0.993449999999999 0.993449999999999 0.993449999999999 0.993449999999999 0.993619999999999 0.993619999999999 0.993619999999999 0.993619999999999 0.993619999999999 0.993619999999999 0.993619999999999 0.993619999999999 0.993619999999999 0.993619999999999 0.993619999999999 0.993619999999999 0.993619999999999 0.993619999999999 0.99444 0.99444 0.99444 0.99444 0.99444 0.99444 0.99444 0.99444 0.99444 0.99444 0.99444 0.99444 0.99444 0.99444 0.995129999999999 0.995129999999999 0.995129999999999 0.995129999999999 0.995129999999999 0.995129999999999 0.995129999999999 0.995129999999999 0.99934 0.99934 0.99934 0.99934 0.99934 0.99934 0.99934 0.99934 0.99934 0.99934 0.99934 0.99934 0.99934 0.99934 0.99934 0.99934 0.99934 0.99934 0.99934 0.99934 0.99934
165 "ne" "(80,120]" "m" "(30,40]" "(60,90]" 4 2.83975005494183 3.46790414008678 0.25756 0.230868167202572 0 0.02359 0.07435 0.08297 0.13567 0.14973 0.2003 0.21839 0.25756 0.26654 0.31388 0.33254 0.37592 0.38829 0.44185 0.45508 0.50773 0.51452 0.553 0.5678 0.60255 0.61588 0.6507 0.66013 0.69921 0.70432 0.72303 0.72717 0.7415 0.74629 0.76559 0.77218 0.79199 0.79543 0.81174 0.8151 0.82194 0.82682 0.84606 0.84852 0.85887 0.86027 0.87505 0.87806 0.887420000000001 0.88807 0.89608 0.89964 0.91213 0.91365 0.92066 0.92211 0.92654 0.92809 0.93237 0.93238 0.93762 0.93896 0.94257 0.94539 0.94738 0.94797 0.94852 0.95026 0.95149 0.95149 0.9521 0.9521 0.95558 0.95558 0.95971 0.96092 0.96464 0.96474 0.966959999999999 0.966969999999999 0.967989999999999 0.96854 0.97195 0.97353 0.975429999999999 0.97568 0.9768 0.97778 0.97795 0.97795 0.980479999999999 0.980479999999999 0.981699999999999 0.982629999999999 0.982659999999999 0.983619999999999 0.983619999999999 0.98386 0.98469 0.98469 0.98699 0.98752 0.98762 0.98775 0.989609999999999 0.989609999999999 0.99076 0.99145 0.99145 0.99145 0.99145 0.99145 0.99214 0.99214 0.99233 0.99254 0.99282 0.99282 0.99282 0.99405 0.99405 0.99405 0.99405 0.99405 0.99405 0.99405 0.99405 0.99405 0.99417 0.99417 0.99444 0.99444 0.9953 0.9953 0.9953 0.9953 0.9953 0.99569 0.99569 0.99569 0.99666 0.99666 0.997139999999999 0.997139999999999 0.997139999999999 0.997139999999999 0.997139999999999 0.997139999999999 0.99844 0.99844 0.99844 0.99844 0.99844 0.99844 0.99844 0.99844 0.99844 0.99844 0.99844 0.99844 0.99844 0.99844 0.99886 0.99886 0.99886 0.99886 0.99886 0.99886 0.99886 0.99886 0.99886 0.99886 0.99886 0.99886 0.99886 0.99886 0.99924 0.99924 0.99924 0.99924 0.99924 0.99924 0.99924 0.99924 0.99945 0.99945 0.99945 0.99945 0.99945 0.99945 0.99945 0.99945 0.99945 0.99945 0.99945 0.99945 0.99945 0.99945 0.99945 0.99945 0.99945 0.99945 0.99945 0.99945 0.99945
166 "ne" "(64,80]" "m" "(20,30]" "[0,30]" 1 4.39342966076767 5.57591057095495 0.07993 0.0752411575562701 0 0.02656 0.07993 0.08737 0.15465 0.17148 0.22701 0.24644 0.29146 0.29735 0.34544 0.36798 0.41627 0.42634 0.47777 0.49072 0.54686 0.55895 0.59602 0.61193 0.64229 0.65364 0.68127 0.69035 0.72226 0.72613 0.74523 0.7481 0.76279 0.76518 0.78438 0.78985 0.81095 0.81315 0.8285 0.83028 0.83586 0.84006 0.86122 0.86263 0.87149 0.87202 0.88685 0.8905 0.900280000000001 0.90058 0.90782 0.91086 0.92344 0.92519 0.93341 0.933990000000001 0.93805 0.93893 0.94329 0.94329 0.94657 0.94712 0.95057 0.95323 0.95556 0.95598 0.95618 0.95828 0.95957 0.95957 0.95996 0.95996 0.96448 0.96448 0.969209999999999 0.97017 0.971969999999999 0.971969999999999 0.974409999999999 0.974409999999999 0.974809999999999 0.974939999999999 0.977649999999999 0.97985 0.98068 0.98081 0.981169999999999 0.9815 0.98156 0.98156 0.985379999999999 0.985379999999999 0.986149999999999 0.986929999999999 0.986929999999999 0.987169999999999 0.987169999999999 0.987209999999999 0.987779999999999 0.987779999999999 0.99009 0.99022 0.99024 0.99025 0.99168 0.99168 0.99264 0.9931 0.9931 0.9931 0.9931 0.9931 0.99372 0.99372 0.99375 0.99378 0.99395 0.99395 0.99395 0.99544 0.99544 0.99544 0.99544 0.99544 0.99544 0.99544 0.99544 0.99544 0.99549 0.99549 0.99564 0.99564 0.99607 0.99607 0.99607 0.99607 0.99607 0.99628 0.99628 0.99628 0.99705 0.99705 0.997439999999999 0.997439999999999 0.997439999999999 0.997439999999999 0.997439999999999 0.997439999999999 0.99875 0.99875 0.99875 0.99875 0.99875 0.99875 0.99875 0.99875 0.99875 0.99875 0.99875 0.99875 0.99875 0.99875 0.99889 0.99889 0.99889 0.99889 0.99889 0.99889 0.99889 0.99889 0.99889 0.99889 0.99889 0.99889 0.99889 0.99889 0.99925 0.99925 0.99925 0.99925 0.99925 0.99925 0.99925 0.99925 0.99945 0.99945 0.99945 0.99945 0.99945 0.99945 0.99945 0.99945 0.99945 0.99945 0.99945 0.99945 0.99945 0.99945 0.99945 0.99945 0.99945 0.99945 0.99945 0.99945 0.99945
167 "ne" "[0,40]" "m" "(20,30]" "[0,30]" 2 1.40298327266083 4.76967262883276 0.43285 0.127974276527331 0 0.17254 0.29924 0.33418 0.43285 0.44107 0.48616 0.50172 0.54846 0.56439 0.59784 0.62663 0.67421 0.67677 0.70097 0.71455 0.74687 0.7663 0.78766 0.79121 0.82129 0.82266 0.8488 0.85705 0.86979 0.87397 0.88892 0.88893 0.8927 0.89982 0.91114 0.91225 0.942310000000001 0.942310000000001 0.9443 0.9443 0.944390000000001 0.94445 0.955490000000001 0.96232 0.96283 0.96283 0.96511 0.9666 0.96909 0.96909 0.97073 0.97085 0.9775 0.98007 0.98286 0.98286 0.9834 0.9834 0.98418 0.98418 0.98479 0.98479 0.98613 0.98636 0.98747 0.98747 0.98747 0.98775 0.98793 0.98793 0.98795 0.98795 0.98904 0.98904 0.99012 0.99021 0.99035 0.99035 0.991 0.991 0.99102 0.99104 0.99216 0.99259 0.99272 0.99273 0.99278 0.99283 0.99283 0.99283 0.994409999999999 0.994409999999999 0.99451 0.9946 0.9946 0.99465 0.99465 0.99467 0.99474 0.99474 0.99568 0.9957 0.9957 0.9957 0.99617 0.99617 0.99654 0.99669 0.99669 0.99669 0.99669 0.99669 0.99702 0.99702 0.99704 0.99706 0.99709 0.99709 0.99709 0.99937 0.99937 0.99937 0.99937 0.99937 0.99937 0.99937 0.99937 0.99937 0.99937 0.99937 0.99939 0.99939 0.99949 0.99949 0.99949 0.99949 0.99949 0.99953 0.99953 0.99953 0.99961 0.99961 0.99965 0.99965 0.99965 0.99965 0.99965 0.99965 0.99987 0.99987 0.99987 0.99987 0.99987 0.99987 0.99987 0.99987 0.99987 0.99987 0.99987 0.99987 0.99987 0.99987 0.99988 0.99988 0.99988 0.99988 0.99988 0.99988 0.99988 0.99988 0.99988 0.99988 0.99988 0.99988 0.99988 0.99988 0.99992 0.99992 0.99992 0.99992 0.99992 0.99992 0.99992 0.99992 0.99994 0.99994 0.99994 0.99994 0.99994 0.99994 0.99994 0.99994 0.99994 0.99994 0.99994 0.99994 0.99994 0.99994 0.99994 0.99994 0.99994 0.99994 0.99994 0.99994 0.99994
168 "ne" "(40,64]" "m" "(30,40]" "(30,60]" 21 3.716782993632 6.9994947081468 0.5884 0.843729903536978 0 0.00121 0.00806 0.00977000000000001 0.01493 0.0156 0.02269 0.02833 0.04314 0.05338 0.06384 0.06865 0.08269 0.08782 0.11601 0.11667 0.13594 0.13973 0.16802 0.16976 0.19459 0.19696 0.21476 0.23056 0.30382 0.30492 0.34867 0.37551 0.40409 0.40725 0.441 0.44106 0.45624 0.45751 0.47794 0.49928 0.51346 0.52473 0.54267 0.54579 0.56763 0.56832 0.5884 0.58849 0.59614 0.59677 0.60813 0.60813 0.63155 0.63165 0.63245 0.63254 0.68654 0.72008 0.72106 0.72521 0.72784 0.72826 0.72846 0.72987 0.74571 0.74571 0.77582 0.78391 0.78494 0.78494 0.79456 0.79456 0.80229 0.80229 0.80408 0.80408 0.81015 0.81107 0.81608 0.82022 0.82074 0.82123 0.8246 0.82481 0.85509 0.855349999999999 0.86739 0.87088 0.87121 0.87121 0.88035 0.88035 0.91745 0.91758 0.93582 0.93642 0.93642 0.93713 0.93722 0.93722 0.93764 0.93862 0.94141 0.94312 0.96011 0.96011 0.963509999999999 0.96361 0.96361 0.96361 0.96361 0.96361 0.9638 0.9638 0.96668 0.96744 0.9725 0.9725 0.9725 0.9725 0.9725 0.9725 0.9725 0.9725 0.9725 0.9725 0.9725 0.9725 0.973739999999999 0.973739999999999 0.986249999999999 0.986249999999999 0.991189999999999 0.991189999999999 0.991189999999999 0.991189999999999 0.991189999999999 0.99242 0.99242 0.99242 0.992819999999999 0.992819999999999 0.993449999999999 0.993449999999999 0.993449999999999 0.993449999999999 0.993449999999999 0.993449999999999 0.993619999999999 0.993619999999999 0.993619999999999 0.993619999999999 0.993619999999999 0.993619999999999 0.993619999999999 0.993619999999999 0.993619999999999 0.993619999999999 0.993619999999999 0.993619999999999 0.993619999999999 0.993619999999999 0.99444 0.99444 0.99444 0.99444 0.99444 0.99444 0.99444 0.99444 0.99444 0.99444 0.99444 0.99444 0.99444 0.99444 0.995129999999999 0.995129999999999 0.995129999999999 0.995129999999999 0.995129999999999 0.995129999999999 0.995129999999999 0.995129999999999 0.99934 0.99934 0.99934 0.99934 0.99934 0.99934 0.99934 0.99934 0.99934 0.99934 0.99934 0.99934 0.99934 0.99934 0.99934 0.99934 0.99934 0.99934 0.99934 0.99934 0.99934
169 "ne" "(64,80]" "m" "(30,40]" "(30,60]" 13 5.1208653358635 2.78062868456695 0.26289 0.67459807073955 0 0.00059 0.00408 0.00503 0.00709 0.00726 0.00946 0.01229 0.0211 0.02665 0.03382 0.03779 0.04675 0.04847 0.06299 0.0634 0.07695 0.07971 0.09978 0.10087 0.12313 0.12392 0.14013 0.14861 0.22078 0.22115 0.26289 0.2892 0.3255 0.32748 0.36018 0.36019 0.3752 0.37622 0.39072 0.42225 0.43454 0.44226 0.4544 0.45741 0.47778 0.47854 0.51432 0.51448 0.5215 0.52196 0.53542 0.53547 0.56839 0.56839 0.56905 0.56915 0.64048 0.69466 0.69539 0.69865 0.69995 0.70062 0.70071 0.70161 0.71666 0.71666 0.74103 0.74985 0.7516 0.7516 0.76169 0.76169 0.77278 0.77278 0.77464 0.77464 0.77887 0.77956 0.78335 0.78914 0.78946 0.79039 0.79417 0.7944 0.82957 0.82978 0.84231 0.845 0.84534 0.84534 0.85169 0.85169 0.91202 0.91208 0.93379 0.93433 0.93433 0.93493 0.93501 0.93501 0.9354 0.93611 0.93869 0.94085 0.95905 0.95905 0.961609999999999 0.9617 0.9617 0.9617 0.9617 0.9617 0.96209 0.96209 0.96495 0.96554 0.97092 0.97092 0.97092 0.97092 0.97092 0.97092 0.97092 0.97092 0.97092 0.97092 0.97092 0.97092 0.97206 0.97206 0.9862 0.9862 0.991189999999999 0.991189999999999 0.991189999999999 0.991189999999999 0.991189999999999 0.99242 0.99242 0.99242 0.992819999999999 0.992819999999999 0.993449999999999 0.993449999999999 0.993449999999999 0.993449999999999 0.993449999999999 0.993449999999999 0.993619999999999 0.993619999999999 0.993619999999999 0.993619999999999 0.993619999999999 0.993619999999999 0.993619999999999 0.993619999999999 0.993619999999999 0.993619999999999 0.993619999999999 0.993619999999999 0.993619999999999 0.993619999999999 0.99444 0.99444 0.99444 0.99444 0.99444 0.99444 0.99444 0.99444 0.99444 0.99444 0.99444 0.99444 0.99444 0.99444 0.995129999999999 0.995129999999999 0.995129999999999 0.995129999999999 0.995129999999999 0.995129999999999 0.995129999999999 0.995129999999999 0.99934 0.99934 0.99934 0.99934 0.99934 0.99934 0.99934 0.99934 0.99934 0.99934 0.99934 0.99934 0.99934 0.99934 0.99934 0.99934 0.99934 0.99934 0.99934 0.99934 0.99934
170 "ne" "(40,64]" "f" "(30,40]" "(30,60]" 6 3.46984086689483 2.5843843115766 0.24419 0.335691318327974 0 0.00929000000000001 0.03594 0.04703 0.07018 0.07634 0.10706 0.11482 0.14567 0.15934 0.19618 0.20785 0.24419 0.25211 0.305 0.31168 0.36069 0.36591 0.40117 0.41146 0.4499 0.46158 0.50245 0.51773 0.56236 0.57031 0.60918 0.61631 0.6346 0.64453 0.67321 0.67739 0.7002 0.70441 0.72176 0.7305 0.74144 0.74874 0.76358 0.77116 0.78892 0.79263 0.80744 0.80953 0.81794 0.82055 0.83057 0.83275 0.83982 0.84107 0.844199999999999 0.84597 0.86111 0.86419 0.86771 0.87015 0.87628 0.87925 0.88078 0.88388 0.89034 0.89142 0.90165 0.904090000000001 0.90534 0.90534 0.90903 0.90903 0.9112 0.9112 0.914730000000001 0.915120000000001 0.92113 0.92222 0.9284 0.9291 0.93033 0.93263 0.93752 0.93885 0.94539 0.94649 0.950079999999999 0.95201 0.9537 0.9537 0.95757 0.95757 0.95915 0.959569999999999 0.961499999999999 0.96313 0.96313 0.96432 0.96483 0.96483 0.9668 0.96885 0.97059 0.971889999999999 0.97718 0.97718 0.97891 0.97928 0.97928 0.97928 0.97928 0.97928 0.979859999999999 0.979859999999999 0.98255 0.98369 0.98551 0.98551 0.98551 0.98559 0.98559 0.98559 0.98559 0.98559 0.98559 0.98559 0.98559 0.98559 0.98641 0.98641 0.98849 0.98849 0.992219999999999 0.992219999999999 0.992219999999999 0.992219999999999 0.992219999999999 0.99366 0.99366 0.99366 0.994289999999999 0.994289999999999 0.995149999999999 0.995149999999999 0.995149999999999 0.995149999999999 0.995149999999999 0.995149999999999 0.99551 0.99551 0.99551 0.99551 0.99551 0.99551 0.99551 0.99551 0.99551 0.99551 0.99551 0.99551 0.99551 0.99551 0.99661 0.99661 0.99661 0.99661 0.99661 0.99661 0.99661 0.99661 0.99661 0.99661 0.99661 0.99661 0.99661 0.99661 0.9978 0.9978 0.9978 0.9978 0.9978 0.9978 0.9978 0.9978 0.99934 0.99934 0.99934 0.99934 0.99934 0.99934 0.99934 0.99934 0.99934 0.99934 0.99934 0.99934 0.99934 0.99934 0.99934 0.99934 0.99934 0.99934 0.99934 0.99934 0.99934
171 "ne" "(80,120]" "m" "(30,40]" "(30,60]" 12 2.63820131001783 2.47293522261625 0.70237 0.639871382636656 0 0.02196 0.06647 0.07472 0.12761 0.14298 0.19217 0.21141 0.25242 0.26143 0.3115 0.33086 0.37717 0.38876 0.44862 0.46298 0.51479 0.5225 0.56147 0.57866 0.61191 0.62614 0.65891 0.66538 0.70237 0.70726 0.72451 0.72849 0.74303 0.74764 0.76718 0.77385 0.79351 0.79614 0.81238 0.81571 0.82221 0.82679 0.84686 0.8494 0.86153 0.86228 0.87632 0.87948 0.88753 0.88824 0.89737 0.90152 0.914 0.91591 0.92358 0.92488 0.92861 0.93005 0.9352 0.9352 0.93987 0.94094 0.94459 0.94791 0.9496 0.9503 0.95104 0.95292 0.95426 0.95426 0.95505 0.95505 0.95785 0.95785 0.96202 0.96295 0.96646 0.96653 0.96883 0.96883 0.969489999999999 0.96994 0.972899999999999 0.97473 0.97686 0.97698 0.977729999999999 0.978449999999999 0.97859 0.97859 0.981459999999999 0.981459999999999 0.98272 0.983819999999999 0.983839999999999 0.984339999999999 0.984339999999999 0.984439999999999 0.98538 0.98538 0.98735 0.987749999999999 0.98785 0.98788 0.99009 0.99009 0.99141 0.9922 0.9922 0.9922 0.9922 0.9922 0.99292 0.99292 0.99307 0.99313 0.99337 0.99337 0.99337 0.99459 0.99459 0.99459 0.99459 0.99459 0.99459 0.99459 0.99459 0.99459 0.99472 0.99472 0.995 0.995 0.99555 0.99555 0.99555 0.99555 0.99555 0.99586 0.99586 0.99586 0.99678 0.99678 0.997199999999999 0.997199999999999 0.997199999999999 0.997199999999999 0.997199999999999 0.997199999999999 0.99855 0.99855 0.99855 0.99855 0.99855 0.99855 0.99855 0.99855 0.99855 0.99855 0.99855 0.99855 0.99855 0.99855 0.99875 0.99875 0.99875 0.99875 0.99875 0.99875 0.99875 0.99875 0.99875 0.99875 0.99875 0.99875 0.99875 0.99875 0.99919 0.99919 0.99919 0.99919 0.99919 0.99919 0.99919 0.99919 0.9994 0.9994 0.9994 0.9994 0.9994 0.9994 0.9994 0.9994 0.9994 0.9994 0.9994 0.9994 0.9994 0.9994 0.9994 0.9994 0.9994 0.9994 0.9994 0.9994 0.9994
172 "ne" "(64,80]" "m" "(30,40]" "(60,90]" 5 5.44469396964967 2.97475944555302 0.14722 0.282315112540193 0 0.00444 0.02597 0.03298 0.04549 0.0482 0.06688 0.07337 0.09992 0.11746 0.14722 0.15568 0.18991 0.19987 0.24246 0.24526 0.27761 0.28351 0.31356 0.31829 0.354 0.36212 0.39961 0.41713 0.47191 0.47693 0.51662 0.52803 0.55256 0.56032 0.59869 0.60011 0.61943 0.6253 0.64872 0.65572 0.66965 0.67945 0.70115 0.70719 0.72553 0.72876 0.74634 0.74777 0.7547 0.75657 0.7654 0.76671 0.78534 0.7859 0.78789 0.78895 0.8173 0.82547 0.82824 0.83384 0.8396 0.84116 0.84201 0.84504 0.8509 0.85112 0.86479 0.86975 0.8711 0.8711 0.8761 0.8761 0.87974 0.87974 0.88321 0.88331 0.88947 0.89081 0.89865 0.90032 0.90161 0.904 0.90878 0.90968 0.92027 0.92073 0.92649 0.92934 0.93048 0.93048 0.93939 0.93939 0.94603 0.94615 0.95357 0.95486 0.95486 0.95596 0.95623 0.95623 0.95715 0.95963 0.96279 0.96507 0.97292 0.97292 0.97485 0.97506 0.97506 0.97506 0.97506 0.97506 0.9754 0.9754 0.97857 0.97962 0.98329 0.98329 0.98329 0.98331 0.98331 0.98331 0.98331 0.98331 0.98331 0.98331 0.98331 0.98331 0.984379999999999 0.984379999999999 0.98695 0.98695 0.991529999999999 0.991529999999999 0.991529999999999 0.991529999999999 0.991529999999999 0.992869999999999 0.992869999999999 0.992869999999999 0.993329999999999 0.993329999999999 0.994039999999999 0.994039999999999 0.994039999999999 0.994039999999999 0.994039999999999 0.994039999999999 0.99423 0.99423 0.99423 0.99423 0.99423 0.99423 0.99423 0.99423 0.99423 0.99423 0.99423 0.99423 0.99423 0.99423 0.995159999999999 0.995159999999999 0.995159999999999 0.995159999999999 0.995159999999999 0.995159999999999 0.995159999999999 0.995159999999999 0.995159999999999 0.995159999999999 0.995159999999999 0.995159999999999 0.995159999999999 0.995159999999999 0.996059999999999 0.996059999999999 0.996059999999999 0.996059999999999 0.996059999999999 0.996059999999999 0.996059999999999 0.996059999999999 0.99934 0.99934 0.99934 0.99934 0.99934 0.99934 0.99934 0.99934 0.99934 0.99934 0.99934 0.99934 0.99934 0.99934 0.99934 0.99934 0.99934 0.99934 0.99934 0.99934 0.99934
173 "ne" "(40,64]" "f" "(30,40]" "(30,60]" 40 20.4105596146307 22.7961142151136 0.94559 0.962057877813505 0 0.00917000000000001 0.03632 0.04805 0.07123 0.07654 0.10616 0.11321 0.14186 0.15786 0.19189 0.20366 0.24178 0.25093 0.30351 0.31007 0.36247 0.36793 0.40406 0.41376 0.45221 0.46377 0.50422 0.51882 0.55592 0.56616 0.60302 0.61063 0.63223 0.64233 0.66933 0.6736 0.69721 0.70171 0.71759 0.72533 0.73805 0.74529 0.76295 0.77107 0.78797 0.79223 0.80715 0.80892 0.81741 0.82092 0.83091 0.83232 0.83886 0.84003 0.84235 0.84431 0.85992 0.86159 0.86448 0.86733 0.87438 0.87681 0.87886 0.88075 0.88703 0.88752 0.89612 0.89832 0.90045 0.90045 0.90498 0.90498 0.90753 0.90753 0.91279 0.91286 0.91977 0.92072 0.92865 0.92935 0.93099 0.9335 0.938159999999999 0.940049999999999 0.94559 0.9469 0.95095 0.95292 0.95429 0.95429 0.95854 0.95854 0.96077 0.96106 0.96296 0.96444 0.96444 0.96524 0.96575 0.96575 0.96711 0.96934 0.97118 0.97291 0.97718 0.97718 0.97872 0.97907 0.97907 0.97907 0.97907 0.97907 0.9795 0.9795 0.98253 0.98378 0.9862 0.9862 0.9862 0.98626 0.98626 0.98626 0.98626 0.98626 0.98626 0.98626 0.98626 0.98626 0.98716 0.98716 0.98856 0.98856 0.99218 0.99218 0.99218 0.99218 0.99218 0.99359 0.99359 0.99359 0.9942 0.9942 0.99509 0.99509 0.99509 0.99509 0.99509 0.99509 0.99543 0.99543 0.99543 0.99543 0.99543 0.99543 0.99543 0.99543 0.99543 0.99543 0.99543 0.99543 0.99543 0.99543 0.99663 0.99663 0.99663 0.99663 0.99663 0.99663 0.99663 0.99663 0.99663 0.99663 0.99663 0.99663 0.99663 0.99663 0.99788 0.99788 0.99788 0.99788 0.99788 0.99788 0.99788 0.99788 0.99934 0.99934 0.99934 0.99934 0.99934 0.99934 0.99934 0.99934 0.99934 0.99934 0.99934 0.99934 0.99934 0.99934 0.99934 0.99934 0.99934 0.99934 0.99934 0.99934 0.99934
174 "ne" "(40,64]" "f" "(20,30]" "[0,30]" 1 3.60014521105233 5.57591057095495 0.11521 0.0752411575562701 0 0.04305 0.11521 0.12631 0.20001 0.21894 0.27436 0.29451 0.35606 0.36697 0.4101 0.4276 0.48952 0.49701 0.54142 0.55202 0.60853 0.63015 0.65993 0.67275 0.69709 0.70311 0.7281 0.73631 0.76205 0.76547 0.7883 0.78918 0.80243 0.80497 0.82229 0.82631 0.8517 0.85286 0.86476 0.86492 0.86708 0.86899 0.88859 0.89094 0.89457 0.8947 0.907540000000001 0.912430000000001 0.919600000000001 0.919630000000001 0.925080000000001 0.92659 0.93617 0.93963 0.94724 0.94756 0.95095 0.95168 0.95538 0.95538 0.95752 0.95776 0.96051 0.96166 0.96429 0.96455 0.96464 0.96612 0.96724 0.96724 0.9673 0.9673 0.97125 0.97125 0.97528 0.97574 0.97684 0.97684 0.9792 0.9792 0.97935 0.97939 0.98189 0.98336 0.98387 0.98391 0.98406 0.984259999999999 0.984259999999999 0.984259999999999 0.989319999999999 0.989319999999999 0.989769999999999 0.989989999999999 0.989989999999999 0.990089999999999 0.990089999999999 0.990109999999999 0.990329999999999 0.990329999999999 0.99218 0.99221 0.99221 0.99221 0.99309 0.99309 0.99375 0.99407 0.99407 0.99407 0.99407 0.99407 0.99459 0.99459 0.99461 0.99464 0.99476 0.99476 0.99476 0.99668 0.99668 0.99668 0.99668 0.99668 0.99668 0.99668 0.99668 0.99668 0.99673 0.99673 0.99681 0.99681 0.99714 0.99714 0.99714 0.99714 0.99714 0.9973 0.9973 0.9973 0.99784 0.99784 0.998059999999999 0.998059999999999 0.998059999999999 0.998059999999999 0.998059999999999 0.998059999999999 0.99923 0.99923 0.99923 0.99923 0.99923 0.99923 0.99923 0.99923 0.99923 0.99923 0.99923 0.99923 0.99923 0.99923 0.99933 0.99933 0.99933 0.99933 0.99933 0.99933 0.99933 0.99933 0.99933 0.99933 0.99933 0.99933 0.99933 0.99933 0.99955 0.99955 0.99955 0.99955 0.99955 0.99955 0.99955 0.99955 0.99968 0.99968 0.99968 0.99968 0.99968 0.99968 0.99968 0.99968 0.99968 0.99968 0.99968 0.99968 0.99968 0.99968 0.99968 0.99968 0.99968 0.99968 0.99968 0.99968 0.99968
175 "ne" "(40,64]" "f" "(30,40]" "(30,60]" 12 4.63982611721633 2.47293522261625 0.2842 0.639871382636656 0 0.00118 0.00774 0.0097 0.01383 0.01432 0.02303 0.02768 0.0404 0.05144 0.062 0.06618 0.07977 0.08657 0.10907 0.10999 0.13045 0.13263 0.15793 0.15904 0.18507 0.1874 0.20583 0.21599 0.2842 0.28611 0.32712 0.35213 0.38461 0.38743 0.42306 0.42307 0.43918 0.44109 0.45868 0.4921 0.50328 0.51309 0.52956 0.53311 0.55469 0.55571 0.5826 0.58289 0.58973 0.5903 0.60009 0.60019 0.61965 0.61971 0.6207 0.62085 0.6796 0.70509 0.7061 0.71071 0.71386 0.71463 0.71479 0.71637 0.7375 0.73752 0.76243 0.76864 0.76954 0.76954 0.78 0.78 0.78688 0.78688 0.78902 0.78902 0.7945 0.7954 0.80141 0.80699 0.80762 0.80905 0.81277 0.81334 0.85352 0.85385 0.86585 0.86831 0.86868 0.86868 0.87857 0.87857 0.91947 0.91953 0.93747 0.93818 0.93818 0.93948 0.93966 0.93966 0.94009 0.94113 0.94365 0.94623 0.961649999999999 0.961649999999999 0.964429999999999 0.96453 0.96453 0.96453 0.96453 0.96453 0.965039999999999 0.965039999999999 0.9681 0.96892 0.9738 0.9738 0.9738 0.9738 0.9738 0.9738 0.9738 0.9738 0.9738 0.9738 0.9738 0.9738 0.97493 0.97493 0.98635 0.98635 0.991219999999999 0.991219999999999 0.991219999999999 0.991219999999999 0.991219999999999 0.992449999999999 0.992449999999999 0.992449999999999 0.992849999999999 0.992849999999999 0.993479999999999 0.993479999999999 0.993479999999999 0.993479999999999 0.993479999999999 0.993479999999999 0.993649999999999 0.993649999999999 0.993649999999999 0.993649999999999 0.993649999999999 0.993649999999999 0.993649999999999 0.993649999999999 0.993649999999999 0.993649999999999 0.993649999999999 0.993649999999999 0.993649999999999 0.993649999999999 0.99447 0.99447 0.99447 0.99447 0.99447 0.99447 0.99447 0.99447 0.99447 0.99447 0.99447 0.99447 0.99447 0.99447 0.995189999999999 0.995189999999999 0.995189999999999 0.995189999999999 0.995189999999999 0.995189999999999 0.995189999999999 0.995189999999999 0.99934 0.99934 0.99934 0.99934 0.99934 0.99934 0.99934 0.99934 0.99934 0.99934 0.99934 0.99934 0.99934 0.99934 0.99934 0.99934 0.99934 0.99934 0.99934 0.99934 0.99934
176 "ne" "(80,120]" "f" "(20,30]" "[0,30]" 1 0.801803863476833 5.57591057095495 0.50693 0.0752411575562701 0 0.31401 0.50693 0.53154 0.6395 0.64202 0.67533 0.68299 0.70483 0.71628 0.75393 0.77047 0.79916 0.79936 0.8091 0.82436 0.84231 0.85059 0.86985 0.87167 0.8937 0.89375 0.92533 0.92905 0.93542 0.939 0.94471 0.94471 0.94597 0.95075 0.95524 0.95536 0.9771 0.9771 0.97741 0.97741 0.97741 0.97745 0.98362 0.98744 0.98744 0.98744 0.98775 0.98829 0.98843 0.98843 0.98886 0.98886 0.99217 0.99333 0.99367 0.99367 0.9937 0.9937 0.9937 0.9937 0.99375 0.99375 0.9938 0.99381 0.99423 0.99423 0.99423 0.99428 0.9943 0.9943 0.9943 0.9943 0.99462 0.99462 0.99509 0.99512 0.99523 0.99523 0.99547 0.99547 0.99547 0.99547 0.99586 0.99606 0.99613 0.99614 0.99619 0.99622 0.99622 0.99622 0.99682 0.99682 0.99693 0.99693 0.99693 0.99696 0.99696 0.99698 0.99707 0.99707 0.9975 0.99752 0.99752 0.99752 0.99791 0.99791 0.99812 0.9982 0.9982 0.9982 0.9982 0.9982 0.99834 0.99834 0.99836 0.99837 0.9984 0.9984 0.9984 1 1 1 1 1 1 1 1 1 1 1 1 1 1 1 1 1 1 1 1 1 1 1 1 1 1 1 1 1 1 1 1 1 1 1 1 1 1 1 1 1 1 1 1 1 1 1 1 1 1 1 1 1 1 1 1 1 1 1 1 1 1 1 1 1 1 1 1 1 1 1 1 1 1 1 1 1 1 1 1 1 1 1 1 1 1
177 "ne" "(64,80]" "m" "(30,40]" "(60,90]" 22 4.52054278584067 7.69678302540296 0.69306 0.855305466237942 0 0.00299 0.01627 0.02053 0.03045 0.03179 0.04653 0.05323 0.07526 0.08801 0.10893 0.11747 0.1446 0.15251 0.18815 0.1899 0.21785 0.22307 0.25062 0.2537 0.28834 0.29328 0.31913 0.33232 0.39367 0.3982 0.44475 0.45974 0.48545 0.49186 0.52777 0.52821 0.54501 0.54907 0.5714 0.58646 0.60463 0.61374 0.63634 0.6411 0.65942 0.66157 0.68489 0.68675 0.69306 0.69416 0.70268 0.70334 0.72066 0.72094 0.72231 0.72267 0.75865 0.77599 0.77847 0.78448 0.78849 0.78947 0.7898 0.79128 0.79809 0.79814 0.82325 0.83023 0.83147 0.83147 0.84051 0.84051 0.84485 0.84485 0.84804 0.84808 0.85434 0.85551 0.86402 0.8665 0.867640000000001 0.86917 0.87336 0.87405 0.90423 0.90458 0.913530000000001 0.91693 0.91825 0.91825 0.92665 0.92665 0.93679 0.93693 0.94846 0.94933 0.94933 0.95072 0.9509 0.9509 0.95172 0.95347 0.95601 0.95846 0.967599999999999 0.967599999999999 0.970369999999999 0.97054 0.97054 0.97054 0.97054 0.97054 0.97076 0.97076 0.9745 0.97526 0.97961 0.97961 0.97961 0.97963 0.97963 0.97963 0.97963 0.97963 0.97963 0.97963 0.97963 0.97963 0.981079999999999 0.981079999999999 0.986759999999999 0.986759999999999 0.991239999999999 0.991239999999999 0.991239999999999 0.991239999999999 0.991239999999999 0.99249 0.99249 0.99249 0.992899999999999 0.992899999999999 0.993559999999999 0.993559999999999 0.993559999999999 0.993559999999999 0.993559999999999 0.993559999999999 0.993729999999999 0.993729999999999 0.993729999999999 0.993729999999999 0.993729999999999 0.993729999999999 0.993729999999999 0.993729999999999 0.993729999999999 0.993729999999999 0.993729999999999 0.993729999999999 0.993729999999999 0.993729999999999 0.99459 0.99459 0.99459 0.99459 0.99459 0.99459 0.99459 0.99459 0.99459 0.99459 0.99459 0.99459 0.99459 0.99459 0.995349999999999 0.995349999999999 0.995349999999999 0.995349999999999 0.995349999999999 0.995349999999999 0.995349999999999 0.995349999999999 0.99934 0.99934 0.99934 0.99934 0.99934 0.99934 0.99934 0.99934 0.99934 0.99934 0.99934 0.99934 0.99934 0.99934 0.99934 0.99934 0.99934 0.99934 0.99934 0.99934 0.99934
178 "ne" "(64,80]" "m" "(20,30]" "(30,60]" 8 2.70449393757233 2.14371121404176 0.35656 0.455305466237942 0 0.00889000000000001 0.03798 0.04935 0.07227 0.07877 0.10904 0.11628 0.14469 0.15684 0.19245 0.20554 0.24478 0.25344 0.3019 0.30749 0.35656 0.36108 0.39543 0.4039 0.4443 0.45641 0.50009 0.51343 0.55534 0.56549 0.60573 0.61269 0.63313 0.64264 0.66813 0.67238 0.69597 0.70007 0.71449 0.72258 0.7344 0.74133 0.75831 0.76499 0.78364 0.78782 0.80444 0.80627 0.8169 0.81963 0.83 0.83212 0.83973 0.84106 0.84329 0.84543 0.86043 0.86183 0.86568 0.868929999999999 0.87478 0.87714 0.87963 0.88225 0.889100000000001 0.889520000000001 0.89999 0.90214 0.90322 0.90322 0.90762 0.90762 0.90955 0.90955 0.913920000000001 0.914180000000001 0.919880000000001 0.921310000000001 0.92847 0.92917 0.93054 0.93259 0.937819999999999 0.93942 0.94625 0.94766 0.9519 0.95391 0.95543 0.95543 0.95948 0.95948 0.96112 0.96155 0.962969999999999 0.96484 0.96484 0.96616 0.96666 0.96666 0.96804 0.97039 0.97168 0.97317 0.97843 0.97843 0.97982 0.98047 0.98047 0.98047 0.98047 0.98047 0.981019999999999 0.981019999999999 0.98327 0.98437 0.98647 0.98647 0.98647 0.98661 0.98661 0.98661 0.98661 0.98661 0.98661 0.98661 0.98661 0.98661 0.98736 0.98736 0.98904 0.98904 0.99226 0.99226 0.99226 0.99226 0.99226 0.99359 0.99359 0.99359 0.99409 0.99409 0.99502 0.99502 0.99502 0.99502 0.99502 0.99502 0.99541 0.99541 0.99541 0.99541 0.99541 0.99541 0.99541 0.99541 0.99541 0.99541 0.99541 0.99541 0.99541 0.99541 0.99647 0.99647 0.99647 0.99647 0.99647 0.99647 0.99647 0.99647 0.99647 0.99647 0.99647 0.99647 0.99647 0.99647 0.99751 0.99751 0.99751 0.99751 0.99751 0.99751 0.99751 0.99751 0.99934 0.99934 0.99934 0.99934 0.99934 0.99934 0.99934 0.99934 0.99934 0.99934 0.99934 0.99934 0.99934 0.99934 0.99934 0.99934 0.99934 0.99934 0.99934 0.99934 0.99934
179 "ne" "(40,64]" "m" "(30,40]" "(30,60]" 9 7.92693399263583 2.08727820225184 0.10465 0.497106109324759 0 0.00061 0.00548 0.00688 0.00884 0.00888 0.01229 0.01597 0.02346 0.02925 0.03647 0.03989 0.04892 0.05124 0.06734 0.06748 0.08048 0.08197 0.10465 0.10559 0.126 0.12715 0.14052 0.14865 0.21799 0.21828 0.26391 0.29022 0.32873 0.33117 0.3653 0.3653 0.37949 0.38027 0.39627 0.42665 0.44133 0.44907 0.46223 0.46466 0.48442 0.48489 0.51837 0.51855 0.52431 0.52476 0.53306 0.53311 0.56441 0.56446 0.56508 0.56512 0.63405 0.67072 0.67159 0.67413 0.67522 0.67591 0.67601 0.67645 0.6966 0.6966 0.72859 0.7372 0.73824 0.73824 0.75175 0.75175 0.75792 0.75792 0.75886 0.75886 0.7648 0.76542 0.76915 0.77482 0.77522 0.77616 0.7785 0.77866 0.82323 0.82344 0.83636 0.83942 0.83957 0.83957 0.84988 0.84988 0.90723 0.90736 0.9293 0.92987 0.92987 0.93043 0.93051 0.93051 0.93095 0.93169 0.934 0.93572 0.95568 0.95568 0.95818 0.9583 0.9583 0.9583 0.9583 0.9583 0.95842 0.95842 0.96127 0.96184 0.96683 0.96683 0.96683 0.96685 0.96685 0.96685 0.96685 0.96685 0.96685 0.96685 0.96685 0.96685 0.967909999999999 0.967909999999999 0.9862 0.9862 0.991189999999999 0.991189999999999 0.991189999999999 0.991189999999999 0.991189999999999 0.99242 0.99242 0.99242 0.992819999999999 0.992819999999999 0.993449999999999 0.993449999999999 0.993449999999999 0.993449999999999 0.993449999999999 0.993449999999999 0.993619999999999 0.993619999999999 0.993619999999999 0.993619999999999 0.993619999999999 0.993619999999999 0.993619999999999 0.993619999999999 0.993619999999999 0.993619999999999 0.993619999999999 0.993619999999999 0.993619999999999 0.993619999999999 0.99444 0.99444 0.99444 0.99444 0.99444 0.99444 0.99444 0.99444 0.99444 0.99444 0.99444 0.99444 0.99444 0.99444 0.995129999999999 0.995129999999999 0.995129999999999 0.995129999999999 0.995129999999999 0.995129999999999 0.995129999999999 0.995129999999999 0.99934 0.99934 0.99934 0.99934 0.99934 0.99934 0.99934 0.99934 0.99934 0.99934 0.99934 0.99934 0.99934 0.99934 0.99934 0.99934 0.99934 0.99934 0.99934 0.99934 0.99934
180 "ne" "(40,64]" "f" "(30,40]" "(30,60]" 12 4.4749808148805 2.47293522261625 0.29496 0.639871382636656 0 0.00125 0.00868 0.01097 0.01516 0.01569 0.0244 0.02974 0.04077 0.05271 0.064 0.06819 0.08236 0.09043 0.1139 0.11473 0.13617 0.13958 0.16363 0.16484 0.19444 0.19705 0.21775 0.23055 0.29496 0.29609 0.33565 0.35913 0.38911 0.3917 0.42904 0.42905 0.44848 0.4507 0.46918 0.49861 0.50898 0.5198 0.53428 0.53713 0.56037 0.56155 0.58958 0.58987 0.59671 0.59715 0.60709 0.60719 0.62687 0.62693 0.62792 0.62807 0.69084 0.71574 0.71674 0.72107 0.72415 0.72488 0.72505 0.72663 0.74886 0.74888 0.77399 0.78031 0.7812 0.7812 0.79055 0.79055 0.79762 0.79762 0.79967 0.79967 0.80589 0.80683 0.81247 0.81833 0.81892 0.82001 0.82351 0.82399 0.86437 0.86466 0.87659 0.87928 0.87994 0.87994 0.88916 0.88916 0.92196 0.92202 0.93978 0.94063 0.94063 0.94142 0.94158 0.94158 0.94203 0.94303 0.94559 0.94831 0.963939999999999 0.963939999999999 0.966689999999999 0.96683 0.96683 0.96683 0.96683 0.96683 0.96731 0.96731 0.97039 0.97103 0.976329999999999 0.976329999999999 0.976329999999999 0.97635 0.97635 0.97635 0.97635 0.97635 0.97635 0.97635 0.97635 0.97635 0.977459999999999 0.977459999999999 0.986389999999999 0.986389999999999 0.991219999999999 0.991219999999999 0.991219999999999 0.991219999999999 0.991219999999999 0.992449999999999 0.992449999999999 0.992449999999999 0.992849999999999 0.992849999999999 0.993479999999999 0.993479999999999 0.993479999999999 0.993479999999999 0.993479999999999 0.993479999999999 0.993649999999999 0.993649999999999 0.993649999999999 0.993649999999999 0.993649999999999 0.993649999999999 0.993649999999999 0.993649999999999 0.993649999999999 0.993649999999999 0.993649999999999 0.993649999999999 0.993649999999999 0.993649999999999 0.99447 0.99447 0.99447 0.99447 0.99447 0.99447 0.99447 0.99447 0.99447 0.99447 0.99447 0.99447 0.99447 0.99447 0.995189999999999 0.995189999999999 0.995189999999999 0.995189999999999 0.995189999999999 0.995189999999999 0.995189999999999 0.995189999999999 0.99934 0.99934 0.99934 0.99934 0.99934 0.99934 0.99934 0.99934 0.99934 0.99934 0.99934 0.99934 0.99934 0.99934 0.99934 0.99934 0.99934 0.99934 0.99934 0.99934 0.99934
181 "ne" "(40,64]" "m" "(20,30]" "[0,30]" 0 4.27546370653417 6.49944754844691 0 0 0 0.05207 0.13162 0.14306 0.21544 0.23508 0.29187 0.31055 0.37175 0.3836 0.42576 0.44728 0.50193 0.50892 0.55486 0.5635 0.61706 0.63961 0.66817 0.68023 0.70609 0.71297 0.73943 0.74709 0.77167 0.77542 0.8004 0.801 0.81239 0.81659 0.83489 0.8382 0.86353 0.86435 0.87474 0.87485 0.87677 0.87821 0.89628 0.90062 0.90377 0.90383 0.91364 0.91843 0.925970000000001 0.926 0.93056 0.93191 0.94333 0.94814 0.95407 0.95419 0.95635 0.95674 0.95953 0.95953 0.96145 0.9616 0.96362 0.96461 0.96715 0.96736 0.96739 0.96862 0.96941 0.96941 0.96949 0.96949 0.97413 0.97413 0.97744 0.97801 0.97887 0.97887 0.98092 0.98092 0.98115 0.98117 0.98384 0.98504 0.98543 0.98547 0.98555 0.98569 0.98569 0.98569 0.989729999999999 0.989729999999999 0.990059999999999 0.990259999999999 0.990259999999999 0.990389999999999 0.990389999999999 0.990409999999999 0.990629999999999 0.990629999999999 0.99249 0.99252 0.99252 0.99252 0.99339 0.99339 0.99403 0.99437 0.99437 0.99437 0.99437 0.99437 0.99486 0.99486 0.99488 0.99491 0.99503 0.99503 0.99503 0.99722 0.99722 0.99722 0.99722 0.99722 0.99722 0.99722 0.99722 0.99722 0.99727 0.99727 0.99735 0.99735 0.99761 0.99761 0.99761 0.99761 0.99761 0.99774 0.99774 0.99774 0.99815 0.99815 0.99834 0.99834 0.99834 0.99834 0.99834 0.99834 0.99935 0.99935 0.99935 0.99935 0.99935 0.99935 0.99935 0.99935 0.99935 0.99935 0.99935 0.99935 0.99935 0.99935 0.99944 0.99944 0.99944 0.99944 0.99944 0.99944 0.99944 0.99944 0.99944 0.99944 0.99944 0.99944 0.99944 0.99944 0.9996 0.9996 0.9996 0.9996 0.9996 0.9996 0.9996 0.9996 0.99972 0.99972 0.99972 0.99972 0.99972 0.99972 0.99972 0.99972 0.99972 0.99972 0.99972 0.99972 0.99972 0.99972 0.99972 0.99972 0.99972 0.99972 0.99972 0.99972 0.99972
182 "ne" "(40,64]" "m" "(30,40]" "(30,60]" 6 4.5568246855255 2.5843843115766 0.1924 0.335691318327974 0 0.00489 0.02517 0.03269 0.0464 0.0493 0.07332 0.07913 0.10568 0.11944 0.14707 0.15739 0.1924 0.20092 0.24805 0.25052 0.28582 0.29325 0.32108 0.32782 0.37042 0.37946 0.41761 0.43169 0.48185 0.48876 0.53479 0.54774 0.56929 0.57759 0.61308 0.61484 0.63531 0.63939 0.66032 0.6704 0.68248 0.69289 0.71457 0.72 0.73796 0.74179 0.75837 0.75969 0.76892 0.77028 0.78054 0.78161 0.79362 0.79418 0.79644 0.79761 0.82365 0.82861 0.83101 0.83571 0.84161 0.84381 0.84487 0.84812 0.85519 0.85539 0.86725 0.87156 0.87301 0.87301 0.87769 0.87769 0.88033 0.88033 0.88381 0.88395 0.89028 0.891660000000001 0.89984 0.90233 0.903750000000001 0.90552 0.91088 0.91176 0.92854 0.92942 0.93554 0.93844 0.9396 0.9396 0.94639 0.94639 0.94932 0.94958 0.95432 0.95582 0.95582 0.95702 0.95761 0.95761 0.95839 0.96049 0.96337 0.965 0.97191 0.97191 0.974189999999999 0.97449 0.97449 0.97449 0.97449 0.97449 0.974959999999999 0.974959999999999 0.97792 0.97902 0.98243 0.98243 0.98243 0.98246 0.98246 0.98246 0.98246 0.98246 0.98246 0.98246 0.98246 0.98246 0.98364 0.98364 0.98707 0.98707 0.991289999999999 0.991289999999999 0.991289999999999 0.991289999999999 0.991289999999999 0.992589999999999 0.992589999999999 0.992589999999999 0.99305 0.99305 0.993789999999999 0.993789999999999 0.993789999999999 0.993789999999999 0.993789999999999 0.993789999999999 0.99398 0.99398 0.99398 0.99398 0.99398 0.99398 0.99398 0.99398 0.99398 0.99398 0.99398 0.99398 0.99398 0.99398 0.994919999999999 0.994919999999999 0.994919999999999 0.994919999999999 0.994919999999999 0.994919999999999 0.994919999999999 0.994919999999999 0.994919999999999 0.994919999999999 0.994919999999999 0.994919999999999 0.994919999999999 0.994919999999999 0.995819999999999 0.995819999999999 0.995819999999999 0.995819999999999 0.995819999999999 0.995819999999999 0.995819999999999 0.995819999999999 0.99934 0.99934 0.99934 0.99934 0.99934 0.99934 0.99934 0.99934 0.99934 0.99934 0.99934 0.99934 0.99934 0.99934 0.99934 0.99934 0.99934 0.99934 0.99934 0.99934 0.99934
183 "ne" "(40,64]" "f" "(30,40]" "(30,60]" 10 2.82381394324033 2.12248934908999 0.37563 0.544051446945338 0 0.00553 0.02697 0.03459 0.05031 0.05321 0.07534 0.08187 0.10764 0.12277 0.14862 0.15845 0.19544 0.2037 0.24955 0.25291 0.2944 0.30082 0.33793 0.34306 0.37563 0.38409 0.41972 0.43666 0.48378 0.49084 0.53132 0.541 0.562 0.5706 0.60751 0.60881 0.63222 0.63642 0.65607 0.66542 0.68007 0.68895 0.70806 0.71541 0.73585 0.73855 0.75735 0.7588 0.76739 0.7692 0.77829 0.77951 0.79043 0.79072 0.7922 0.79329 0.82339 0.8252 0.82739 0.832869999999999 0.839299999999999 0.84088 0.84148 0.84476 0.85841 0.85853 0.87019 0.87442 0.87632 0.87632 0.88135 0.88135 0.88591 0.88591 0.8901 0.8901 0.89626 0.89775 0.90616 0.91091 0.91212 0.91422 0.91979 0.92083 0.92598 0.92653 0.93155 0.93513 0.93639 0.93639 0.94378 0.94378 0.94975 0.94992 0.95376 0.95524 0.95524 0.9568 0.95711 0.95711 0.95789 0.95985 0.96274 0.96507 0.97088 0.97088 0.972869999999999 0.97306 0.97306 0.97306 0.97306 0.97306 0.97332 0.97332 0.97721 0.978309999999999 0.98175 0.98175 0.98175 0.98177 0.98177 0.98177 0.98177 0.98177 0.98177 0.98177 0.98177 0.98177 0.983359999999999 0.983359999999999 0.987449999999999 0.987449999999999 0.991629999999999 0.991629999999999 0.991629999999999 0.991629999999999 0.991629999999999 0.993119999999999 0.993119999999999 0.993119999999999 0.993609999999999 0.993609999999999 0.994359999999999 0.994359999999999 0.994359999999999 0.994359999999999 0.994359999999999 0.994359999999999 0.994589999999999 0.994589999999999 0.994589999999999 0.994589999999999 0.994589999999999 0.994589999999999 0.994589999999999 0.994589999999999 0.994589999999999 0.994589999999999 0.994589999999999 0.994589999999999 0.994589999999999 0.994589999999999 0.99568 0.99568 0.99568 0.99568 0.99568 0.99568 0.99568 0.99568 0.99568 0.99568 0.99568 0.99568 0.99568 0.99568 0.996659999999999 0.996659999999999 0.996659999999999 0.996659999999999 0.996659999999999 0.996659999999999 0.996659999999999 0.996659999999999 0.99934 0.99934 0.99934 0.99934 0.99934 0.99934 0.99934 0.99934 0.99934 0.99934 0.99934 0.99934 0.99934 0.99934 0.99934 0.99934 0.99934 0.99934 0.99934 0.99934 0.99934
184 "ne" "(40,64]" "m" "(20,30]" "[0,30]" 10 2.10416167022217 2.12248934908999 0.63467 0.544051446945338 0 0.02783 0.08019 0.0888600000000001 0.14815 0.16515 0.21964 0.2397 0.28232 0.29072 0.33886 0.35953 0.40624 0.41527 0.46888 0.48517 0.54126 0.55061 0.58752 0.60461 0.63467 0.64642 0.67519 0.68477 0.71819 0.72166 0.74145 0.74418 0.75587 0.76025 0.78226 0.78762 0.80795 0.81105 0.82736 0.82957 0.83416 0.83834 0.86009 0.86208 0.86998 0.8707 0.88499 0.88859 0.89816 0.89873 0.90667 0.9096 0.92088 0.92253 0.93036 0.93125 0.93463 0.93582 0.94105 0.94105 0.94503 0.94578 0.94919 0.95164 0.95353 0.95389 0.95419 0.95632 0.957599999999999 0.957599999999999 0.95803 0.95803 0.961819999999999 0.961819999999999 0.966029999999999 0.96686 0.9698 0.9698 0.971909999999999 0.971939999999999 0.972569999999999 0.972709999999999 0.97599 0.97798 0.97912 0.97933 0.979849999999999 0.980349999999999 0.980369999999999 0.980369999999999 0.984009999999999 0.984009999999999 0.984949999999999 0.986119999999999 0.986119999999999 0.986709999999999 0.986709999999999 0.986769999999999 0.987559999999999 0.987559999999999 0.98978 0.98994 0.98995 0.98997 0.9915 0.9915 0.99252 0.99305 0.99305 0.99305 0.99305 0.99305 0.99367 0.99367 0.99371 0.99374 0.99389 0.99389 0.99389 0.99527 0.99527 0.99527 0.99527 0.99527 0.99527 0.99527 0.99527 0.99527 0.99536 0.99536 0.99558 0.99558 0.99598 0.99598 0.99598 0.99598 0.99598 0.99619 0.99619 0.99619 0.99699 0.99699 0.997389999999999 0.997389999999999 0.997389999999999 0.997389999999999 0.997389999999999 0.997389999999999 0.99876 0.99876 0.99876 0.99876 0.99876 0.99876 0.99876 0.99876 0.99876 0.99876 0.99876 0.99876 0.99876 0.99876 0.9989 0.9989 0.9989 0.9989 0.9989 0.9989 0.9989 0.9989 0.9989 0.9989 0.9989 0.9989 0.9989 0.9989 0.99924 0.99924 0.99924 0.99924 0.99924 0.99924 0.99924 0.99924 0.99944 0.99944 0.99944 0.99944 0.99944 0.99944 0.99944 0.99944 0.99944 0.99944 0.99944 0.99944 0.99944 0.99944 0.99944 0.99944 0.99944 0.99944 0.99944 0.99944 0.99944
185 "ne" "(40,64]" "m" "(20,30]" "[0,30]" 21 9.196593132793 6.9994947081468 0.90194 0.843729903536978 0 0.04136 0.11031 0.12023 0.18981 0.20922 0.26793 0.28876 0.34132 0.34908 0.39353 0.41373 0.46894 0.47734 0.52572 0.53681 0.59264 0.61068 0.64258 0.65616 0.68121 0.68949 0.71801 0.72619 0.75103 0.75438 0.77694 0.77815 0.79133 0.79416 0.81274 0.81747 0.84162 0.84287 0.85532 0.85582 0.85819 0.8607 0.87994 0.88326 0.88762 0.88801 0.90194 0.90635 0.91368 0.9139 0.91944 0.92151 0.9328 0.9358 0.94233 0.9427 0.94655 0.94696 0.95062 0.95062 0.95351 0.95387 0.9565 0.9581 0.96123 0.96152 0.961649999999999 0.96329 0.96439 0.96439 0.96461 0.96461 0.96878 0.96878 0.97311 0.97384 0.97506 0.97506 0.9777 0.9777 0.97803 0.97812 0.98067 0.98219 0.98285 0.98298 0.98314 0.983419999999999 0.98344 0.98344 0.988319999999999 0.988319999999999 0.988749999999999 0.989109999999999 0.989109999999999 0.989319999999999 0.989319999999999 0.989359999999999 0.989709999999999 0.989709999999999 0.99152 0.9916 0.99161 0.99161 0.99265 0.99265 0.99345 0.99384 0.99384 0.99384 0.99384 0.99384 0.99438 0.99438 0.99441 0.99444 0.99459 0.99459 0.99459 0.99647 0.99647 0.99647 0.99647 0.99647 0.99647 0.99647 0.99647 0.99647 0.99652 0.99652 0.99666 0.99666 0.99701 0.99701 0.99701 0.99701 0.99701 0.99717 0.99717 0.99717 0.997719999999999 0.997719999999999 0.997949999999999 0.997949999999999 0.997949999999999 0.997949999999999 0.997949999999999 0.997949999999999 0.99913 0.99913 0.99913 0.99913 0.99913 0.99913 0.99913 0.99913 0.99913 0.99913 0.99913 0.99913 0.99913 0.99913 0.99923 0.99923 0.99923 0.99923 0.99923 0.99923 0.99923 0.99923 0.99923 0.99923 0.99923 0.99923 0.99923 0.99923 0.99946 0.99946 0.99946 0.99946 0.99946 0.99946 0.99946 0.99946 0.99962 0.99962 0.99962 0.99962 0.99962 0.99962 0.99962 0.99962 0.99962 0.99962 0.99962 0.99962 0.99962 0.99962 0.99962 0.99962 0.99962 0.99962 0.99962 0.99962 0.99962
186 "ne" "(64,80]" "m" "(30,40]" "(30,60]" 8 6.91724335748434 2.14371121404176 0.1191 0.455305466237942 0 0.00086 0.00765 0.00952 0.01318 0.01369 0.01887 0.02337 0.0364 0.04689 0.05686 0.06206 0.077 0.08329 0.10243 0.10316 0.1191 0.12428 0.15027 0.15143 0.17914 0.18047 0.19968 0.21155 0.2903 0.29175 0.33842 0.3583 0.39006 0.39338 0.43359 0.4336 0.44856 0.45013 0.46891 0.4891 0.50335 0.51257 0.5297 0.53393 0.56385 0.56471 0.59252 0.59273 0.59924 0.59985 0.61017 0.61022 0.64287 0.64292 0.64385 0.644 0.71342 0.73669 0.7376 0.7422 0.74474 0.74544 0.74553 0.74678 0.75715 0.75715 0.78326 0.79031 0.79167 0.79167 0.80184 0.80184 0.80884 0.80884 0.81038 0.81038 0.81599 0.817 0.82244 0.82891 0.82956 0.83025 0.83436 0.83459 0.86711 0.86741 0.87839 0.88082 0.88149 0.88149 0.88912 0.88912 0.9218 0.92193 0.93956 0.94027 0.94027 0.94105 0.94113 0.94113 0.94157 0.94254 0.945 0.94735 0.96435 0.96435 0.96711 0.96725 0.96725 0.96725 0.96725 0.96725 0.96742 0.96742 0.97076 0.97144 0.976789999999999 0.976789999999999 0.976789999999999 0.976809999999999 0.976809999999999 0.976809999999999 0.976809999999999 0.976809999999999 0.976809999999999 0.976809999999999 0.976809999999999 0.976809999999999 0.978069999999999 0.978069999999999 0.986289999999999 0.986289999999999 0.991189999999999 0.991189999999999 0.991189999999999 0.991189999999999 0.991189999999999 0.99242 0.99242 0.99242 0.992819999999999 0.992819999999999 0.993449999999999 0.993449999999999 0.993449999999999 0.993449999999999 0.993449999999999 0.993449999999999 0.993619999999999 0.993619999999999 0.993619999999999 0.993619999999999 0.993619999999999 0.993619999999999 0.993619999999999 0.993619999999999 0.993619999999999 0.993619999999999 0.993619999999999 0.993619999999999 0.993619999999999 0.993619999999999 0.99444 0.99444 0.99444 0.99444 0.99444 0.99444 0.99444 0.99444 0.99444 0.99444 0.99444 0.99444 0.99444 0.99444 0.995129999999999 0.995129999999999 0.995129999999999 0.995129999999999 0.995129999999999 0.995129999999999 0.995129999999999 0.995129999999999 0.99934 0.99934 0.99934 0.99934 0.99934 0.99934 0.99934 0.99934 0.99934 0.99934 0.99934 0.99934 0.99934 0.99934 0.99934 0.99934 0.99934 0.99934 0.99934 0.99934 0.99934
187 "ne" "(40,64]" "m" "(30,40]" "(30,60]" 31 11.7767787866353 14.8202921357995 0.8781 0.926688102893891 0 0.00565 0.02798 0.03659 0.05266 0.05647 0.08263 0.0883 0.11548 0.13206 0.16322 0.17415 0.21337 0.22438 0.27433 0.27862 0.32067 0.32586 0.36215 0.36846 0.40415 0.41239 0.45109 0.46552 0.50686 0.51441 0.55501 0.56254 0.58332 0.59139 0.62333 0.62521 0.64859 0.65386 0.67505 0.68511 0.70159 0.70993 0.73136 0.73919 0.75846 0.761479999999999 0.77727 0.77879 0.78726 0.78924 0.7996 0.80062 0.81167 0.81236 0.81451 0.81539 0.83688 0.83816 0.84044 0.84653 0.85378 0.8552 0.85604 0.85862 0.86659 0.86683 0.8781 0.88221 0.88359 0.88359 0.88781 0.88781 0.89077 0.89077 0.89517 0.89517 0.90211 0.90388 0.91376 0.91607 0.91756 0.91964 0.92505 0.92648 0.93224 0.93281 0.9379 0.94121 0.94261 0.94261 0.95037 0.95037 0.95291 0.95315 0.9563 0.95745 0.95745 0.95861 0.95884 0.95884 0.95978 0.96221 0.96514 0.9678 0.97329 0.97329 0.975279999999999 0.97549 0.97549 0.97549 0.97549 0.97549 0.9758 0.9758 0.9794 0.98066 0.98384 0.98384 0.98384 0.98386 0.98386 0.98386 0.98386 0.98386 0.98386 0.98386 0.98386 0.98386 0.98522 0.98522 0.98741 0.98741 0.991529999999999 0.991529999999999 0.991529999999999 0.991529999999999 0.991529999999999 0.992919999999999 0.992919999999999 0.992919999999999 0.993419999999999 0.993419999999999 0.99418 0.99418 0.99418 0.99418 0.99418 0.99418 0.99439 0.99439 0.99439 0.99439 0.99439 0.99439 0.99439 0.99439 0.99439 0.99439 0.99439 0.99439 0.99439 0.99439 0.995429999999999 0.995429999999999 0.995429999999999 0.995429999999999 0.995429999999999 0.995429999999999 0.995429999999999 0.995429999999999 0.995429999999999 0.995429999999999 0.995429999999999 0.995429999999999 0.995429999999999 0.995429999999999 0.996349999999999 0.996349999999999 0.996349999999999 0.996349999999999 0.996349999999999 0.996349999999999 0.996349999999999 0.996349999999999 0.99934 0.99934 0.99934 0.99934 0.99934 0.99934 0.99934 0.99934 0.99934 0.99934 0.99934 0.99934 0.99934 0.99934 0.99934 0.99934 0.99934 0.99934 0.99934 0.99934 0.99934
188 "ne" "[0,40]" "f" "(20,30]" "[0,30]" 4 1.476894934153 3.46790414008678 0.67775 0.230868167202572 0 0.29114 0.46582 0.49534 0.58997 0.59368 0.63765 0.64737 0.67775 0.6905 0.7242 0.74577 0.77599 0.77645 0.78864 0.807900000000001 0.82856 0.83971 0.861300000000001 0.86247 0.88542 0.88566 0.91467 0.91979 0.92758 0.93019 0.93744 0.93744 0.93959 0.94363 0.95107 0.95119 0.96972 0.96972 0.9706 0.9706 0.9706 0.9706 0.97627 0.97882 0.97898 0.97898 0.98021 0.98125 0.98277 0.98277 0.98338 0.98345 0.9876 0.98961 0.99056 0.99056 0.99075 0.99075 0.99105 0.99105 0.99126 0.99126 0.99154 0.99161 0.99256 0.99256 0.99256 0.99268 0.99274 0.99274 0.99274 0.99274 0.99314 0.99314 0.99365 0.99368 0.99371 0.99371 0.99429 0.99429 0.99431 0.99431 0.995 0.99529 0.99536 0.99537 0.9954 0.99543 0.99543 0.99543 0.99625 0.99625 0.99631 0.99636 0.99636 0.99641 0.99641 0.99642 0.99645 0.99645 0.99711 0.99712 0.99712 0.99712 0.99751 0.99751 0.99775 0.99783 0.99783 0.99783 0.99783 0.99783 0.99808 0.99808 0.99809 0.9981 0.99812 0.99812 0.99812 0.99989 0.99989 0.99989 0.99989 0.99989 0.99989 0.99989 0.99989 0.99989 0.99989 0.99989 0.99989 0.99989 0.99993 0.99993 0.99993 0.99993 0.99993 0.99993 0.99993 0.99993 0.99993 0.99993 0.99995 0.99995 0.99995 0.99995 0.99995 0.99995 0.99997 0.99997 0.99997 0.99997 0.99997 0.99997 0.99997 0.99997 0.99997 0.99997 0.99997 0.99997 0.99997 0.99997 0.99997 0.99997 0.99997 0.99997 0.99997 0.99997 0.99997 0.99997 0.99997 0.99997 0.99997 0.99997 0.99997 0.99997 0.99997 0.99997 0.99997 0.99997 0.99997 0.99997 0.99997 0.99997 0.99998 0.99998 0.99998 0.99998 0.99998 0.99998 0.99998 0.99998 0.99998 0.99998 0.99998 0.99998 0.99998 0.99998 0.99998 0.99998 0.99998 0.99998 0.99998 0.99998 0.99998
189 "ne" "(64,80]" "f" "(30,40]" "(60,90]" 19 5.07529749312967 5.70480874887563 0.78273 0.807073954983923 0 0.01177 0.0449 0.05701 0.08597 0.09388 0.13197 0.14321 0.17582 0.18855 0.22815 0.23941 0.27495 0.28511 0.33889 0.34642 0.39889 0.40492 0.43719 0.45042 0.48788 0.50038 0.54149 0.55682 0.59728 0.60571 0.63536 0.64415 0.66207 0.6721 0.6964 0.70407 0.72604 0.73046 0.74525 0.75271 0.76231 0.76808 0.78273 0.78872 0.80568 0.80917 0.8274 0.82957 0.83942 0.842 0.8537 0.85637 0.86385 0.8659 0.86969 0.87251 0.88221 0.88348 0.8873 0.88872 0.89414 0.89757 0.90051 0.90352 0.90837 0.90904 0.91402 0.91634 0.91795 0.91795 0.92176 0.92176 0.92443 0.92443 0.92906 0.92964 0.93488 0.93571 0.941069999999999 0.941829999999999 0.943289999999999 0.945959999999999 0.95035 0.95167 0.95545 0.95655 0.959799999999999 0.960899999999999 0.962199999999999 0.962199999999999 0.96449 0.96449 0.96592 0.96667 0.967429999999999 0.96921 0.96921 0.97041 0.97116 0.97116 0.97267 0.97452 0.97545 0.97643 0.98062 0.98062 0.98185 0.98237 0.98237 0.98237 0.98237 0.98237 0.98333 0.98333 0.98523 0.98619 0.98786 0.98786 0.98786 0.98805 0.98805 0.98805 0.98805 0.98805 0.98805 0.98805 0.98805 0.98805 0.98866 0.98866 0.990069999999999 0.990069999999999 0.992719999999999 0.992719999999999 0.992719999999999 0.992719999999999 0.992719999999999 0.993939999999999 0.993939999999999 0.993939999999999 0.994819999999999 0.994819999999999 0.995689999999999 0.995689999999999 0.995689999999999 0.995689999999999 0.995689999999999 0.995689999999999 0.996189999999999 0.996189999999999 0.996189999999999 0.996189999999999 0.996189999999999 0.996189999999999 0.996189999999999 0.996189999999999 0.996189999999999 0.996189999999999 0.996189999999999 0.996189999999999 0.996189999999999 0.996189999999999 0.9973 0.9973 0.9973 0.9973 0.9973 0.9973 0.9973 0.9973 0.9973 0.9973 0.9973 0.9973 0.9973 0.9973 0.99846 0.99846 0.99846 0.99846 0.99846 0.99846 0.99846 0.99846 0.99934 0.99934 0.99934 0.99934 0.99934 0.99934 0.99934 0.99934 0.99934 0.99934 0.99934 0.99934 0.99934 0.99934 0.99934 0.99934 0.99934 0.99934 0.99934 0.99934 0.99934
190 "ne" "(64,80]" "f" "(30,40]" "(30,60]" 18 5.55217567353683 5.11535751629257 0.81107 0.784565916398714 0 0.01964 0.06214 0.0712 0.11718 0.13013 0.17948 0.19924 0.24161 0.25316 0.2998 0.31496 0.35429 0.36498 0.42616 0.44032 0.49004 0.4967 0.53735 0.55119 0.58736 0.6015 0.63717 0.64573 0.68823 0.69315 0.70947 0.71486 0.72802 0.735589999999999 0.75341 0.7611 0.77875 0.78113 0.80013 0.80418 0.81107 0.81722 0.83511 0.83871 0.85178 0.85339 0.86705 0.86961 0.87878 0.88011 0.889100000000001 0.89331 0.90596 0.90752 0.914750000000001 0.916500000000001 0.92061 0.92223 0.92741 0.92745 0.93273 0.934990000000001 0.938260000000001 0.94091 0.94302 0.94375 0.94522 0.9473 0.94813 0.94813 0.94948 0.94948 0.95234 0.95234 0.95569 0.95699 0.96154 0.96162 0.96414 0.96415 0.965209999999999 0.965859999999999 0.969409999999999 0.97077 0.973109999999999 0.973519999999999 0.974649999999999 0.975799999999999 0.975969999999999 0.975969999999999 0.978149999999999 0.978149999999999 0.979189999999999 0.980709999999999 0.980779999999999 0.981909999999999 0.981909999999999 0.982219999999999 0.98298 0.98298 0.98507 0.986 0.98612 0.98623 0.9891 0.9891 0.99047 0.99131 0.99131 0.99131 0.99131 0.99131 0.99227 0.99227 0.99249 0.99266 0.99289 0.99289 0.99289 0.99385 0.99385 0.99385 0.99385 0.99385 0.99385 0.99385 0.99385 0.99385 0.99398 0.99398 0.99436 0.99436 0.99529 0.99529 0.99529 0.99529 0.99529 0.99562 0.99562 0.99562 0.9967 0.9967 0.99718 0.99718 0.99718 0.99718 0.99718 0.99718 0.99838 0.99838 0.99838 0.99838 0.99838 0.99838 0.99838 0.99838 0.99838 0.99838 0.99838 0.99838 0.99838 0.99838 0.99875 0.99875 0.99875 0.99875 0.99875 0.99875 0.99875 0.99875 0.99875 0.99875 0.99875 0.99875 0.99875 0.99875 0.99913 0.99913 0.99913 0.99913 0.99913 0.99913 0.99913 0.99913 0.99934 0.99934 0.99934 0.99934 0.99934 0.99934 0.99934 0.99934 0.99934 0.99934 0.99934 0.99934 0.99934 0.99934 0.99934 0.99934 0.99934 0.99934 0.99934 0.99934 0.99934
191 "ne" "(80,120]" "m" "(30,40]" "(30,60]" 1 7.31739768129783 5.57591057095495 0.03504 0.0752411575562701 0 0.00831 0.03504 0.04548 0.06685 0.07192 0.10403 0.11181 0.14344 0.15895 0.19253 0.20447 0.24368 0.25319 0.30422 0.31034 0.35803 0.36448 0.39896 0.40817 0.44431 0.45493 0.49379 0.51057 0.55395 0.56357 0.59982 0.60706 0.62763 0.63645 0.66528 0.66945 0.69069 0.69522 0.71 0.71899 0.73125 0.73883 0.75525 0.7626 0.78065 0.78468 0.80031 0.80224 0.81043 0.81312 0.82241 0.82406 0.83118 0.83243 0.83512 0.83692 0.8549 0.85721 0.86005 0.86338 0.87025 0.87272 0.87433 0.87765 0.88457 0.88528 0.89333 0.89624 0.89736 0.89736 0.90071 0.90071 0.90339 0.90339 0.907170000000001 0.9073 0.91316 0.91494 0.92229 0.92342 0.92464 0.92662 0.931829999999999 0.9331 0.94284 0.94375 0.94698 0.94926 0.95125 0.95125 0.95632 0.95632 0.95875 0.95913 0.960979999999999 0.96268 0.96268 0.96412 0.96466 0.96466 0.96591 0.96848 0.97023 0.97186 0.97766 0.97766 0.97902 0.97934 0.97934 0.97934 0.97934 0.97934 0.97989 0.97989 0.98309 0.98416 0.98621 0.98621 0.98621 0.98626 0.98626 0.98626 0.98626 0.98626 0.98626 0.98626 0.98626 0.98626 0.987229999999999 0.987229999999999 0.988819999999999 0.988819999999999 0.992159999999999 0.992159999999999 0.992159999999999 0.992159999999999 0.992159999999999 0.993409999999999 0.993409999999999 0.993409999999999 0.993989999999999 0.993989999999999 0.994919999999999 0.994919999999999 0.994919999999999 0.994919999999999 0.994919999999999 0.994919999999999 0.995219999999999 0.995219999999999 0.995219999999999 0.995219999999999 0.995219999999999 0.995219999999999 0.995219999999999 0.995219999999999 0.995219999999999 0.995219999999999 0.995219999999999 0.995219999999999 0.995219999999999 0.995219999999999 0.996249999999999 0.996249999999999 0.996249999999999 0.996249999999999 0.996249999999999 0.996249999999999 0.996249999999999 0.996249999999999 0.996249999999999 0.996249999999999 0.996249999999999 0.996249999999999 0.996249999999999 0.996249999999999 0.997229999999999 0.997229999999999 0.997229999999999 0.997229999999999 0.997229999999999 0.997229999999999 0.997229999999999 0.997229999999999 0.99934 0.99934 0.99934 0.99934 0.99934 0.99934 0.99934 0.99934 0.99934 0.99934 0.99934 0.99934 0.99934 0.99934 0.99934 0.99934 0.99934 0.99934 0.99934 0.99934 0.99934
192 "ne" "(40,64]" "m" "(20,30]" "[0,30]" 1 4.012545176515 5.57591057095495 0.0996200000000001 0.0752411575562701 0 0.03443 0.0996200000000001 0.1082 0.17443 0.19518 0.25258 0.27211 0.32375 0.3306 0.37788 0.39494 0.44791 0.45775 0.50779 0.51944 0.57476 0.58972 0.62471 0.63869 0.66838 0.67812 0.7038 0.7137 0.74116 0.74466 0.76549 0.7668 0.78085 0.78377 0.80252 0.80698 0.82956 0.83123 0.84389 0.84448 0.84767 0.8513 0.87047 0.87273 0.87927 0.87971 0.89396 0.89796 0.906080000000001 0.906310000000001 0.91242 0.91503 0.92631 0.92847 0.93692 0.93734 0.94111 0.94158 0.94594 0.94594 0.94967 0.95007 0.95344 0.95525 0.95864 0.959 0.959139999999999 0.96107 0.96227 0.96227 0.9625 0.9625 0.96667 0.96667 0.971489999999999 0.97225 0.973739999999999 0.973739999999999 0.976379999999999 0.976379999999999 0.976789999999999 0.976879999999999 0.979369999999999 0.98138 0.98207 0.9822 0.982399999999999 0.982679999999999 0.982699999999999 0.982699999999999 0.987669999999999 0.987669999999999 0.988179999999999 0.988599999999999 0.988599999999999 0.988819999999999 0.988819999999999 0.988859999999999 0.989279999999999 0.989279999999999 0.99114 0.99125 0.99126 0.99127 0.99249 0.99249 0.99332 0.99372 0.99372 0.99372 0.99372 0.99372 0.99425 0.99425 0.99428 0.99431 0.99446 0.99446 0.99446 0.99616 0.99616 0.99616 0.99616 0.99616 0.99616 0.99616 0.99616 0.99616 0.99623 0.99623 0.9964 0.9964 0.99677 0.99677 0.99677 0.99677 0.99677 0.99693 0.99693 0.99693 0.99754 0.99754 0.997789999999999 0.997789999999999 0.997789999999999 0.997789999999999 0.997789999999999 0.997789999999999 0.99899 0.99899 0.99899 0.99899 0.99899 0.99899 0.99899 0.99899 0.99899 0.99899 0.99899 0.99899 0.99899 0.99899 0.99911 0.99911 0.99911 0.99911 0.99911 0.99911 0.99911 0.99911 0.99911 0.99911 0.99911 0.99911 0.99911 0.99911 0.99938 0.99938 0.99938 0.99938 0.99938 0.99938 0.99938 0.99938 0.99956 0.99956 0.99956 0.99956 0.99956 0.99956 0.99956 0.99956 0.99956 0.99956 0.99956 0.99956 0.99956 0.99956 0.99956 0.99956 0.99956 0.99956 0.99956 0.99956 0.99956
193 "ne" "(64,80]" "m" "(30,40]" "(30,60]" 11 2.50414893945483 2.24960832015109 0.43973 0.590996784565916 0 0.00537 0.02862 0.03735 0.0523 0.05537 0.08309 0.08989 0.11617 0.1306 0.16163 0.17231 0.20968 0.22055 0.26887 0.27229 0.31545 0.32152 0.35456 0.36068 0.39554 0.40527 0.43973 0.45541 0.49934 0.50687 0.54603 0.55382 0.57479 0.58426 0.61856 0.62 0.64395 0.64957 0.67313 0.68262 0.69768 0.7063 0.72741 0.734370000000001 0.75503 0.75815 0.77552 0.77663 0.78497 0.78755 0.79704 0.798259999999999 0.80916 0.809489999999999 0.811559999999999 0.81258 0.83363 0.83502 0.83738 0.84382 0.85118 0.85279 0.85344 0.856109999999999 0.86371 0.86385 0.87525 0.88048 0.88214 0.88214 0.88671 0.88671 0.8897 0.8897 0.89447 0.89447 0.90078 0.90257 0.91231 0.91423 0.915890000000001 0.91795 0.92404 0.92517 0.93177 0.93241 0.93678 0.94017 0.94156 0.94156 0.94886 0.94886 0.95274 0.95298 0.95616 0.95728 0.95728 0.95859 0.95882 0.95882 0.95983 0.96216 0.96512 0.96752 0.972399999999999 0.972399999999999 0.974189999999999 0.9744 0.9744 0.9744 0.9744 0.9744 0.97471 0.97471 0.97829 0.979609999999999 0.98322 0.98322 0.98322 0.98324 0.98324 0.98324 0.98324 0.98324 0.98324 0.98324 0.98324 0.98324 0.984569999999999 0.984569999999999 0.987449999999999 0.987449999999999 0.991569999999999 0.991569999999999 0.991569999999999 0.991569999999999 0.991569999999999 0.992949999999999 0.992949999999999 0.992949999999999 0.993449999999999 0.993449999999999 0.99422 0.99422 0.99422 0.99422 0.99422 0.99422 0.99445 0.99445 0.99445 0.99445 0.99445 0.99445 0.99445 0.99445 0.99445 0.99445 0.99445 0.99445 0.99445 0.99445 0.99544 0.99544 0.99544 0.99544 0.99544 0.99544 0.99544 0.99544 0.99544 0.99544 0.99544 0.99544 0.99544 0.99544 0.996329999999999 0.996329999999999 0.996329999999999 0.996329999999999 0.996329999999999 0.996329999999999 0.996329999999999 0.996329999999999 0.99934 0.99934 0.99934 0.99934 0.99934 0.99934 0.99934 0.99934 0.99934 0.99934 0.99934 0.99934 0.99934 0.99934 0.99934 0.99934 0.99934 0.99934 0.99934 0.99934 0.99934
194 "ne" "(40,64]" "m" "(30,40]" "(60,90]" 22 4.4309416576905 7.69678302540296 0.67678 0.855305466237942 0 0.00279 0.01665 0.02059 0.02837 0.02955 0.04296 0.04952 0.0718 0.08481 0.10441 0.1124 0.13513 0.14342 0.17645 0.17768 0.20285 0.20767 0.23506 0.23759 0.2681 0.27226 0.29845 0.31106 0.38526 0.38746 0.43402 0.45059 0.47956 0.48555 0.51957 0.5202 0.53695 0.54052 0.55937 0.57357 0.59207 0.60427 0.62443 0.62967 0.64974 0.65093 0.66679 0.66839 0.67678 0.67791 0.6876 0.68835 0.70317 0.70334 0.70487 0.70513 0.75113 0.76992 0.77109 0.77589 0.78 0.78097 0.78114 0.78315 0.79112 0.79112 0.81249 0.81887 0.82156 0.82156 0.8323 0.8323 0.83745 0.83745 0.84032 0.84037 0.84721 0.8483 0.85555 0.86012 0.86129 0.86257 0.86708 0.86779 0.89937 0.89984 0.90786 0.91096 0.91193 0.91193 0.92186 0.92186 0.93263 0.93272 0.94559 0.94628 0.94628 0.94754 0.94766 0.94766 0.94827 0.9499 0.95262 0.95461 0.966629999999999 0.966629999999999 0.969519999999999 0.96966 0.96966 0.96966 0.96966 0.96966 0.969909999999999 0.969909999999999 0.97321 0.97426 0.97833 0.97833 0.97833 0.97835 0.97835 0.97835 0.97835 0.97835 0.97835 0.97835 0.97835 0.97835 0.97975 0.97975 0.986599999999999 0.986599999999999 0.991409999999999 0.991409999999999 0.991409999999999 0.991409999999999 0.991409999999999 0.992669999999999 0.992669999999999 0.992669999999999 0.993089999999999 0.993089999999999 0.993719999999999 0.993719999999999 0.993719999999999 0.993719999999999 0.993719999999999 0.993719999999999 0.993899999999999 0.993899999999999 0.993899999999999 0.993899999999999 0.993899999999999 0.993899999999999 0.993899999999999 0.993899999999999 0.993899999999999 0.993899999999999 0.993899999999999 0.993899999999999 0.993899999999999 0.993899999999999 0.994749999999999 0.994749999999999 0.994749999999999 0.994749999999999 0.994749999999999 0.994749999999999 0.994749999999999 0.994749999999999 0.994749999999999 0.994749999999999 0.994749999999999 0.994749999999999 0.994749999999999 0.994749999999999 0.995469999999999 0.995469999999999 0.995469999999999 0.995469999999999 0.995469999999999 0.995469999999999 0.995469999999999 0.995469999999999 0.99934 0.99934 0.99934 0.99934 0.99934 0.99934 0.99934 0.99934 0.99934 0.99934 0.99934 0.99934 0.99934 0.99934 0.99934 0.99934 0.99934 0.99934 0.99934 0.99934 0.99934
195 "ne" "(40,64]" "m" "(30,40]" "(30,60]" 7 8.20580682122933 2.303168877493 0.09319 0.396784565916399 0 0.00073 0.00564 0.00692 0.00932 0.00977 0.01532 0.02052 0.03427 0.04409 0.05238 0.05752 0.0677 0.07362 0.09319 0.09342 0.11083 0.11291 0.13816 0.13923 0.16088 0.16289 0.18081 0.19688 0.27367 0.27451 0.31799 0.34226 0.37863 0.38123 0.41576 0.41577 0.43338 0.43408 0.4516 0.47279 0.48972 0.4985 0.51349 0.51609 0.536 0.53657 0.56406 0.56411 0.57144 0.57206 0.58195 0.582 0.60533 0.60541 0.60608 0.60612 0.67703 0.7194 0.72025 0.72326 0.72524 0.72553 0.72569 0.72647 0.74175 0.74175 0.77411 0.78313 0.784139999999999 0.784139999999999 0.79614 0.79614 0.80291 0.80291 0.80414 0.80414 0.81071 0.81153 0.81595 0.8196 0.82002 0.82035 0.82307 0.82331 0.85358 0.85369 0.86716 0.87035 0.8706 0.8706 0.88028 0.88028 0.91365 0.91377 0.93268 0.93325 0.93325 0.9338 0.93388 0.93388 0.93431 0.93508 0.93746 0.93911 0.95849 0.95849 0.961319999999999 0.96142 0.96142 0.96142 0.96142 0.96142 0.96155 0.96155 0.96426 0.96481 0.97047 0.97047 0.97047 0.97047 0.97047 0.97047 0.97047 0.97047 0.97047 0.97047 0.97047 0.97047 0.97167 0.97167 0.986249999999999 0.986249999999999 0.991189999999999 0.991189999999999 0.991189999999999 0.991189999999999 0.991189999999999 0.99242 0.99242 0.99242 0.992819999999999 0.992819999999999 0.993449999999999 0.993449999999999 0.993449999999999 0.993449999999999 0.993449999999999 0.993449999999999 0.993619999999999 0.993619999999999 0.993619999999999 0.993619999999999 0.993619999999999 0.993619999999999 0.993619999999999 0.993619999999999 0.993619999999999 0.993619999999999 0.993619999999999 0.993619999999999 0.993619999999999 0.993619999999999 0.99444 0.99444 0.99444 0.99444 0.99444 0.99444 0.99444 0.99444 0.99444 0.99444 0.99444 0.99444 0.99444 0.99444 0.995129999999999 0.995129999999999 0.995129999999999 0.995129999999999 0.995129999999999 0.995129999999999 0.995129999999999 0.995129999999999 0.99934 0.99934 0.99934 0.99934 0.99934 0.99934 0.99934 0.99934 0.99934 0.99934 0.99934 0.99934 0.99934 0.99934 0.99934 0.99934 0.99934 0.99934 0.99934 0.99934 0.99934
196 "ne" "(40,64]" "m" "(40,56]" "(60,90]" 2 5.94717683589333 4.76967262883276 0.07796 0.127974276527331 0 0.01053 0.04121 0.05237 0.07796 0.08495 0.12134 0.12922 0.1599 0.17258 0.21353 0.22462 0.26153 0.27288 0.32446 0.33125 0.3841 0.39014 0.42377 0.43358 0.47068 0.4834 0.52223 0.53657 0.57716 0.58558 0.62066 0.62919 0.64847 0.65978 0.68333 0.68942 0.71153 0.71527 0.73112 0.73936 0.75005 0.75711 0.77172 0.77806 0.79378 0.7982 0.81401 0.81636 0.82509 0.82774 0.83828 0.84021 0.8481 0.84965 0.85322 0.85591 0.87168 0.87423 0.87883 0.88113 0.88698 0.89002 0.8925 0.89583 0.901880000000001 0.90245 0.90932 0.91179 0.91348 0.91348 0.9172 0.9172 0.91996 0.91996 0.92437 0.92481 0.93053 0.93126 0.93769 0.93842 0.94039 0.94271 0.94721 0.94896 0.953619999999999 0.95481 0.95836 0.959699999999999 0.96075 0.96075 0.9643 0.9643 0.96555 0.96634 0.967439999999999 0.968899999999999 0.968899999999999 0.970269999999999 0.970909999999999 0.970909999999999 0.97238 0.97424 0.9752 0.97636 0.979809999999999 0.979809999999999 0.981399999999999 0.982059999999999 0.982059999999999 0.982059999999999 0.982059999999999 0.982059999999999 0.982819999999999 0.982819999999999 0.98464 0.98569 0.98772 0.98772 0.98772 0.98801 0.98801 0.98801 0.98801 0.98801 0.98801 0.98801 0.98801 0.98801 0.98887 0.98887 0.99023 0.99023 0.99294 0.99294 0.99294 0.99294 0.99294 0.99421 0.99421 0.99421 0.994959999999999 0.994959999999999 0.99569 0.99569 0.99569 0.99569 0.99569 0.99569 0.99627 0.99627 0.99627 0.99627 0.99627 0.99627 0.99627 0.99627 0.99627 0.99627 0.99627 0.99627 0.99627 0.99627 0.9972 0.9972 0.9972 0.9972 0.9972 0.9972 0.9972 0.9972 0.9972 0.9972 0.9972 0.9972 0.9972 0.9972 0.99812 0.99812 0.99812 0.99812 0.99812 0.99812 0.99812 0.99812 0.99934 0.99934 0.99934 0.99934 0.99934 0.99934 0.99934 0.99934 0.99934 0.99934 0.99934 0.99934 0.99934 0.99934 0.99934 0.99934 0.99934 0.99934 0.99934 0.99934 0.99934
197 "ne" "(64,80]" "m" "(30,40]" "(30,60]" 13 4.07032848319567 2.78062868456695 0.3213 0.67459807073955 0 0.00086 0.00735 0.009 0.01246 0.01289 0.01769 0.02222 0.03429 0.04456 0.05308 0.05751 0.0716 0.07818 0.09727 0.09808 0.11502 0.11841 0.14681 0.14804 0.17289 0.17425 0.19261 0.20184 0.27614 0.27745 0.3213 0.34305 0.37579 0.38019 0.418 0.41801 0.43369 0.43502 0.45541 0.48289 0.49703 0.50595 0.52321 0.52712 0.55552 0.55608 0.58499 0.58509 0.59298 0.59377 0.60885 0.60896 0.63888 0.63898 0.63979 0.63999 0.70689 0.7331 0.73412 0.73841 0.74059 0.74139 0.74148 0.74263 0.75132 0.75132 0.77695 0.78447 0.78593 0.78593 0.79575 0.79575 0.80629 0.80629 0.80777 0.80777 0.81327 0.81412 0.81948 0.82718 0.82793 0.82857 0.83265 0.83292 0.86561 0.86586 0.8777 0.88012 0.88055 0.88055 0.88794 0.88794 0.92093 0.92106 0.93902 0.93973 0.93973 0.94051 0.94059 0.94059 0.94103 0.94187 0.94431 0.94632 0.96377 0.96377 0.966569999999999 0.96671 0.96671 0.96671 0.96671 0.96671 0.96686 0.96686 0.97016 0.9708 0.976149999999999 0.976149999999999 0.976149999999999 0.976169999999999 0.976169999999999 0.976169999999999 0.976169999999999 0.976169999999999 0.976169999999999 0.976169999999999 0.976169999999999 0.976169999999999 0.977409999999999 0.977409999999999 0.986289999999999 0.986289999999999 0.991189999999999 0.991189999999999 0.991189999999999 0.991189999999999 0.991189999999999 0.99242 0.99242 0.99242 0.992819999999999 0.992819999999999 0.993449999999999 0.993449999999999 0.993449999999999 0.993449999999999 0.993449999999999 0.993449999999999 0.993619999999999 0.993619999999999 0.993619999999999 0.993619999999999 0.993619999999999 0.993619999999999 0.993619999999999 0.993619999999999 0.993619999999999 0.993619999999999 0.993619999999999 0.993619999999999 0.993619999999999 0.993619999999999 0.99444 0.99444 0.99444 0.99444 0.99444 0.99444 0.99444 0.99444 0.99444 0.99444 0.99444 0.99444 0.99444 0.99444 0.995129999999999 0.995129999999999 0.995129999999999 0.995129999999999 0.995129999999999 0.995129999999999 0.995129999999999 0.995129999999999 0.99934 0.99934 0.99934 0.99934 0.99934 0.99934 0.99934 0.99934 0.99934 0.99934 0.99934 0.99934 0.99934 0.99934 0.99934 0.99934 0.99934 0.99934 0.99934 0.99934 0.99934
198 "ne" "[0,40]" "m" "(30,40]" "(30,60]" 5 4.24333804178367 2.97475944555302 0.19372 0.282315112540193 0 0.00866000000000001 0.03634 0.04698 0.07089 0.07768 0.10686 0.11452 0.14162 0.157 0.19372 0.204 0.24105 0.25073 0.29935 0.30589 0.3523 0.3564 0.3909 0.40021 0.4357 0.44707 0.48706 0.50128 0.5457 0.55431 0.59381 0.60064 0.62095 0.62981 0.65901 0.6631 0.68457 0.68795 0.70548 0.71338 0.7251 0.73191 0.74827 0.75444 0.77366 0.77788 0.79424 0.7967 0.80647 0.80934 0.81964 0.82167 0.83034 0.83148 0.8343 0.83663 0.85397 0.857 0.86046 0.86357 0.86929 0.87256 0.87423 0.87663 0.883100000000001 0.8838 0.89276 0.89519 0.89697 0.89697 0.90107 0.90107 0.90357 0.90357 0.90718 0.90745 0.91254 0.91383 0.92077 0.9223 0.92369 0.92682 0.9313 0.93299 0.94058 0.94179 0.94572 0.94788 0.9496 0.9496 0.95334 0.95334 0.95634 0.95665 0.959299999999999 0.961179999999999 0.961179999999999 0.96212 0.96285 0.96285 0.96427 0.96653 0.96851 0.96952 0.97718 0.97718 0.97864 0.97908 0.97908 0.97908 0.97908 0.97908 0.979659999999999 0.979659999999999 0.98223 0.98316 0.9853 0.9853 0.9853 0.98539 0.98539 0.98539 0.98539 0.98539 0.98539 0.98539 0.98539 0.98539 0.98613 0.98613 0.988529999999999 0.988529999999999 0.991909999999999 0.991909999999999 0.991909999999999 0.991909999999999 0.991909999999999 0.99329 0.99329 0.99329 0.993819999999999 0.993819999999999 0.994639999999999 0.994639999999999 0.994639999999999 0.994639999999999 0.994639999999999 0.994639999999999 0.99489 0.99489 0.99489 0.99489 0.99489 0.99489 0.99489 0.99489 0.99489 0.99489 0.99489 0.99489 0.99489 0.99489 0.996049999999999 0.996049999999999 0.996049999999999 0.996049999999999 0.996049999999999 0.996049999999999 0.996049999999999 0.996049999999999 0.996049999999999 0.996049999999999 0.996049999999999 0.996049999999999 0.996049999999999 0.996049999999999 0.997169999999999 0.997169999999999 0.997169999999999 0.997169999999999 0.997169999999999 0.997169999999999 0.997169999999999 0.997169999999999 0.99934 0.99934 0.99934 0.99934 0.99934 0.99934 0.99934 0.99934 0.99934 0.99934 0.99934 0.99934 0.99934 0.99934 0.99934 0.99934 0.99934 0.99934 0.99934 0.99934 0.99934
199 "ne" "(40,64]" "f" "(30,40]" "(30,60]" 26 5.19734727970167 10.7019427252958 0.73 0.897749196141479 0 0.00163 0.01081 0.01383 0.01851 0.01935 0.02761 0.03388 0.04819 0.0622 0.07461 0.07977 0.09731 0.10612 0.1345 0.13556 0.15663 0.15924 0.18184 0.18323 0.21727 0.22048 0.24152 0.25124 0.31433 0.31743 0.35756 0.37984 0.41118 0.41508 0.45206 0.45231 0.47031 0.47305 0.49525 0.52579 0.53946 0.54711 0.56688 0.57209 0.59739 0.59884 0.63205 0.63251 0.64057 0.64121 0.65062 0.65076 0.6685 0.66859 0.66972 0.66993 0.73 0.74744 0.74842 0.75355 0.75765 0.75829 0.7587 0.76015 0.7724 0.77249 0.79605 0.80267 0.80394 0.80394 0.81108 0.81108 0.81778 0.81778 0.82044 0.82044 0.82671 0.82771 0.83329 0.83847 0.8391 0.84029 0.84377 0.84441 0.87582 0.87615 0.88758 0.89011 0.89083 0.89083 0.90014 0.90014 0.92944 0.9295 0.94251 0.94337 0.94337 0.94422 0.94452 0.94452 0.94495 0.9461 0.94903 0.95116 0.964449999999999 0.964449999999999 0.967449999999999 0.96762 0.96762 0.96762 0.96762 0.96762 0.9678 0.9678 0.97089 0.9716 0.976939999999999 0.976939999999999 0.976939999999999 0.976959999999999 0.976959999999999 0.976959999999999 0.976959999999999 0.976959999999999 0.976959999999999 0.976959999999999 0.976959999999999 0.976959999999999 0.978539999999999 0.978539999999999 0.986539999999999 0.986539999999999 0.991219999999999 0.991219999999999 0.991219999999999 0.991219999999999 0.991219999999999 0.99247 0.99247 0.99247 0.992869999999999 0.992869999999999 0.993499999999999 0.993499999999999 0.993499999999999 0.993499999999999 0.993499999999999 0.993499999999999 0.993669999999999 0.993669999999999 0.993669999999999 0.993669999999999 0.993669999999999 0.993669999999999 0.993669999999999 0.993669999999999 0.993669999999999 0.993669999999999 0.993669999999999 0.993669999999999 0.993669999999999 0.993669999999999 0.99453 0.99453 0.99453 0.99453 0.99453 0.99453 0.99453 0.99453 0.99453 0.99453 0.99453 0.99453 0.99453 0.99453 0.995269999999999 0.995269999999999 0.995269999999999 0.995269999999999 0.995269999999999 0.995269999999999 0.995269999999999 0.995269999999999 0.99934 0.99934 0.99934 0.99934 0.99934 0.99934 0.99934 0.99934 0.99934 0.99934 0.99934 0.99934 0.99934 0.99934 0.99934 0.99934 0.99934 0.99934 0.99934 0.99934 0.99934
[truncated: 541,599 more chars]
