# Supplementary material for: Probabilistic analysis of COVID-19 patients’ individual length of stay in Swiss intensive care units
Source: PLoS One. 2021 Feb 19;16(2):e0247265. doi: 10.1371/journal.pone.0247265 (PMC7894868; doi:10.1371/journal.pone.0247265)
Supplement: S1 Code — (ZIP) [file pone.0247265.s003.zip]

Archive with 3 entries (3 files):
- S1_Code/DIM_illustration.R
- S1_Code/README.txt
- S1_Code/sample_data.rda
