# Supplementary material for: Probabilistic analysis of COVID-19 patients’ individual length of stay in Swiss intensive care units
Source: PLoS One. 2021 Feb 19;16(2):e0247265. doi: 10.1371/journal.pone.0247265 (PMC7894868; doi:10.1371/journal.pone.0247265)
Supplement: S1 Code — (ZIP) [file pone.0247265.s003.zip › S1_Code/DIM_illustration.R]

#-------------------------------------------------------------------------------
# Sample code for 
# 
#   Probabilistic analysis of COVID-19 patients’ individual length of stay in
#   Swiss intensive care units; https://doi.org/10.1101/2020.09.29.20203612 
# 
# by
#  
#   Alexander Henzi, Gian-Reto Kleger, Matthias P. Hilty and Pedro D. Wendel 
#   Garcia on behalf of RISC-19-ICU Investigators for Switzerland, Johanna F.
#   Ziegel
# 
# Code written by Alexander Henzi, January 2021
#
# For the understanding of the methods illustrated here, it is helpful to read
# the following articles:
# 
# - Henzi, A., Kleger, G. R., & Ziegel, J. F. (2020). Distributional (Single)
#   Index Models. arXiv preprint arXiv:2006.09219. [This article introduces
#   the DIM.]
# - Henzi, A., Ziegel, J. F., & Gneiting, T. (2019). Isotonic Distributional
#   Regression. arXiv preprint arXiv:1909.03725. [This article introduces the
#   distributional regression method on which the DIM is based.]
#
# This file uses the sample data file "sample_data.rda" (available from the 
# same source as this R file) and the R packages isodistrreg
# (https://github.com/AlexanderHenzi/isodistrreg) and mgcv
# (https://cran.r-project.org/web/packages/mgcv/index.html).
#
# Written in R 4.0.3 on Windows10 x64

#-------------------------------------------------------------------------------
# Load required packages and data
require(isodistrreg)
require(mgcv)

load("./PLOS_revision/S3_Code/sample_data.rda")

# Datasets (training and validation) with variabbles:
# - age: patient age at admission (years)
# - sex
# - nems:  Nine Equivalents of nursing Manpower use Score
# - saps_ii:  Simplified Acute Physiology Score (SAPS II)
# - los_days: Patient length of stay (days)
str(training)
str(validation)

#-------------------------------------------------------------------------------
# Estimation: Illustration without drawing random subsamples

# Transform length of stay
training$los_days <- log(training$los_days + 1)

# Split training data into halves
training_1 <- training[seq_len(floor(nrow(training) / 2)), ]
training_2 <- training[-seq_len(floor(nrow(training) / 2)), ]

# Fit "index model", alpha(g,a,s,m) in Section 2.2. of the article,
# on first half of training data (training_1)
index_model <- gam(
 formula = los_days ~ sex + s(age, bs = "cr", k = 13) +
  s(saps_ii, bs = "cr", k = 13) + s(nems, bs = "cr", k = 13),
 data = training_1
)

# Use these "indices" as new covariates for distributional regression
# (model fitted on second half, training_2)
training2_preds <- predict(index_model, training_2)
distr_regression_model <- idr(
 y = exp(training_2$los_days) - 1,
 X = data.frame(x = training2_preds)
)

# Get probabilistic forecasts (F_{alpha(g,a,s,m)} in the article) for new data
valid_preds <- predict(index_model, validation)
forecasts <- predict(
 distr_regression_model,
 data.frame(x = valid_preds)
)

# Plot of a predictive CDF
plot(
 forecasts,
 main = "Predictive LoS CDF",
 xlab = "LoS",
 ylab = "CDF",
 bounds = FALSE,
 xlim = c(0, 60)
)

#-------------------------------------------------------------------------------
# Same steps as above, but now fitting with 100 random splits of the training
# data instead of only one split, and averaging the predictions

# Random splits
set.seed(123)
random_splits <- lapply(
 seq_len(100),
 function(x) sample(nrow(training), floor(nrow(training) / 2))
)

# Grid of LoS values for pointwise averaging of CDFs
los_grid <- exp(sort(unique(training$los_days))) - 1

# Container for LoS forecasts (matrix, each row is the forecast CDF for a 
# patient evaluated on los_grid)
cdfs <- matrix(nrow = nrow(validation), ncol = length(los_grid), 0)

# Compute LoS forecasts (this might take a while)
for (j in seq_len(100)) {
 i <- random_splits[[j]]
 
 training_1 <- training[i, ]
 training_2 <- training[-i, ]
 
 index_model <- gam(
  formula = los_days ~ sex + s(age, bs = "cr", k = 13) +
   s(saps_ii, bs = "cr", k = 13) + s(nems, bs = "cr", k = 13),
  data = training_1
 )
 
 training2_preds <- predict(index_model, training_2)
 distr_regression_model <- idr(
  y = exp(training_2$los_days) - 1,
  X = data.frame(x = training2_preds)
 )
 
 valid_preds <- predict(index_model, validation)
 forecasts <- predict(
  distr_regression_model,
  data.frame(x = valid_preds)
 )  
 
 cdfs <- cdfs + cdf(forecasts, los_grid)
}
cdfs <- cdfs / 100

# Format the predictions
forecasts <- asplit(cdfs, 1)
forecasts <- lapply(
 forecasts,
 function(cdf) {
  out <- data.frame(points = los_grid, cdf = cdf)
  sel <- which(c(0, out$cdf[-length(out$cdf)]) < out$cdf)
  out[sel, , drop = FALSE]
 }
)
forecasts <- structure(forecasts, class = "idr")

# Plot a predictive CDF
plot(
 forecasts,
 main = "Predictive LoS CDF",
 xlab = "LoS",
 ylab = "CDF",
 bounds = FALSE,
 xlim = c(0, 60),
 index = sample(nrow(validation), 1)
)

#-------------------------------------------------------------------------------
# Derive information form LoS forecasts

# What is the probability that patients stay longer than t days?
t <- 5
1 - cdf(forecasts, t)[1:10]

t <- 10
1 - cdf(forecasts, t)[1:10]

# What is the median predicted length of stay? What is the 95% quantile?
prob <- 0.5
qpred(forecasts, prob)[1:10]

prob <- 0.95
qpred(forecasts, prob)[1:10]

#-------------------------------------------------------------------------------
# Extended application example: Prediction of free beds

# If 10 patients are admitted today, how many of them are expected to be 
# still in the ICU after 5 days?

# If the LoS of the patients is independent (reasonable assumption if ICU
# capacity is not reached), the predicted number of patients in the ICU after 5
# days follows a Poisson binomial distribution
# (https://en.wikipedia.org/wiki/Poisson_binomial_distribution) with
# probabilities 1 - F_1(5), ..., 1 - F_10(5), where F_1, ..., F_10 are the
# predictive CDFs of the 10 patients.

# Computation requires package poisbinom
# (https://cran.r-project.org/web/packages/poisbinom/index.html)
require(poisbinom)

# The prediction depends on patient characteristics. Compare 10 younger
# (age <= 50) and 10 old (age >= 80) patients.

young_patients <- which(validation$age <= 50)[1:10]
old_patients <- which(validation$age >= 80)[1:10]

k <- 1:10
prob <- rbind(
  young = 1 - ppoisbinom(k - 1, pp = 1 - cdf(forecasts, 5)[young_patients]),
  old = 1 - ppoisbinom(k - 1, pp = 1 - cdf(forecasts, 5)[old_patients])
)

barplot(
  height = prob,
  xlab = "Number of patients (k)",
  names.arg = k,
  ylab = 
    "Probability that there are at least k patients in the ICU after 5 days",
  beside = TRUE,
  col = c("lightgray", "cornflowerblue")
)
legend(
  "topright",
  pch = c(15, 15),
  col = c("lightgray", "cornflowerblue"),
  legend = c("Younger patients", "Old patients")
)

# Conclusion:
#
# It is more likely to have more free beds after 5 days with the selected old 10
# patients than with the younger ones. For example, with the younger patients,
# there is a forecast probability of 39% that 8 or more patients are still in
# the ICU after 5 days. With the old patients, this probability is only 9%.

#-------------------------------------------------------------------------------
# Compute aggregated CDFs as described in legend of Fig 2. in the article

# Plot all predictive CDFs for single patients (this might take a while)
plot(x = c(0, 30), y = c(0, 1), type = "n", xlab = "LoS", ylab = "CDFs")
abline(h = c(0, 1))
for (k in seq_along(forecasts)) {
 plot(
  stepfun(x = forecasts[[k]]$points, y = c(0, forecasts[[k]]$cdf)),
  col = "lightgray",
  lty = 3,
  add = TRUE,
  do.points = FALSE,
  verticals = TRUE
 )
}

# Add pointwise mean of the light-gray curves
plot(
 stepfun(x = los_grid, y = c(0, apply(cdfs, 2, mean))),
 col = "black",
 lwd = 2,
 do.points = FALSE,
 add = TRUE
)

# Add pointwise 25% and 75% quantiles of the curves
plot(
 stepfun(x = los_grid, y = c(0, apply(cdfs, 2, quantile, probs = 0.25))),
 col = "red",
 lwd = 1.5,
 add = TRUE,
 do.points = FALSE,
 verticals = TRUE
)
plot(
 stepfun(x = los_grid, y = c(0, apply(cdfs, 2, quantile, probs = 0.755))),
 col = "red",
 lwd = 1.5,
 add = TRUE,
 do.points = FALSE,
 verticals = TRUE
)

# Add ECDF of LoS in validation data
plot(
 ecdf(validation$los_days),
 col = "blue",
 lwd = 1.5,
 verticals = TRUE,
 do.points = FALSE,
 add = TRUE
)

# Legend
legend(
 "bottomright",
 lty = c(3, rep(1, 3)),
 col = c("lightgray", "blue", "black", "red"),
 legend = c(
  "Forecast CDFs for single patients",
  "ECDF of LoS in validation data",
  "Mean of forecast CDF curves",
  "Quantiles (25%, 75%) of forecast CDF curves"
 )
)

#-------------------------------------------------------------------------------
# Compute CRPS of forecasts and compare it to the CRPS of ECDF on training data
ecdf_training <- data.frame(
 points = los_grid,
 cdf = ecdf(exp(training$los_days) - 1)(los_grid)
)
ecdf_forecast <- vector("list", nrow(validation))
for (i in seq_len(nrow(validation))) ecdf_forecast[[i]] <- ecdf_training
ecdf_forecast <- structure(ecdf_forecast, class = "idr")

# Mean CRPS
mean(crps(forecasts, validation$los_days))
mean(crps(ecdf_forecast, validation$los_days))

#-------------------------------------------------------------------------------
