# Supplementary material for: Probabilistic analysis of COVID-19 patients’ individual length of stay in Swiss intensive care units
Source: PLoS One. 2021 Feb 19;16(2):e0247265. doi: 10.1371/journal.pone.0247265 (PMC7894868; doi:10.1371/journal.pone.0247265)
Supplement: S1 Code — (ZIP) [file pone.0247265.s003.zip › S1_Code/README.txt]

#-------------------------------------------------------------------------------
Sample Code for

 Probabilistic analysis of COVID-19 patients’ individual length of stay in
 Swiss intensive care units; https://doi.org/10.1101/2020.09.29.20203612 

by

 Alexander Henzi, Gian-Reto Kleger, Matthias P. Hilty and Pedro D. Wendel 
 Garcia on behalf of RISC-19-ICU Investigators for Switzerland, Johanna F.
 Ziegel

The sample code (DIM_illustration.R) is written in the R software
(https://cran.r-project.org/). The dataset used in the sample code
(sample_data.rda) is simulated, but the variables have a similar distribution
as in the training dataset in the article.

Code and sample data by Alexander Henzi, January 2021

#-------------------------------------------------------------------------------
